# Supplementary material for: Dynamics of organic matter in algal blooms on the Greenland ice sheet
Source: Sci Rep. 2025 Mar 10;15:8288. doi: 10.1038/s41598-025-92182-7 (PMC11893808; doi:10.1038/s41598-025-92182-7)
Supplement: Supplementary file 1 — Supplementary Material 1. [file 41598_2025_92182_MOESM1_ESM.xlsx]

## Sheet: Table_S1_all_samples
Table S1. Results of Non-Metric multidimentional scaling (NMDS) analysis of all OM samples based on Bray Curtis dissimilarity, including scores (samples) and molecular data loadings for the first two axes (NMDS1 and NMDS2) as shown in Figure 1
Each formula is assigned to a molecular category and several indices are calculated (see table s7) to easily visualize main trends associated to the molecular loadings along NMDS1
In the sample name, L and D stands for light and dark conditions, and HW and Na for particulate organic matter (POM) extracted with hot water and NaOH, respectively.
In the molecular data it is also indicated shared formulae in the initial POM (POM-T0), in the initial DOM and the number of occurrences that each molecular formula appeared in each habitat (for ice- and snow-algae habitat up to 24 and 14 samples, respectively)
Samples	NMDS1	NMDS2	Shared in POM-T0 of Glacier ice and red snow algae	Shared in DOM-T0 of Glacier ice and red snow algae	Occurrences in ice-algae dominated samples	Occurrences in snow-algae dominated samples	neutral mass	H/C	O/C	AI-mod	DBE	DBE-O	NOSC	Aromatics	Condensed aromatics	Highly unsaturated	Unsaturated aliphatics	Saturated
T0_Ice	-1.41106	0.894195	-	-	-	-	-	-	-	-	-	-	-	-	-	-	-	-
T4_IceL	-1.23435	-0.251746	-	-	-	-	-	-	-	-	-	-	-	-	-	-	-	-
T7_IceL	-0.952758	0.117462	-	-	-	-	-	-	-	-	-	-	-	-	-	-	-	-
T12_IceL	-0.738423	-0.264126	-	-	-	-	-	-	-	-	-	-	-	-	-	-	-	-
T22_IceL	-1.85337	-0.778977	-	-	-	-	-	-	-	-	-	-	-	-	-	-	-	-
T4_IceD	-1.74438	0.0408743	-	-	-	-	-	-	-	-	-	-	-	-	-	-	-	-
T12_IceD	-1.32679	0.0747602	-	-	-	-	-	-	-	-	-	-	-	-	-	-	-	-
T22_IceD	-1.60281	-0.999707	-	-	-	-	-	-	-	-	-	-	-	-	-	-	-	-
T0_Snow	0.585476	-0.198919	-	-	-	-	-	-	-	-	-	-	-	-	-	-	-	-
T3_SnowL	0.815222	-0.326907	-	-	-	-	-	-	-	-	-	-	-	-	-	-	-	-
T9_SnowL	0.768239	-0.154148	-	-	-	-	-	-	-	-	-	-	-	-	-	-	-	-
T14_SnowL	0.934986	-0.372269	-	-	-	-	-	-	-	-	-	-	-	-	-	-	-	-
T24_SnowL	1.07764	-0.853501	-	-	-	-	-	-	-	-	-	-	-	-	-	-	-	-
T3_SnowD	0.494935	-0.465114	-	-	-	-	-	-	-	-	-	-	-	-	-	-	-	-
T14_SnowD	0.603241	-0.437689	-	-	-	-	-	-	-	-	-	-	-	-	-	-	-	-
T24_SnowD	0.771036	-1.08844	-	-	-	-	-	-	-	-	-	-	-	-	-	-	-	-
T0_IceHW	-0.128725	0.0936621	-	-	-	-	-	-	-	-	-	-	-	-	-	-	-	-
T4_IceLHW	-0.0694931	0.102371	-	-	-	-	-	-	-	-	-	-	-	-	-	-	-	-
T7_IceLHW	-0.0795834	0.131935	-	-	-	-	-	-	-	-	-	-	-	-	-	-	-	-
T12_IceLHW	-0.240328	0.148164	-	-	-	-	-	-	-	-	-	-	-	-	-	-	-	-
T22_IceLHW	0.425625	0.447379	-	-	-	-	-	-	-	-	-	-	-	-	-	-	-	-
T4_IceDHW	-0.0937492	0.320584	-	-	-	-	-	-	-	-	-	-	-	-	-	-	-	-
T12_IceDHW	-0.291486	0.247016	-	-	-	-	-	-	-	-	-	-	-	-	-	-	-	-
T22_IceDHW	0.05276	0.420394	-	-	-	-	-	-	-	-	-	-	-	-	-	-	-	-
T0_SnowHW	0.653375	0.331953	-	-	-	-	-	-	-	-	-	-	-	-	-	-	-	-
T24_SnowLHW	0.664623	0.0734311	-	-	-	-	-	-	-	-	-	-	-	-	-	-	-	-
T24_SnowDHW	0.624826	0.144581	-	-	-	-	-	-	-	-	-	-	-	-	-	-	-	-
T0_IceNa	0.176766	0.329506	-	-	-	-	-	-	-	-	-	-	-	-	-	-	-	-
T4_IceLNa	0.0889127	0.235428	-	-	-	-	-	-	-	-	-	-	-	-	-	-	-	-
T7_IceLNa	0.220615	0.563513	-	-	-	-	-	-	-	-	-	-	-	-	-	-	-	-
T12_IceLNa	0.00197316	0.241128	-	-	-	-	-	-	-	-	-	-	-	-	-	-	-	-
T22_IceLNa	0.31801	0.163476	-	-	-	-	-	-	-	-	-	-	-	-	-	-	-	-
T4_IceDNa	0.190476	0.219541	-	-	-	-	-	-	-	-	-	-	-	-	-	-	-	-
T12_IceDNa	0.100778	0.267086	-	-	-	-	-	-	-	-	-	-	-	-	-	-	-	-
T22_IceDNa	0.111913	0.0594933	-	-	-	-	-	-	-	-	-	-	-	-	-	-	-	-
T0_SnowNa	0.732259	0.148818	-	-	-	-	-	-	-	-	-	-	-	-	-	-	-	-
T24_SnowLNa	0.66947	0.207228	-	-	-	-	-	-	-	-	-	-	-	-	-	-	-	-
T24_SnowDNa	0.684162	0.167564	-	-	-	-	-	-	-	-	-	-	-	-	-	-	-	-
Total formulae	NMDS1	NMDS2	Shared in POM-T0 of Glacier ice and red snow algae	Shared in DOM-T0 of Glacier ice and red snow algae
8827			Total 2512 (57% CHO, 47% CHON, 1% CHOS, 0.5%CHOP)	Total 192 (98% CHO, 2% CHON,0.5% CHOS)
C4H6O3	-0.098922	0.583754	both POM extracts GIA and RSA	both DOM GIA and RSA	18	8	102.032	1.5	0.75	0.2	2	-1	0	0	0	0	1	0
C5H10O2	0.533761	0.194577	both POM extracts GIA and RSA		17	9	102.069	2	0.4	0	1	-1	-1.2	0	0	0	1	0
C4H9NO2	-0.224094	0.411542			2	0	103.064	0.571	0.143	0.85	6	5	-0.285714	1	1	0	0	0
C4H8O3	0.848969	-0.804002			2	6	104.048	2	0.75	0	1	-2	-0.5	0	0	0	1	0
C6H4O2	-0.305778	0.158835			6	0	108.022	0.667	0.333	0.8	5	3	0	1	1	0	0	0
C7H8O	0.0762878	0.496054	both POM extracts GIA and RSA		16	7	108.058	1.143	0.143	0.54	4	3	-0.857143	1	0	0	0	0
C6H7NO	0.292536	0.365486	HW-POM GIA and RSA		5	3	109.053	0.4	0.6	1	5	2	0.8	1	1	0	0	0
C6H6O2	-0.0255599	0.554627	both POM extracts GIA and RSA	both DOM GIA and RSA	17	7	110.037	1	0.333	0.6	4	2	-0.333333	1	0	0	0	0
C7H10O	0.0844837	0.262554	both POM extracts GIA and RSA		18	9	110.074	1.429	0.143	0.38	3	2	-1.14286	0	0	1	0	0
C5H5NO2	0.0787748	0.647331			7	0	111.033	1	0.4	0.67	4	2	0.4	1	1	0	0	0
C4H4N2O2	0.00275102	0.529918			3	0	112.028	1	0.5	1	4	2	1.5	1	1	0	0	0
C6H8O2	0.321934	0.45439	both POM extracts GIA and RSA		16	7	112.053	1.333	0.333	0.4	3	1	-0.666667	0	0	1	0	0
C5H7NO2	0.138209	0.279174			2	1	113.048	1.4	0.4	0.33	3	1	0	0	0	1	0	0
C4H2O4	0.806676	-0.998722			0	1	113.996	0.5	1	1	4	0	1.5	1	1	0	0	0
C5H6O3	-0.0265432	0.622237	both POM extracts GIA and RSA	both DOM GIA and RSA	17	7	114.032	1.5	0.5	0	3	1	1	0	0	0	1	0
C6H10O2	0.286114	0.270826	both POM extracts GIA and RSA		17	9	114.069	1.667	0.333	0.2	2	0	-1	0	0	0	1	0
C7H14O	0.54567	0.113022	NaOH-POM GIA and RSA		8	10	114.105	2	0.143	0.08	1	0	-1.71429	0	0	0	1	0
C4H5NO3	0.44943	-0.067542			1	1	115.027	1.25	0.75	0.33	3	0	1	0	0	1	0	0
C5H9NO2	-0.0352176	0.264328			6	1	115.064	1.8	0.4	0	2	0	-0.4	0	0	0	1	0
C4H4O4	0.315547	0.316031	both POM extracts GIA and RSA		14	7	116.012	1.333	1	0	3	0	2.66667	0	0	1	0	0
C5H8O3	0.0218716	0.573237	both POM extracts GIA and RSA	both DOM GIA and RSA	18	8	116.048	0.889	0	0.67	6	6	-0.888889	1	1	0	0	0
C5H11NO2	0.0767901	0.355706	HW-POM GIA and RSA		7	3	117.08	2.2	0.4	0	1	-1	-0.8	0	0	0	0	0
C4H6O4	0.674701	-0.472277			6	13	118.027	1.5	1	0	2	-2	0.5	0	0	0	1	0
C8H6O	0.0522988	0.384551			9	1	118.042	0.857	0	0.8	6	6	0	1	1	0	0	0
C5H10O3	1.01584	-1.02855			0	7	118.064	1.111	0	0.56	5	5	-1.11111	1	0	0	0	0
C7H5NO	0.0855194	0.406343			1	0	119.038	0.714	0.143	0.82	6	5	0	1	1	0	0	0
C7H4O2	0.0385924	0.492585			17	0	120.022	0.571	0.286	0.83	6	4	0	1	1	0	0	0
C4H8O4	-1.7931	0.0970993			8	3	120.043	2	1	0	1	-3	0	0	0	0	1	0
C9H12	0.892742	0.068191			0	1	120.094	1.333	0	0.44	4	4	-1.33333	0	0	1	0	0
C7H7NO	0.388575	0.0873311			1	1	121.053	1	0.143	0.64	5	4	-0.285714	1	0	0	0	0
C3H6O3S	0.806676	-0.998722			0	1	122.004	2	1	0	1	-2	0.666667	0	0	0	1	0
C6H5NO2	0.469126	0.021711			3	3	123.033	0.833	0.333	0.75	5	3	0.333333	1	1	0	0	0
C7H9NO	0.271201	0.324737	HW-POM GIA and RSA		5	3	123.069	1.286	0.143	0.45	4	3	-0.571429	0	0	1	0	0
C7H8O2	0.0898389	0.527392	both POM extracts GIA and RSA	both DOM GIA and RSA	17	7	124.053	1.143	0.286	0.5	4	2	-0.571429	0	0	1	0	0
C6H7NO2	0.238294	0.368631	HW-POM GIA and RSA		11	4	125.048	1.167	0.333	0.5	4	2	0	0	0	1	0	0
C4H2N2O3	0.0348284	0.79244			1	0	126.007	0.5	0.75	3	5	2	2.5	1	1	0	0	0
C6H9NO2	0.483631	0.288686	HW-POM GIA and RSA		4	3	127.064	1.857	0.143	0.09	2	1	-1.14286	0	0	0	1	0
C5H4O4	-0.145617	-0.168333			7	6	128.011	0.8	0.8	0.67	4	0	0.8	1	1	0	0	0
C6H8O3	0.26082	0.52513	both POM extracts GIA and RSA	both DOM GIA and RSA	16	7	128.048	1.333	0.5	0.33	3	0	-0.333333	0	0	1	0	0
C5H8N2O2	0.217616	0.137435			5	2	128.059	1.6	0.4	0	3	1	0.4	0	0	0	1	0
C8H16O	0.41256	0.270692	both POM extracts GIA and RSA		16	12	128.121	2	0.125	0.07	1	0	-1.75	0	0	0	1	0
C5H7NO3	-0.33312	0.151045	HW-POM GIA and RSA	both DOM GIA and RSA	22	11	129.043	1.4	0.6	0.2	3	0	0.4	0	0	1	0	0
C6H11NO2	0.318323	0.354434	HW-POM GIA and RSA		1	1	129.08	1.833	0.333	0	2	0	-0.666667	0	0	0	1	0
C9H6O	0.117768	0.0390974			1	0	130.042	1	0	0.6	6	6	-1	1	0	0	0	0
C7H14O2	0.134236	0.225249	both POM extracts GIA and RSA		16	8	130.1	2	0.286	0	1	-1	-1.42857	0	0	0	1	0
C6H14N2O	0.74468	-0.653022			0	3	130.111	2.333	0.167	0	1	0	-1	0	0	0	0	0
C4H5NO4	-2.01765	1.78145			1	0	131.022	1.25	1	0	3	-1	1.5	0	0	1	0	0
C6H13NO2	0.147579	0.162289	both POM extracts GIA and RSA		17	9	131.095	2.167	0.333	0	1	-1	-1	0	0	0	0	0
C8H4O2	-0.0076531	0.243564			3	0	132.022	0.5	0.25	0.86	7	5	0	1	1	0	0	0
C5H8O4	0.0272607	0.601918	both POM extracts GIA and RSA	both DOM GIA and RSA	17	7	132.043	2	0.75	0	2	-1	1	0	0	0	1	0
C9H8O	0.0644625	0.474132			14	1	132.058	0.889	0.111	0.65	6	5	-0.666667	1	0	0	0	0
C8H8N2	0.102156	0.472426			1	0	132.069	1	0	0.67	6	6	-0.25	1	1	0	0	0
C6H12O3	0.556087	0.0359867	NaOH-POM GIA and RSA		12	9	132.079	1.2	0	0.5	5	5	-1.2	0	0	1	0	0
C5H16N4	0.836941	0.21671			0	1	132.138	3.2	0	0	0	0	-0.8	0	0	0	0	1
C4H7NO4	0.31533	0.402534			6	2	133.038	0.875	0.125	0.69	6	5	-0.25	1	1	0	0	0
C8H6O2	-0.142545	0.591999			17	0	134.037	0.75	0.25	0.71	6	4	-0.25	1	1	0	0	0
C5H10O4	0.995749	-0.979774			0	6	134.058	2	0.8	0	1	-3	-0.4	0	0	0	1	0
C9H10O	0.339299	0.434028	both POM extracts GIA and RSA		16	7	134.074	1.111	0.111	0.53	5	4	-0.888889	1	0	0	0	0
C10H14	0.892742	0.068191			0	1	134.11	1.4	0	0.4	4	4	-1.4	0	0	1	0	0
C7H5NO2	0.0641294	0.417129			11	2	135.033	0.714	0.286	0.8	6	4	0.285714	1	1	0	0	0
C8H9NO	0.250988	0.383648	HW-POM GIA and RSA		7	3	135.069	1.125	0.125	0.54	5	4	-0.5	1	0	0	0	0
C7H4O3	-0.0886325	0.475785			16	0	136.017	1.143	0.143	0.56	5	4	0	1	0	0	0	0
C7H7NO2	0.171211	0.364296	HW-POM GIA and RSA		14	4	137.048	1	0.286	0.6	5	3	0	1	0	0	0	0
C8H11NO	0.480597	0.331183			4	3	137.085	1.375	0.125	0.38	4	3	-0.75	0	0	1	0	0
C6H2O4	-2.01956	-1.88624			2	0	137.996	1	0.333	0.67	5	3	0.666667	1	1	0	0	0
C8H10O2	0.254947	0.484602	both POM extracts GIA and RSA	both DOM GIA and RSA	17	7	138.069	1.25	0.25	0.43	4	2	-0.75	0	0	1	0	0
C9H14O	0.21149	0.499258	both POM extracts GIA and RSA	both DOM GIA and RSA	17	7	138.105	1.556	0.111	0.29	3	2	-1.33333	0	0	0	1	0
C6H5NO3	0.156287	0.511673	HW-POM GIA and RSA		14	4	139.027	0.833	0.5	0.71	5	2	0.666667	1	1	0	0	0
C7H9NO2	-0.304706	-0.176188	HW-POM GIA and RSA		18	9	139.064	1.286	0.286	0.4	4	2	-0.285714	0	0	1	0	0
C6H4O4	-0.317046	0.704243	HW-POM GIA and RSA		16	2	140.012	0.667	0.667	0.75	5	1	0.666667	1	1	0	0	0
C9H16O	0.332764	0.289531	both POM extracts GIA and RSA		17	10	140.121	1.778	0.111	0.18	2	1	-1.55556	0	0	0	1	0
C6H7NO3	1.10269	-0.447068			0	2	141.043	1.167	0.5	0.43	4	1	0.333333	0	0	1	0	0
C7H11NO2	0.410773	0.408559			3	2	141.08	1.571	0.286	0.2	3	1	-0.571429	0	0	0	1	0
C8H15NO	-0.44785	0.430532			1	0	141.116	1.2	0.6	0.33	4	1	1.2	0	0	1	0	0
C7H10O3	0.0512217	0.580902	HW-POM GIA and RSA	both DOM GIA and RSA	17	4	142.064	1.429	0.429	0.27	3	0	-0.571429	0	0	1	0	0
C6H10N2O2	0.102156	0.472426			1	0	142.075	0.909	0	0.64	7	7	-0.909091	1	0	0	0	0
C9H18O	0.644395	-0.141954	NaOH-POM GIA and RSA		6	8	142.136	1	0.8	0.5	4	0	1.2	0	0	1	0	0
C6H9NO3	-0.403571	-1.48863			3	4	143.059	1.5	0.5	0.14	3	0	0	0	0	0	1	0
C7H13NO2	0.192451	0.220061	HW-POM GIA and RSA		3	2	143.095	1.857	0.286	0	2	0	-0.857143	0	0	0	1	0
C5H4O5	0.806676	-0.998722			0	1	144.006	0.8	1	0.6	4	-1	1.2	1	0	0	0	0
C5H8N2O3	-0.136587	0.1286			1	0	144.054	1.6	0.6	0	3	0	0.8	0	0	0	1	0
C7H12O3	0.274587	0.314318	both POM extracts GIA and RSA		18	10	144.079	1.091	0	0.55	6	6	-1.09091	1	0	0	0	0
C8H16O2	0.407724	0.27834	both POM extracts GIA and RSA		16	10	144.116	2	0.25	0	1	-1	-1.5	0	0	0	1	0
C7H16N2O	0.394792	0.379847			1	1	144.127	2.286	0.143	0	1	0	-1.14286	0	0	0	0	0
C5H7NO4	0.806676	-0.998722			0	1	145.038	1.4	0.8	0	3	-1	0.8	0	0	1	0	0
C9H7NO	0.118899	0.362595	HW-POM GIA and RSA		17	5	145.053	0.778	0.111	0.73	7	6	-0.222222	1	1	0	0	0
C6H11NO3	0.870038	0.401196			0	3	145.074	2.2	0.4	0	2	0	0.4	0	0	0	0	0
C5H6O5	0.362369	-0.0500569	HW-POM GIA and RSA		7	6	146.022	1.2	1	0.2	3	-2	0.8	0	0	1	0	0
C9H6O2	-0.362658	0.715979			17	0	146.037	0.667	0.222	0.75	7	5	-0.222222	1	1	0	0	0
C6H10O4	0.51765	0.401276	both POM extracts GIA and RSA	both DOM GIA and RSA	17	7	146.058	1.667	0.667	0	2	-2	-0.333333	0	0	0	1	0
C5H10N2O3	0.29389	-0.770179			2	1	146.07	2	0.6	0	2	-1	0.4	0	0	0	1	0
C10H10O	0.100358	0.431059	HW-POM GIA and RSA		11	3	146.074	1.111	0	0.57	6	6	-0.444444	1	0	0	0	0
C7H14O3	0.545522	-0.0704558	both POM extracts GIA and RSA		16	13	146.095	3	0	0	0	0	-1	0	0	0	0	1
C8H5NO2	0.237955	0.442625			7	1	147.033	0.625	0.25	0.83	7	5	0.25	1	1	0	0	0
C5H9NO4	0.258298	0.497285			9	2	147.054	1.8	0.8	0	2	-2	0.4	0	0	0	1	0
C9H9NO	-0.265842	0.278185			5	0	147.069	1	0.111	0.6	6	5	-0.444444	1	0	0	0	0
C8H4O3	-0.547848	0.246212			19	1	148.017	0.5	0.375	0.85	7	4	0.25	1	1	0	0	0
C5H8O5	0.842691	-0.272119			1	10	148.038	1.6	1	0	2	-3	0.4	0	0	0	1	0
C6H12O4	0.861998	-0.972538			1	9	148.074	2	0.667	0	1	-3	-0.666667	0	0	0	1	0
C11H16	1.04195	-2.3571			0	1	148.126	1.455	0	0.36	4	4	-1.45455	0	0	1	0	0
C8H7NO2	0.0719337	0.18081	HW-POM GIA and RSA		10	3	149.048	0.875	0.25	0.67	6	4	0	1	1	0	0	0
C9H11NO	0.395249	0.236712			3	2	149.085	1.222	0.111	0.47	5	4	-0.666667	0	0	1	0	0
C5H10O5	-1.07451	-0.636426			1	0	150.053	2	1	0	1	-4	0	0	0	0	1	0
C8H9NO2	0.251939	0.23626	HW-POM GIA and RSA		10	5	151.064	1.125	0.25	0.5	5	3	-0.25	0	0	1	0	0
C9H13NO	0.403578	0.267072	HW-POM GIA and RSA		3	3	151.1	1.444	0.111	0.33	4	3	-0.888889	0	0	1	0	0
C10H16O	0.480211	0.271772	both POM extracts GIA and RSA		17	10	152.121	1.6	0.1	0.26	3	2	-1.4	0	0	0	1	0
C7H7NO3	0.24451	-0.0116901	HW-POM GIA and RSA		12	7	153.043	1	0.429	0.56	5	2	0.285714	1	0	0	0	0
C8H11NO2	0.143544	0.430574	HW-POM GIA and RSA		12	3	153.08	1.429	0.286	0.25	4	2	0	0	0	1	0	0
C10H18O	0.413091	0.167157	both POM extracts GIA and RSA		16	12	154.136	1.8	0.1	0.16	2	1	-1.6	0	0	0	1	0
C6H5NO4	0.134005	0.416705			10	1	155.022	0.833	0.667	0.67	5	1	1	1	1	0	0	0
C7H9NO3	0.105456	0.336483			8	4	155.059	1.286	0.429	0.33	4	1	0	0	0	1	0	0
C8H13NO2	0.494016	0.265088	HW-POM GIA and RSA		5	3	155.095	1.625	0.25	0.17	3	1	-0.75	0	0	0	1	0
C6H4O5	-0.312389	-0.292326			8	4	156.006	0.667	0.833	0.71	5	0	1	1	1	0	0	0
C11H8O	-0.37612	0.224189			1	0	156.058	0.727	0.091	0.71	8	7	-0.545455	1	1	0	0	0
C7H12N2O2	0.411832	0.357086	HW-POM GIA and RSA		10	5	156.09	1	0	0.58	7	7	-1	1	0	0	0	0
C9H16O2	0.343549	0.32936	both POM extracts GIA and RSA		17	10	156.116	1.778	0.222	0.12	2	0	-1.33333	0	0	0	1	0
C10H20O	0.667976	0.101874			4	5	156.152	2	0.1	0.05	1	0	-1.8	0	0	0	1	0
C6H7NO4	-0.0363815	0.418241			1	0	157.038	1.167	0.667	0.33	4	0	0.666667	0	0	1	0	0
C7H11NO3	0.0199844	-0.618962	HW-POM GIA and RSA		11	11	157.074	1.571	0.429	0.11	3	0	-0.285714	0	0	0	1	0
C8H15NO2	0.286253	0.337525	HW-POM GIA and RSA		5	3	157.111	1.875	0.25	0	2	0	-1	0	0	0	1	0
C6H6O3S	1.00301	-0.852183			1	2	158.004	1	0.5	0.43	4	1	0.333333	0	0	1	0	0
C6H6O5	0.221311	0.32904			11	4	158.022	1.2	0.8	0	4	0	1.6	0	0	1	0	0
C10H6O2	0.0713346	0.392771			3	0	158.037	0.6	0.2	0.78	8	6	-0.2	1	1	0	0	0
C11H10O	0.0299658	0.281536			11	2	158.074	0.909	0.091	0.62	7	6	-0.727273	1	0	0	0	0
C8H14O3	0.233394	0.483885	both POM extracts GIA and RSA	both DOM GIA and RSA	18	8	158.095	1.75	0.375	0.08	2	-1	-1	0	0	0	1	0
C6H9NO4	0.513851	0.101416			2	1	159.054	1.5	0.667	0	3	-1	0.333333	0	0	0	1	0
C10H9NO	-0.178327	0.254474			3	0	159.069	0.9	0.1	0.65	7	6	-0.4	1	0	0	0	0
C7H13NO3	0.627726	0.275159	HW-POM GIA and RSA		8	10	159.09	1.857	0.429	0	2	-1	-0.571429	0	0	0	1	0
C9H4O3	-0.623403	-0.250323			12	0	160.017	0.444	0.333	0.87	8	5	0.222222	1	1	0	0	0
C6H8O5	0.476189	0.325894	HW-POM GIA and RSA		11	7	160.038	1.6	0.8	0	3	-1	1.2	0	0	0	1	0
C7H12O4	0.401559	0.38134	both POM extracts GIA and RSA		17	8	160.074	1.714	0.571	0	2	-2	-0.571429	0	0	0	1	0
C8H16O3	0.471589	0.137015	both POM extracts GIA and RSA		17	14	160.11	1.333	0	0.42	5	5	-1.33333	0	0	1	0	0
C9H7NO2	0.0488369	0.415695			13	1	161.048	0.778	0.222	0.71	7	5	0	1	1	0	0	0
C10H11NO	0.0387562	0.275561	HW-POM GIA and RSA		4	1	161.085	1.1	0.1	0.53	6	5	-0.6	1	0	0	0	0
C9H6O3	-0.215254	0.584488	both POM extracts GIA and RSA	both DOM GIA and RSA	17	5	162.032	0.667	0.333	0.73	7	4	0	1	1	0	0	0
C6H10O5	-1.05693	-0.064466	NaOH-POM GIA and RSA	both DOM GIA and RSA	21	11	162.053	1.667	0.833	0	2	-3	0	0	0	0	1	0
C10H10O2	0.22809	0.435497	both POM extracts GIA and RSA		16	7	162.069	1	0.2	0.56	6	4	-0.6	1	0	0	0	0
C7H14O4	0.795138	-0.565526			4	8	162.09	2	0.571	0	1	-3	-0.857143	0	0	0	1	0
C11H14O	0.369995	0.362246	both POM extracts GIA and RSA		16	9	162.105	1.273	0.091	0.43	5	4	-1.09091	0	0	1	0	0
C12H18	0.892742	0.068191			0	1	162.141	0.286	0.286	1.25	8	6	0.714286	1	1	0	0	0
C8H5NO3	0.0830617	0.489689	HW-POM GIA and RSA		15	3	163.027	0.625	0.375	0.82	7	4	0.5	1	1	0	0	0
C9H9NO2	0.120472	0.329333	HW-POM GIA and RSA		14	4	163.064	1	0.222	0.57	6	4	-0.222222	1	0	0	0	0
C10H13NO	0.116736	0.174173			3	1	163.1	1.3	0.1	0.41	5	4	-0.8	0	0	1	0	0
C8H4O4	-0.0832655	0.530595		both DOM GIA and RSA	18	2	164.012	1.6	1.2	0	2	-4	0.8	0	0	0	1	0
C6H12O5	1.01854	-0.936522			0	2	164.069	2	0.833	0	1	-4	-0.333333	0	0	0	1	0
C9H12N2O	0.260048	0.145965			2	0	164.096	1.333	0.111	0.38	5	4	-0.444444	0	0	1	0	0
C11H16O	0.415714	0.144983	both POM extracts GIA and RSA		17	12	164.121	1.455	0.091	0.33	4	3	-1.27273	0	0	1	0	0
C8H7NO3	-0.0556823	0.129435	HW-POM GIA and RSA		15	6	165.043	0.875	0.375	0.64	6	3	0.25	1	0	0	0	0
C9H11NO2	0.0133734	0.00870594	both POM extracts GIA and RSA		18	10	165.08	1.222	0.222	0.43	5	3	-0.444444	0	0	1	0	0
C10H15NO	0.617567	0.39141			1	2	165.116	1.5	0.1	0.29	4	3	-1	0	0	0	1	0
C7H2O5	0.0855194	0.406343			1	0	165.991	0.286	0.714	1	7	2	1.14286	1	1	0	0	0
C5H10O6	0.781767	-0.500312			0	1	166.048	2	1.2	0	1	-5	0.4	0	0	0	1	0
C8H10N2O2	-0.109895	0.0872228			2	0	166.075	1.25	0.25	0.4	5	3	0	0	0	1	0	0
C11H18O	0.391682	0.39264	both POM extracts GIA and RSA		15	8	166.136	1.636	0.091	0.24	3	2	-1.45455	0	0	0	1	0
C7H5NO4	0.256303	0.574767			6	1	167.022	0.714	0.571	0.75	6	2	0.857143	1	1	0	0	0
C8H9NO3	0.0424771	0.222689	HW-POM GIA and RSA		15	6	167.059	1.125	0.375	0.45	5	2	0	0	0	1	0	0
C9H13NO2	0.113963	0.387458	HW-POM GIA and RSA		11	4	167.095	1.444	0.222	0.29	4	2	-0.666667	0	0	1	0	0
C7H4O5	-0.611957	0.177552			20	2	168.006	0.571	0.714	0.78	6	1	0.857143	1	1	0	0	0
C7H8N2O3	0.180036	0.207433			2	1	168.054	1.143	0.429	0.43	5	2	0.571429	0	0	1	0	0
C5H13O4P	0.781767	-0.500312			0	1	168.056	2.6	0.8	0	0	-4	-1	0	0	0	0	1
C12H8O	-0.0482644	0.277723			6	0	168.058	0.667	0.083	0.74	9	8	-0.5	1	1	0	0	0
C8H12N2O2	0.0598216	0.530378			12	0	168.09	1.5	0.25	0.2	4	2	-0.25	0	0	0	1	0
C11H20O	-0.00344521	0.0899411	NaOH-POM GIA and RSA		14	8	168.152	1.818	0.091	0.14	2	1	-1.63636	0	0	0	1	0
C7H7NO4	0.21722	0.108575	HW-POM GIA and RSA		12	7	169.038	1	0.571	0.5	5	1	0.571429	0	0	1	0	0
C8H11NO3	0.282302	0.306075	HW-POM GIA and RSA		9	3	169.074	1.375	0.375	0.27	4	1	-0.25	0	0	1	0	0
C9H15NO2	0.374928	0.398851	HW-POM GIA and RSA		11	3	169.111	1.9	0.1	0.06	2	1	-1.4	0	0	0	1	0
C11H6O2	0.0350484	0.337562			3	0	170.037	1.429	0.429	0.14	4	1	0.285714	0	0	1	0	0
C12H10O	-0.185021	0.276407			8	0	170.074	0.833	0.083	0.65	8	7	-0.666667	1	0	0	0	0
C8H14N2O2	0.156889	0.181809			5	1	170.106	1.75	0.25	0	3	1	-0.5	0	0	0	1	0
C10H18O2	0.398765	0.297891	both POM extracts GIA and RSA		16	12	170.131	1.8	0.2	0.11	2	0	-1.4	0	0	0	1	0
C11H22O	0.861745	-0.88083			1	4	170.168	2	0.091	0.05	1	0	-1.81818	0	0	0	1	0
C7H9NO4	0.889955	-0.30785	HW-POM GIA and RSA		1	7	171.054	1.286	0.571	0.25	4	0	0.285714	0	0	1	0	0
C8H13NO3	0.769731	0.161972			1	4	171.09	1.625	0.375	0.09	3	0	-0.5	0	0	0	1	0
C9H17NO2	-0.136587	0.1286			1	0	171.126	0.4	0.3	0.88	9	6	0.2	1	1	0	0	0
C7H8O5	0.07908	0.533833	both POM extracts GIA and RSA	both DOM GIA and RSA	15	7	172.038	1.333	0.667	0	4	0	1	0	0	1	0	0
C11H8O2	-0.0517057	0.498233			17	0	172.053	0.727	0.182	0.7	8	6	-0.363636	1	1	0	0	0
C7H12N2O3	0.12479	0.549814			8	0	172.085	1.714	0.429	0	3	0	0	0	0	0	1	0
C12H12O	-0.0189447	0.250702	HW-POM GIA and RSA		8	2	172.089	1.167	0.833	0.2	4	-1	1	0	0	1	0	0
C10H7NO2	-0.165616	0.217629			4	0	173.048	0.7	0.2	0.75	8	6	0	1	1	0	0	0
C7H11NO4	0.153763	-0.0919712	HW-POM GIA and RSA		6	5	173.069	1.571	0.571	0	3	-1	0	0	0	0	1	0
C11H11NO	-0.136587	0.1286			1	0	173.085	1	0.091	0.58	7	6	-0.545455	1	0	0	0	0
C8H15NO3	0.751222	0.129873			4	10	173.106	2.143	0.286	0	2	0	-0.285714	0	0	0	0	0
C6H6O6	0.212346	-0.884261			1	1	174.017	1	1	0.33	4	-2	1	0	0	1	0	0
C10H6O3	-0.635862	0.752098			18	0	174.032	0.6	0.3	0.76	8	5	0	1	1	0	0	0
C7H10O5	0.502113	0.382375	both POM extracts GIA and RSA	both DOM GIA and RSA	18	8	174.053	1.429	0.714	0.11	3	-2	0	0	0	1	0	0
C8H14O4	0.327271	0.471405	both POM extracts GIA and RSA	both DOM GIA and RSA	17	7	174.09	1.75	0.5	0	2	-2	-0.75	0	0	0	1	0
C7H14N2O3	0.682284	0.462225			1	1	174.101	2	0.429	0	2	-1	-0.285714	0	0	0	1	0
C12H14O	0.210362	0.424321	HW-POM GIA and RSA		14	6	174.105	1.167	0.083	0.48	6	5	-1	0	0	1	0	0
C9H18O3	0.43404	0.195795	both POM extracts GIA and RSA		17	12	174.126	2	0.333	0	1	-2	-1.33333	0	0	0	1	0
C13H18	1.04195	-2.3571			0	1	174.141	2.75	0	0	0	0	-1.25	0	0	0	0	1
C9H5NO3	0.0434976	0.35962			4	0	175.027	0.556	0.333	0.85	8	5	0.444444	1	1	0	0	0
C10H9NO2	0.130816	0.365155	HW-POM GIA and RSA		13	4	175.064	1.857	0.571	0	2	-2	-0.285714	0	0	0	1	0
C11H13NO	0.62972	0.37201			1	2	175.1	1.182	0.091	0.47	6	5	-0.727273	0	0	1	0	0
C9H4O4	-1.24521	-0.0208709			23	0	176.012	0.444	0.444	0.86	8	4	0.444444	1	1	0	0	0
C6H8O6	0.157894	-0.156312			8	8	176.033	1.333	1	0	3	-3	0.666667	0	0	1	0	0
C7H12O5	-0.0207372	0.101109	both POM extracts GIA and RSA	both DOM GIA and RSA	22	12	176.069	1.714	0.714	0	2	-3	-0.285714	0	0	0	1	0
C8H16O4	0.505417	0.191958	both POM extracts GIA and RSA		16	14	176.105	2	0.5	0	1	-3	-1	0	0	0	1	0
C12H16O	0.471556	0.0934481	both POM extracts GIA and RSA		15	12	176.121	1.333	0.083	0.39	5	4	-1.16667	0	0	1	0	0
C9H7NO3	-0.0288774	0.453798	HW-POM GIA and RSA		15	1	177.043	0.778	0.333	0.69	7	4	0.222222	1	1	0	0	0
C10H11NO2	0.214547	0.38897	HW-POM GIA and RSA		14	4	177.08	1.1	0.2	0.5	6	4	-0.4	0	0	1	0	0
C11H15NO	0.87697	0.60783			0	1	177.116	1.364	0.091	0.37	5	4	-0.909091	0	0	1	0	0
C6H10O6	0.44674	0.0641143			4	5	178.048	1.667	1	0	2	-4	0.333333	0	0	0	1	0
C7H14O5	1.27183	-0.862164			0	1	178.085	2	0.714	0	1	-4	-0.571429	0	0	0	1	0
C12H18O	0.39426	0.391121	both POM extracts GIA and RSA		15	8	178.136	1.5	0.083	0.3	4	3	-1.33333	0	0	0	1	0
C8H5NO4	-0.043799	0.451803			14	0	179.022	0.625	0.5	0.8	7	3	0.75	1	1	0	0	0
C11H17NO	0.585212	0.303595	HW-POM GIA and RSA		1	2	179.132	1.545	0.091	0.26	4	3	-1.09091	0	0	0	1	0
C8H8N2O3	0.87697	0.60783			0	1	180.054	1	0.375	0.56	6	3	0.5	1	0	0	0	0
C6H12O6	-1.81587	0.00691883			14	4	180.064	2	1	0	1	-5	0	0	0	0	1	0
C9H12N2O2	0.176958	0.419312			2	0	180.09	1.333	0.222	0.33	5	3	-0.222222	0	0	1	0	0
C8H7NO4	0.116643	0.439446	HW-POM GIA and RSA		13	3	181.038	0.875	0.5	0.6	6	2	0.5	1	0	0	0	0
C9H11NO3	0.291734	0.301913	both POM extracts GIA and RSA		16	11	181.074	1.222	0.333	0.38	5	2	-0.222222	0	0	1	0	0
C10H15NO2	0.0946276	0.301981	HW-POM GIA and RSA		9	3	181.111	1.5	0.2	0.25	4	2	-0.8	0	0	0	1	0
C12H6O2	0.246779	0.929635			2	0	182.037	0.5	0.167	0.82	10	8	-0.166667	1	1	0	0	0
C8H10N2O3	-0.0304685	0.274159			6	0	182.07	1.25	0.375	0.33	5	2	0.25	0	0	1	0	0
C13H10O	0.0437306	0.315954			3	0	182.074	0.769	0.077	0.68	9	8	-0.615385	1	1	0	0	0
C9H14N2O2	0.0544147	0.145046	HW-POM GIA and RSA		6	3	182.106	1.556	0.222	0.17	4	2	-0.444444	0	0	0	1	0
C11H18O2	0.306345	0.402721	both POM extracts GIA and RSA		17	10	182.131	1.636	0.182	0.2	3	1	-1.27273	0	0	0	1	0
C12H22O	0.321212	0.532005			7	2	182.168	1.833	0.083	0.13	2	1	-1.66667	0	0	0	1	0
C7H5NO5	0.349946	0.286847			4	1	183.017	0.714	0.714	0.71	6	1	1.14286	1	1	0	0	0
C8H9NO4	0.015669	0.0283133	both POM extracts GIA and RSA		16	9	183.054	1.125	0.5	0.4	5	1	0.25	0	0	1	0	0
C9H13NO3	0.392532	0.223461	HW-POM GIA and RSA		10	9	183.09	1.444	0.333	0.23	4	1	-0.444444	0	0	1	0	0
C10H17NO2	0.443162	0.259239	HW-POM GIA and RSA		4	4	183.126	1.7	0.2	0.12	3	1	-1	0	0	0	1	0
C7H4O6	-1.24519	-0.197388			2	0	184.001	0.571	0.857	0.75	6	0	1.14286	1	1	0	0	0
C6H4N2O5	0.806676	-0.998722			0	1	184.013	1	0.375	0.45	5	2	0	0	0	1	0	0
C7H8N2O4	1.27183	-0.862164			0	1	184.049	1.143	0.571	0.33	5	1	0.857143	0	0	1	0	0
C12H8O2	-0.0773498	0.391425			15	0	184.053	0.667	0.167	0.73	9	7	-0.333333	1	1	0	0	0
C8H12N2O3	0.369142	-0.0080827	HW-POM GIA and RSA		3	4	184.085	1.5	0.375	0.11	4	1	0	0	0	0	1	0
C13H12O	0.0944297	0.441737			2	0	184.089	0.923	0.077	0.6	8	7	-0.769231	1	0	0	0	0
C9H16N2O2	0.268668	0.0710032	HW-POM GIA and RSA		8	6	184.122	1.778	0.222	0	3	1	-0.666667	0	0	0	1	0
C11H20O2	0.292574	0.47948	both POM extracts GIA and RSA		16	7	184.147	2	0.083	0.04	1	0	-1.83333	0	0	0	1	0
C7H7NO5	0.806676	-0.998722			0	1	185.033	1	0.714	0.43	5	0	0.857143	0	0	1	0	0
C11H7NO2	0.158718	0.389297			2	0	185.048	0.636	0.182	0.78	9	7	0	1	1	0	0	0
C8H11NO4	0.373794	0.189618	HW-POM GIA and RSA		15	11	185.069	1.375	0.5	0.2	4	0	0	0	0	1	0	0
C7H11N3O3	0.0855194	0.406343			1	0	185.081	1.571	0.429	0	4	1	0.571429	0	0	0	1	0
C9H15NO3	0.325913	0.278472	HW-POM GIA and RSA		6	3	185.106	1.667	0.333	0.08	3	0	-0.666667	0	0	0	1	0
C10H19NO2	0.360544	0.173593			1	1	185.142	1.9	0.2	0	2	0	-1.2	0	0	0	1	0
C7H6O4S	0.227925	0.373181			1	0	185.999	0.857	0.571	0.5	5	1	0.571429	0	0	1	0	0
C7H6O6	-0.433382	-0.441715			2	2	186.017	0.857	0.857	0.5	5	-1	0.857143	0	0	1	0	0
C11H6O3	-0.275269	0.253223			18	0	186.032	1.25	0.375	0.27	4	1	-0.25	0	0	1	0	0
C7H10N2O4	0.588011	-0.348646	HW-POM GIA and RSA		7	8	186.065	1.429	0.571	0	4	0	0.571429	0	0	1	0	0
C8H14N2O3	-0.710964	0.971293		both DOM GIA and RSA	7	3	186.101	1.75	0.375	0	3	0	-0.25	0	0	0	1	0
C13H14O	0.259189	0.142337			1	1	186.105	1.077	0.077	0.52	7	6	-0.923077	1	0	0	0	0
C10H18O3	0.303281	0.444109	both POM extracts GIA and RSA		17	8	186.126	1.8	0.3	0.06	2	-1	-1.2	0	0	0	1	0
C11H22O2	0.3815	0.388968			9	3	186.163	2	0.182	0	1	-1	-1.63636	0	0	0	1	0
C10H22N2O	1.04195	-2.3571			0	1	186.174	2.2	0.1	0	1	0	-1.4	0	0	0	0	0
C10H5NO3	0.0855194	0.406343			1	0	187.027	1.286	0.714	0.14	4	-1	0.571429	0	0	1	0	0
C11H9NO2	0.00642995	0.468558			11	0	187.064	0.818	0.182	0.67	8	6	-0.181818	1	1	0	0	0
C8H13NO4	0.371395	0.188978	HW-POM GIA and RSA		9	6	187.085	1.625	0.5	0	3	-1	-0.25	0	0	0	1	0
C9H17NO3	0.667559	0.418587			1	3	187.121	1.889	0.333	0	2	-1	-0.888889	0	0	0	1	0
C8H17N3O2	0.490612	0.0661904			5	4	187.133	2.125	0.25	0	2	0	-0.5	0	0	0	0	0
C10H4O4	-0.398178	0.0756609			16	0	188.012	0.4	0.4	0.88	9	5	0.4	1	1	0	0	0
C7H8O4S	-0.395967	-0.393389			1	1	188.015	1.143	0.571	0.25	4	0	0.285714	0	0	1	0	0
C7H8O6	0.781767	-0.500312			0	1	188.033	1.143	0.857	0.25	4	-2	0.571429	0	0	1	0	0
C8H12O5	0.159144	0.548011	both POM extracts GIA and RSA	both DOM GIA and RSA	17	7	188.069	1.5	0.625	0.09	3	-2	-0.25	0	0	0	1	0
C7H12N2O4	0.86919	-0.700428			0	5	188.08	1.714	0.571	0	3	-1	0.285714	0	0	0	1	0
C8H16N2O3	0.431226	0.068922	NaOH-POM GIA and RSA		7	6	188.117	2	0.375	0	2	-1	-0.5	0	0	0	1	0
C13H16O	0.467673	0.00396792	HW-POM GIA and RSA		12	11	188.121	1.231	0.077	0.44	6	5	-1.07692	0	0	1	0	0
C10H20O3	0.321061	0.219177	both POM extracts GIA and RSA	both DOM GIA and RSA	17	12	188.142	2	0.3	0	1	-2	-1.4	0	0	0	1	0
C10H7NO3	0.0389714	0.346824	HW-POM GIA and RSA		17	6	189.043	0.7	0.3	0.73	8	5	0.2	1	1	0	0	0
C7H11NO5	0.859512	0.0301926			0	4	189.064	1.571	0.714	0	3	-2	0.285714	0	0	0	1	0
C11H11NO2	0.0994109	0.322133	HW-POM GIA and RSA		12	3	189.08	1	0.182	0.56	7	5	-0.363636	1	0	0	0	0
C8H15NO4	0.913337	-0.642134	HW-POM GIA and RSA		1	3	189.101	1.875	0.5	0	2	-2	-0.5	0	0	0	1	0
C12H15NO	0.0855194	0.406343			1	0	189.116	1.25	0.083	0.43	6	5	-0.833333	0	0	1	0	0
C7H10O6	0.735724	0.241041	HW-POM GIA and RSA		3	7	190.048	1	0.2	0.57	7	5	0	1	0	0	0	0
C8H14O5	0.237406	0.189141	both POM extracts GIA and RSA	both DOM GIA and RSA	21	12	190.085	1.75	0.625	0	2	-3	-0.5	0	0	0	1	0
C9H18O4	0.483681	0.0502523	both POM extracts GIA and RSA		17	14	190.121	2	0.444	0	1	-3	-1.11111	0	0	0	1	0
C13H18O	0.455146	0.0964907	both POM extracts GIA and RSA		16	12	190.136	1.385	0.077	0.36	5	4	-1.23077	0	0	1	0	0
C9H5NO4	0.095157	0.529462			14	0	191.022	0.556	0.444	0.83	8	4	0.666667	1	1	0	0	0
C10H9NO3	0.147231	0.273145	both POM extracts GIA and RSA		17	8	191.059	0.9	0.3	0.6	7	4	0	1	0	0	0	0
C11H13NO2	0.233687	0.436348	HW-POM GIA and RSA		14	5	191.095	1.182	0.182	0.44	6	4	-0.545455	0	0	1	0	0
C12H17NO	0.855756	0.400553			0	2	191.132	1.417	0.083	0.33	5	4	-1	0	0	1	0	0
C9H4O5	-0.315275	0.442182		both DOM GIA and RSA	22	3	192.006	0.444	0.556	0.85	8	3	0.666667	1	1	0	0	0
C6H8O7	0.474424	-0.431997			1	3	192.028	1.333	1.167	0	3	-4	1	0	0	1	0	0
C7H12O6	0.386089	-0.622847			2	9	192.064	1.714	0.857	0	2	-4	0	0	0	0	1	0
C10H12N2O2	0.159336	0.473159			4	0	192.09	1.2	0.2	0.43	6	4	-0.2	0	0	1	0	0
C15H12	1.03802	-0.406857			0	1	192.094	0.8	0	0.67	10	10	-0.8	1	1	0	0	0
C8H16O5	0.871787	0.277883			1	6	192.1	2	0.625	0	1	-4	-0.75	0	0	0	1	0
C13H20O	0.395485	0.435951			12	7	192.152	1.538	0.077	0.28	4	3	-1.38462	0	0	0	1	0
C9H7NO4	-0.0795711	0.365185	HW-POM GIA and RSA		17	4	193.038	0.778	0.444	0.67	7	3	0.444444	1	1	0	0	0
C10H11NO3	0.368536	0.279699	both POM extracts GIA and RSA		17	11	193.074	1.1	0.3	0.47	6	3	-0.2	0	0	1	0	0
C11H15NO2	0.290785	0.402629	both POM extracts GIA and RSA		12	5	193.111	1.364	0.182	0.33	5	3	-0.727273	0	0	1	0	0
C12H19NO	0.87697	0.60783			0	1	193.147	1.583	0.083	0.24	4	3	-1.16667	0	0	0	1	0
C13H6O2	0.117768	0.0390974			1	0	194.037	0.462	0.154	0.83	11	9	-0.153846	1	1	0	0	0
C6H10O7	0.486919	-0.128618			2	3	194.043	1.111	0.333	0.45	6	3	0.222222	0	0	1	0	0
C14H10O	0.117768	0.0390974			1	0	194.074	0.714	0.071	0.7	10	9	-0.571429	1	1	0	0	0
C7H14O6	-2.12435	-0.299568			8	1	194.08	2	0.857	0	1	-5	-0.285714	0	0	0	1	0
C10H14N2O2	0.081941	0.294399			7	0	194.106	0.933	0	0.6	9	9	-0.933333	1	0	0	0	0
C8H5NO5	0.172227	0.450952			10	1	195.017	0.625	0.625	0.78	7	2	1	1	1	0	0	0
C9H9NO4	0.161304	0.401379	HW-POM GIA and RSA		14	3	195.054	1	0.444	0.5	6	2	0.222222	0	0	1	0	0
C11H17NO2	0.394987	0.323189	HW-POM GIA and RSA		3	3	195.126	1.545	0.182	0.22	4	2	-0.909091	0	0	0	1	0
C8H4O6	-0.944721	0.150401			23	1	196.001	0.5	0.75	0.8	7	1	1	1	1	0	0	0
C8H8N2O4	1.27183	-0.862164			0	1	196.049	1	0.5	0.5	6	2	0.75	0	0	1	0	0
C13H8O2	0.00478761	0.4111	HW-POM GIA and RSA		16	3	196.053	0.615	0.154	0.75	10	8	-0.307692	1	1	0	0	0
C6H12O7	-0.92328	-0.154839			7	1	196.059	2	1.167	0	1	-6	0.333333	0	0	0	1	0
C9H12N2O3	0.745683	-0.255908	HW-POM GIA and RSA		3	6	196.085	0.857	0.071	0.63	9	8	-0.714286	1	0	0	0	0
C10H16N2O2	0.977104	0.100187			0	3	196.122	1.6	0.2	0.14	4	2	-0.6	0	0	0	1	0
C13H24O	0.45118	0.515857			5	1	196.183	1.846	0.077	0.12	2	1	-1.69231	0	0	0	1	0
C8H7NO5	0.232874	0.0576432			8	3	197.033	0.875	0.625	0.56	6	1	0.75	1	0	0	0	0
C12H7NO2	0.15842	0.389366			2	0	197.048	0.583	0.167	0.8	10	8	0	1	1	0	0	0
C9H11NO4	0.0972937	0.13413	both POM extracts GIA and RSA		17	10	197.069	1.222	0.444	0.33	5	1	0	0	0	1	0	0
C10H15NO3	0.198087	0.297351	HW-POM GIA and RSA		11	4	197.106	1.5	0.3	0.2	4	1	-0.6	0	0	0	1	0
C11H19NO2	0.883397	0.387928			0	2	197.142	0.857	0.714	0.6	6	1	1.42857	1	0	0	0	0
C12H6O3	-0.59121	-0.116827			16	0	198.032	0.5	0.25	0.81	10	7	0	1	1	0	0	0
C8H10N2O4	0.883604	0.380852			0	2	198.065	1.25	0.5	0.25	5	1	0.5	0	0	1	0	0
C13H10O2	0.00850992	0.46369	HW-POM GIA and RSA		16	1	198.069	0.769	0.154	0.67	9	7	-0.461538	1	1	0	0	0
C9H14N2O3	0.462734	0.0684224	HW-POM GIA and RSA		6	6	198.101	1	0.071	0.56	8	7	-0.857143	1	0	0	0	0
C10H18N2O2	0.552767	-0.208029	HW-POM GIA and RSA		5	6	198.137	1.8	0.2	0	3	1	-0.8	0	0	0	1	0
C13H26O	0.330655	0.544994	NaOH-POM GIA and RSA		8	3	198.199	2	0.077	0.04	1	0	-1.84615	0	0	0	1	0
C8H9NO5	0.461955	-0.144284			5	7	199.049	1.125	0.625	0.33	5	0	0.5	0	0	1	0	0
C12H9NO2	0.00514192	0.452607			12	0	199.064	0.75	0.167	0.7	9	7	-0.166667	1	1	0	0	0
C9H13NO4	0.420601	0.203709	both POM extracts GIA and RSA		15	11	199.085	1.444	0.444	0.17	4	0	-0.222222	0	0	1	0	0
C8H13N3O3	0.672853	-0.111769			2	3	199.096	1.625	0.375	0	4	1	0.25	0	0	0	1	0
C10H17NO3	0.684245	0.298592			1	4	199.121	1.7	0.3	0.07	3	0	-0.8	0	0	0	1	0
C11H21NO2	0.146483	0.295544	HW-POM GIA and RSA		2	1	199.158	0.364	0.364	0.89	10	6	0.363636	1	1	0	0	0
C12H8O3	-0.0575493	0.462802	HW-POM GIA and RSA		17	2	200.048	0.667	0.25	0.71	9	6	-0.166667	1	1	0	0	0
C8H12N2O4	0.636796	-0.328266			7	10	200.08	1.5	0.5	0	4	0	0.25	0	0	0	1	0
C9H16N2O3	0.636264	0.0776435			4	6	200.117	1.778	0.333	0	3	0	-0.444444	0	0	0	1	0
C14H16O	0.823651	0.331792			1	3	200.121	1.143	0.071	0.48	7	6	-1	0	0	1	0	0
C11H20O3	0.238852	0.479727	both POM extracts GIA and RSA	both DOM GIA and RSA	18	8	200.142	1.818	0.273	0.05	2	-1	-1.27273	0	0	0	1	0
C11H24N2O	1.04195	-2.3571			0	1	200.189	1	0.857	0.33	5	-1	1.14286	0	0	1	0	0
C11H7NO3	0.0685277	0.568831			8	0	201.043	0.636	0.273	0.76	9	6	0.181818	1	1	0	0	0
C8H11NO5	0.614385	-0.271918	HW-POM GIA and RSA		6	10	201.064	1.571	0.571	0	4	0	0.857143	0	0	0	1	0
C12H11NO2	0.10702	0.482807	HW-POM GIA and RSA		14	2	201.08	0.917	0.167	0.6	8	6	-0.333333	1	0	0	0	0
C9H15NO4	0.421235	0.290315	both POM extracts GIA and RSA		14	10	201.101	1.667	0.444	0	3	-1	-0.444444	0	0	0	1	0
C8H15N3O3	0.969942	-0.535671			0	3	201.112	1.9	0.3	0	2	-1	-1	0	0	0	1	0
C9H19N3O2	0.816262	-0.784258			2	4	201.148	2.111	0.222	0	2	0	-0.666667	0	0	0	0	0
C7H6O5S	0.699381	-0.423489			3	2	201.994	0.857	0.714	0.43	5	0	0.857143	0	0	1	0	0
C11H6O4	-0.974742	0.602332			20	0	202.027	0.545	0.364	0.78	9	5	0.181818	1	1	0	0	0
C8H10O6	0.0371035	0.543883	both POM extracts GIA and RSA	both DOM GIA and RSA	16	7	202.048	1.429	0.714	0	4	-1	0.857143	0	0	1	0	0
C8H14N2O4	0.751644	-0.375046	HW-POM GIA and RSA		6	10	202.096	1.75	0.5	0	3	-1	0	0	0	0	1	0
C9H18N2O3	0.585866	-0.422091			6	6	202.132	2	0.333	0	2	-1	-0.666667	0	0	0	1	0
C14H18O	0.535383	-0.0860916	HW-POM GIA and RSA		9	10	202.136	1.286	0.071	0.41	6	5	-1.14286	0	0	1	0	0
C11H22O3	0.429215	0.0519562	both POM extracts GIA and RSA		17	13	202.157	2	0.273	0	1	-2	-1.45455	0	0	0	1	0
C15H22	0.398791	-0.293892			9	1	202.173	1.467	0	0.33	5	5	-1.46667	0	0	1	0	0
C10H5NO4	0.097744	0.324178			4	0	203.022	0.5	0.4	0.86	9	5	0.6	1	1	0	0	0
C7H9NO6	0.47366	-0.5247			2	1	203.043	1.286	0.857	0	4	-2	0.857143	0	0	1	0	0
C11H9NO3	0.00466744	0.171055			14	3	203.059	0.818	0.273	0.65	8	5	0	1	0	0	0	0
C8H13NO5	0.470094	0.0308602	both POM extracts GIA and RSA		12	11	203.08	1.625	0.625	0	3	-2	0	0	0	0	1	0
C12H13NO2	0.287351	0.381804	HW-POM GIA and RSA		11	3	203.095	1.083	0.167	0.5	7	5	-0.5	0	0	1	0	0
C9H17NO4	0.288039	0.333838			2	0	203.116	1.889	0.444	0	2	-2	-0.666667	0	0	0	1	0
C13H17NO	0.883939	0.369386			0	2	203.132	1.308	0.077	0.39	6	5	-0.923077	0	0	1	0	0
C10H4O5	-1.33749	0.220755		both DOM GIA and RSA	22	1	204.006	0.4	0.5	0.87	9	4	0.6	1	1	0	0	0
C7H8O5S	-0.254215	0.255955			6	0	204.01	1.143	0.714	0.14	4	-1	0.571429	0	0	1	0	0
C7H8O7	0.806676	-0.998722			0	1	204.028	1.143	1	0.14	4	-3	0.857143	0	0	1	0	0
C8H12O6	0.14611	0.531388	both POM extracts GIA and RSA	both DOM GIA and RSA	15	7	204.064	1.5	0.75	0	3	-3	0	0	0	0	1	0
C11H12N2O2	-0.798045	-1.29818	HW-POM GIA and RSA		13	3	204.09	1.091	0.182	0.5	7	5	-0.181818	0	0	1	0	0
C9H16O5	0.20436	0.33706	both POM extracts GIA and RSA	both DOM GIA and RSA	20	10	204.1	1.778	0.556	0	2	-3	-0.666667	0	0	0	1	0
C10H20O4	0.527308	0.01987	both POM extracts GIA and RSA		17	14	204.137	2	0.4	0	1	-3	-1.2	0	0	0	1	0
C14H20O	0.286427	0.212883	both POM extracts GIA and RSA		12	11	204.152	1.429	0.071	0.33	5	4	-1.28571	0	0	1	0	0
C15H24	0.279899	0.264065	NaOH-POM GIA and RSA		10	2	204.188	1.6	0	0.27	4	4	-1.6	0	0	0	1	0
C10H7NO4	0.102724	0.387246	both POM extracts GIA and RSA		14	6	205.038	0.7	0.4	0.71	8	4	0.4	1	1	0	0	0
C9H7N3O3	0.884508	0.349904			0	2	205.049	0.778	0.333	0.78	8	5	0.888889	1	1	0	0	0
C11H11NO3	-0.0302484	0.180972	HW-POM GIA and RSA		17	9	205.074	1	0.273	0.53	7	4	-0.181818	1	0	0	0	0
C12H15NO2	0.312338	0.42994	HW-POM GIA and RSA		11	3	205.111	1.25	0.167	0.4	6	4	-0.666667	0	0	1	0	0
C7H10O7	0.780042	-0.985623			0	3	206.043	0.667	0.067	0.72	11	10	-0.533333	1	1	0	0	0
C8H14O6	0.305294	-0.0581985	HW-POM GIA and RSA		11	12	206.08	0.875	0	0.62	10	10	-0.875	1	0	0	0	0
C9H18O5	0.8831	-0.132164			2	7	206.116	2	0.556	0	1	-4	-0.888889	0	0	0	1	0
C13H18O2	0.40966	0.406644	both POM extracts GIA and RSA		16	7	206.131	1.385	0.154	0.33	5	3	-1.07692	0	0	1	0	0
C9H5NO5	0.0663295	0.489731			14	1	207.017	0.556	0.556	0.82	8	3	0.888889	1	1	0	0	0
C10H9NO4	0.0910463	0.228615	HW-POM GIA and RSA		15	8	207.054	0.9	0.4	0.57	7	3	0.2	1	0	0	0	0
C11H13NO3	0.349914	0.236238	both POM extracts GIA and RSA		17	11	207.09	1.182	0.273	0.41	6	3	-0.363636	0	0	1	0	0
C12H17NO2	0.305221	0.309327	both POM extracts GIA and RSA		11	5	207.126	1.417	0.167	0.3	5	3	-0.833333	0	0	1	0	0
C9H4O6	-0.231054	0.356532		both DOM GIA and RSA	24	3	208.001	0.889	0.444	0.6	7	3	0.666667	1	0	0	0	0
C14H8O2	-1.03692	-0.879712			5	0	208.053	0.571	0.143	0.77	11	9	-0.285714	1	1	0	0	0
C7H12O7	0.654817	-1.05597			0	1	208.059	1.714	1	0	2	-5	0.285714	0	0	0	1	0
C8H16O4S	0.871683	-0.960089			0	4	208.078	2	0.5	0	1	-3	-0.75	0	0	0	1	0
C10H12N2O3	0.224179	0.340926	HW-POM GIA and RSA		8	2	208.085	1.2	0.3	0.38	6	3	0	0	0	1	0	0
C8H16O6	0.941583	-1.77763			0	2	208.095	1.455	0.182	0.25	5	3	-0.545455	0	0	1	0	0
C16H16	0.673804	-0.601152			1	2	208.126	1	0	0.56	9	9	-1	1	0	0	0	0
C14H24O	0.86399	-0.779265			2	3	208.183	1.714	0.071	0.19	3	2	-1.57143	0	0	0	1	0
C9H7NO5	0.0680062	0.251353			13	2	209.033	0.778	0.556	0.64	7	2	0.666667	1	0	0	0	0
C10H11NO4	0.0887223	0.17598	both POM extracts GIA and RSA		17	10	209.069	1.1	0.4	0.43	6	2	0	0	0	1	0	0
C9H11N3O3	-0.0593534	0.439092	HW-POM GIA and RSA		4	1	209.081	1.222	0.333	0.33	6	3	0.444444	0	0	1	0	0
C12H19NO2	0.705412	0.308491	HW-POM GIA and RSA		1	3	209.142	0.75	0.625	0.71	7	2	1.25	1	1	0	0	0
C13H6O3	0.142714	0.550376			6	0	210.032	2	0.714	0	1	-4	-0.285714	0	0	0	1	0
C9H10N2O4	0.87697	0.60783			0	1	210.065	1.111	0.444	0.4	6	2	0.444444	0	0	1	0	0
C14H10O2	0.08042	0.538325			15	0	210.069	0.714	0.143	0.69	10	8	-0.428571	1	1	0	0	0
C10H14N2O3	0.340198	-0.0353709	HW-POM GIA and RSA		9	5	210.101	0.933	0.067	0.59	9	8	-0.8	1	0	0	0	0
C11H18N2O2	0.227925	0.373181			1	0	210.137	1.636	0.182	0.12	4	2	-0.727273	0	0	0	1	0
C14H26O	0.544562	-0.377639			3	2	210.199	1.857	0.071	0.11	2	1	-1.71429	0	0	0	1	0
C8H5NO6	0.221698	0.911376			2	0	211.012	0.625	0.75	0.75	7	1	1.25	1	1	0	0	0
C9H9NO5	0.0456304	0.0467718	HW-POM GIA and RSA		11	6	211.049	1	0.556	0.45	6	1	0.444444	0	0	1	0	0
C13H9NO2	-0.0284483	0.483305			10	0	211.064	0.692	0.154	0.73	10	8	-0.153846	1	1	0	0	0
C10H13NO4	0.195074	0.355152	both POM extracts GIA and RSA		17	8	211.085	1.3	0.4	0.29	5	1	-0.2	0	0	1	0	0
C9H13N3O3	-0.251465	0.163825			3	0	211.096	1.444	0.333	0.11	5	2	0.222222	0	0	1	0	0
C11H17NO3	0.531865	0.177495	HW-POM GIA and RSA		6	6	211.121	1.545	0.273	0.18	4	1	-0.727273	0	0	0	1	0
C12H21NO2	0.87697	0.60783			0	1	211.158	1.923	0.077	0.04	2	1	-1.53846	0	0	0	1	0
C8H4O7	0.102156	0.472426			1	0	211.996	1	0.625	0.43	6	1	1	0	0	1	0	0
C13H8O3	0.0550873	0.452277	HW-POM GIA and RSA		17	4	212.048	1.2	0.3	0.33	5	2	-0.4	0	0	1	0	0
C9H12N2O4	0.388335	0.158891	HW-POM GIA and RSA		8	8	212.08	1.333	0.444	0.2	5	1	0.222222	0	0	1	0	0
C10H16N2O3	0.599698	-0.118034	HW-POM GIA and RSA		4	7	212.117	1.067	0.067	0.52	8	7	-0.933333	1	0	0	0	0
C13H24O2	0.259394	0.476422	NaOH-POM GIA and RSA		14	4	212.178	1.846	0.154	0.08	2	0	-1.53846	0	0	0	1	0
C14H28O	0.357528	0.338181			3	1	212.215	2	0.071	0.04	1	0	-1.85714	0	0	0	1	0
C8H7NO6	0.382277	-0.115637			4	3	213.028	0.875	0.75	0.5	6	0	1	0	0	1	0	0
C12H7NO3	0.0614545	0.444767	HW-POM GIA and RSA		13	1	213.043	0.583	0.25	0.79	10	7	0.166667	1	1	0	0	0
C9H11NO5	0.270116	-0.189973	HW-POM GIA and RSA		11	9	213.064	1.222	0.556	0.27	5	0	0.222222	0	0	1	0	0
C13H11NO2	-0.127686	0.287287			6	0	213.08	0.846	0.154	0.64	9	7	-0.307692	1	0	0	0	0
C10H15NO4	0.447144	0.147209	both POM extracts GIA and RSA		14	14	213.101	1.5	0.4	0.14	4	0	-0.4	0	0	0	1	0
C9H15N3O3	0.620717	-0.424924			4	5	213.112	1.667	0.333	0	4	1	0	0	0	0	1	0
C11H19NO3	0.268099	0.166616			2	1	213.137	1.727	0.273	0.06	3	0	-0.909091	0	0	0	1	0
C12H23NO2	0.806676	-0.998722			0	1	213.173	1.917	0.167	0	2	0	-1.33333	0	0	0	1	0
C8H6O7	-0.343377	-0.0591882			12	3	214.012	0.75	0.875	0.56	6	-1	1	1	0	0	0	0
C12H6O4	-0.453664	0.109633	HW-POM GIA and RSA		21	1	214.027	0.5	0.333	0.8	10	6	0.166667	1	1	0	0	0
C9H10O4S	-0.372537	-0.703962			1	1	214.031	1.111	0.444	0.33	5	1	0	0	0	1	0	0
C8H10N2O5	0.781767	-0.500312			0	1	214.06	1.25	0.625	0.14	5	0	0.75	0	0	1	0	0
C12H10N2O2	0.0855194	0.406343			1	0	214.075	0.833	0.167	0.67	9	7	0	1	1	0	0	0
C9H14N2O4	0.478151	-0.175999	HW-POM GIA and RSA		13	11	214.096	1.556	0.444	0	4	0	0	0	0	0	1	0
C14H14O2	0.238103	0.427486	HW-POM GIA and RSA		14	6	214.1	1	0.143	0.54	8	6	-0.714286	1	0	0	0	0
C8H14N4O3	0.218496	0.899501			2	0	214.107	1.75	0.375	0	4	1	0.5	0	0	0	1	0
C10H18N2O3	0.373075	-0.162086	HW-POM GIA and RSA		7	5	214.132	1.8	0.3	0	3	0	-0.6	0	0	0	1	0
C12H22O3	0.276037	0.481516	both POM extracts GIA and RSA		16	7	214.157	1.833	0.25	0.05	2	-1	-1.33333	0	0	0	1	0
C13H26O2	0.582215	-0.0327973	NaOH-POM GIA and RSA		7	7	214.194	2	0.154	0	1	-1	-1.69231	0	0	0	1	0
C11H5NO4	0.147326	0.433123			5	0	215.022	0.455	0.364	0.88	10	6	0.545455	1	1	0	0	0
C8H9NO6	0.806676	-0.998722			0	1	215.043	1.125	0.75	0.25	5	-1	0.75	0	0	1	0	0
C12H9NO3	-0.0178928	0.458521			14	0	215.059	0.75	0.25	0.68	9	6	0	1	1	0	0	0
C9H13NO5	0.456398	-0.0400345	HW-POM GIA and RSA		7	9	215.08	1.444	0.556	0.09	4	-1	0	0	0	1	0	0
C13H13NO2	0.00878178	0.378903	HW-POM GIA and RSA		10	2	215.095	1	0.154	0.55	8	6	-0.461538	1	0	0	0	0
C10H17NO4	0.350168	0.402861	both POM extracts GIA and RSA		10	4	215.116	1.7	0.4	0	3	-1	-0.6	0	0	0	1	0
C9H17N3O3	0.993303	-0.560159			0	4	215.128	1.214	0.071	0.44	7	6	-0.857143	0	0	1	0	0
C11H21NO3	0.193964	-0.513631			5	4	215.153	1.909	0.273	0	2	-1	-1.09091	0	0	0	1	0
C10H21N3O2	0.658799	-0.251442			1	2	215.164	2.1	0.2	0	2	0	-0.8	0	0	0	0	0
C11H4O5	-1.27552	0.0737467			19	0	216.006	0.364	0.455	0.88	10	5	0.545455	1	1	0	0	0
C8H8O7	-0.178104	-0.554388			2	3	216.028	1	0.875	0.33	5	-2	0.75	0	0	1	0	0
C9H12O4S	1.02806	-0.191756			0	4	216.046	1.333	0.444	0.17	4	0	-0.222222	0	0	1	0	0
C8H12N2O5	0.771848	-0.517316			1	6	216.075	1.5	0.625	0	4	-1	0.5	0	0	0	1	0
C12H12N2O2	0.461008	0.60465			1	1	216.09	1	0.167	0.56	8	6	-0.166667	1	0	0	0	0
C9H16N2O4	0.760829	0.0078612	HW-POM GIA and RSA		4	10	216.112	1.778	0.444	0	3	-1	-0.222222	0	0	0	1	0
C11H20O4	0.17897	0.511398	both POM extracts GIA and RSA	both DOM GIA and RSA	17	7	216.137	1.818	0.364	0	2	-2	-1.09091	0	0	0	1	0
C10H20N2O3	0.497703	-0.778773			1	2	216.148	2	0.3	0	2	-1	-0.8	0	0	0	1	0
C15H20O	0.37417	0.204118	HW-POM GIA and RSA		13	8	216.152	1.333	0.067	0.38	6	5	-1.2	0	0	1	0	0
C12H24O3	0.265448	0.234872	NaOH-POM GIA and RSA		16	10	216.173	2	0.25	0	1	-2	-1.5	0	0	0	1	0
C11H7NO4	-0.074235	0.322223			12	0	217.038	0.636	0.364	0.75	9	5	0.363636	1	1	0	0	0
C8H11NO6	0.653361	-0.0660129			2	3	217.059	1.375	0.75	0	4	-2	0.5	0	0	1	0	0
C7H11N3O5	0.781767	-0.500312			0	1	217.07	1.571	0.714	0	4	-1	1.14286	0	0	0	1	0
C12H11NO3	0.131072	0.276835	HW-POM GIA and RSA		14	5	217.074	0.917	0.25	0.58	8	5	-0.166667	1	0	0	0	0
C9H15NO5	0.57251	-0.107126	both POM extracts GIA and RSA		10	13	217.096	1.667	0.556	0	3	-2	-0.222222	0	0	0	1	0
C13H15NO2	0.2678	0.295457	HW-POM GIA and RSA		8	4	217.111	1.154	0.154	0.45	7	5	-0.615385	0	0	1	0	0
C10H19NO4	0.468337	0.282942	HW-POM GIA and RSA		3	3	217.132	1.9	0.4	0	2	-2	-0.8	0	0	0	1	0
C8H10O7	0.0713703	-0.458892			2	6	218.043	0.909	0.273	0.6	8	5	0.181818	1	0	0	0	0
C8H14N2O5	0.117768	0.0390974			1	0	218.091	1.75	0.625	0	3	-2	0.25	0	0	0	1	0
C12H14N2O2	0.0926049	0.540089			4	0	218.106	1.167	0.167	0.44	7	5	-0.333333	0	0	1	0	0
C17H14	0.654817	-1.05597			0	1	218.11	0.824	0	0.65	11	11	-0.823529	1	0	0	0	0
C10H18O5	0.319228	0.339736	both POM extracts GIA and RSA	both DOM GIA and RSA	20	10	218.116	1.8	0.5	0	2	-3	-0.8	0	0	0	1	0
C11H22O4	0.346929	0.166301	both POM extracts GIA and RSA		18	14	218.152	2	0.364	0	1	-3	-1.27273	0	0	0	1	0
C15H22O	0.29112	0.231363	HW-POM GIA and RSA		14	7	218.168	1.467	0.067	0.31	5	4	-1.33333	0	0	1	0	0
C10H5NO5	-0.00501119	0.322039			4	0	219.017	0.5	0.5	0.85	9	4	0.8	1	1	0	0	0
C11H9NO4	-0.0222638	0.367165	HW-POM GIA and RSA		16	3	219.054	0.818	0.364	0.62	8	4	0.181818	1	0	0	0	0
C12H13NO3	0.186049	0.256803	HW-POM GIA and RSA		14	6	219.09	1.083	0.25	0.47	7	4	-0.333333	0	0	1	0	0
C9H17NO5	1.06661	-1.23412			0	8	219.111	1.889	0.556	0	2	-3	-0.444444	0	0	0	1	0
C13H17NO2	0.263521	0.278294	HW-POM GIA and RSA		6	3	219.126	1.308	0.154	0.36	6	4	-0.769231	0	0	1	0	0
C10H4O6	-1.1562	0.115483			24	0	220.001	0.4	0.6	0.86	9	3	0.8	1	1	0	0	0
C15H8O2	-1.20254	-1.02309			4	0	220.053	0.533	0.133	0.79	12	10	-0.266667	1	1	0	0	0
C8H12O7	0.31418	-0.213321			2	10	220.059	1.5	0.875	0	3	-4	0.25	0	0	0	1	0
C11H12N2O3	0.844108	-0.941745			3	5	220.085	0.75	0.062	0.68	11	10	-0.625	1	1	0	0	0
C9H16O6	0.362689	0.203712	both POM extracts GIA and RSA		18	12	220.095	1.778	0.667	0	2	-4	-0.444444	0	0	0	1	0
C12H16N2O2	0.166258	0.387541			2	0	220.122	0.941	0	0.59	10	10	-0.941176	1	0	0	0	0
C10H20O5	0.419862	0.230138	HW-POM GIA and RSA		11	7	220.132	2	0.5	0	1	-4	-1	0	0	0	1	0
C14H20O2	0.344192	0.393234	both POM extracts GIA and RSA		17	8	220.147	1.429	0.143	0.31	5	3	-1.14286	0	0	1	0	0
C15H24O	0.118407	0.333722			9	3	220.183	1.6	0.067	0.24	4	3	-1.46667	0	0	0	1	0
C10H7NO5	-0.0260089	0.310699			14	3	221.033	0.7	0.5	0.69	8	3	0.6	1	1	0	0	0
C11H11NO4	0.191228	0.290392	both POM extracts GIA and RSA		17	10	221.069	1	0.364	0.5	7	3	0	0	0	1	0	0
C12H15NO3	0.158404	0.0601602	both POM extracts GIA and RSA		15	10	221.106	1.25	0.25	0.37	6	3	-0.5	0	0	1	0	0
C13H19NO2	0.383313	0.281331	HW-POM GIA and RSA		5	3	221.142	1	0.4	0.5	7	3	0.4	0	0	1	0	0
C15H10O2	0.0328834	0.286369			7	0	222.069	0.667	0.133	0.71	11	9	-0.4	1	1	0	0	0
C8H14O7	-1.8225	-0.128883		both DOM GIA and RSA	14	2	222.075	1.75	0.875	0	2	-5	0	0	0	0	1	0
C11H14N2O3	0.509264	-0.438036	HW-POM GIA and RSA		11	6	222.101	1.5	0.167	0.22	5	3	-0.666667	0	0	0	1	0
C15H26O	0.582338	0.133703			6	6	222.199	1.733	0.067	0.17	3	2	-1.6	0	0	0	1	0
C9H5NO6	-0.0739667	0.440868			14	0	223.012	0.556	0.667	0.8	8	2	1.11111	1	1	0	0	0
C10H9NO5	-0.149659	0.330324			14	1	223.049	0.9	0.5	0.54	7	2	0.4	1	0	0	0	0
C14H9NO2	-2.14315	-1.3265			2	0	223.064	0.643	0.143	0.75	11	9	-0.142857	1	1	0	0	0
C11H13NO4	0.197748	0.00715173	both POM extracts GIA and RSA		17	12	223.085	1.182	0.364	0.38	6	2	-0.181818	0	0	1	0	0
C10H13N3O3	-0.0468582	0.277972			2	0	223.096	1.3	0.3	0.27	6	3	0.2	0	0	1	0	0
C12H17NO3	0.377826	0.363322	both POM extracts GIA and RSA		12	5	223.121	1.417	0.25	0.26	5	2	-0.666667	0	0	1	0	0
C13H21NO2	0.541193	0.145512			1	2	223.158	1.615	0.154	0.18	4	2	-1.07692	0	0	0	1	0
C6H9O7P	-2.22983	-0.398616			4	0	224.009	0.889	0.556	0.56	7	2	0.888889	1	0	0	0	0
C14H8O3	0.0153507	0.476416	HW-POM GIA and RSA		16	1	224.048	0.571	0.214	0.76	11	8	-0.142857	1	1	0	0	0
C10H12N2O4	0.443254	0.105497	HW-POM GIA and RSA		4	4	224.08	1.2	0.4	0.33	6	2	0.2	0	0	1	0	0
C9H20O4S	1.47185	-1.86669			0	1	224.109	2.222	0.444	0	0	-4	-1.11111	0	0	0	0	1
C11H16N2O3	0.350488	-0.117817	both POM extracts GIA and RSA		12	9	224.117	1	0.062	0.55	9	8	-0.875	1	0	0	0	0
C15H28O	0.381848	0.213863	NaOH-POM GIA and RSA		10	6	224.215	1.867	0.067	0.1	2	1	-1.73333	0	0	0	1	0
C9H7NO6	-0.0298328	0.299088			7	0	225.028	0.538	0.231	0.81	11	8	0.153846	1	1	0	0	0
C10H11NO5	0.0336323	0.0335419	both POM extracts GIA and RSA		15	10	225.064	1.1	0.5	0.38	6	1	0.2	0	0	1	0	0
C9H11N3O4	0.177857	0.462097			3	0	225.075	1.222	0.444	0.25	6	2	0.666667	0	0	1	0	0
C11H15NO4	-0.0848347	-0.210368	both POM extracts GIA and RSA		16	12	225.101	1.5	0.3	0.09	5	2	0	0	0	0	1	0
C12H19NO3	0.553874	0.289043	HW-POM GIA and RSA		3	3	225.137	1.583	0.25	0.16	4	1	-0.833333	0	0	0	1	0
C13H23NO2	1.1039	-0.767474			0	1	225.173	1.769	0.154	0.09	3	1	-1.23077	0	0	0	1	0
C9H6O7	-0.259998	0.432893	both POM extracts GIA and RSA	both DOM GIA and RSA	24	7	226.012	1.833	1.167	0	2	-5	0.5	0	0	0	1	0
C13H6O4	-0.243611	0.180379			16	0	226.027	0.462	0.308	0.82	11	7	0.153846	1	1	0	0	0
C9H10N2O5	0.073079	0.174152	HW-POM GIA and RSA		5	3	226.06	1.111	0.556	0.33	6	1	0.666667	0	0	1	0	0
C8H18O5S	0.7196	-1.03155			0	2	226.088	2.25	0.625	0	0	-5	-0.75	0	0	0	0	1
C10H14N2O4	0.455677	-0.175135	HW-POM GIA and RSA		14	11	226.096	1.4	0.4	0.17	5	1	0	0	0	1	0	0
C11H18N2O3	0.618211	0.0436054	HW-POM GIA and RSA		3	5	226.132	1.636	0.273	0.07	4	1	-0.545455	0	0	0	1	0
C16H18O	1.04195	-2.3571			0	1	226.136	1.294	0	0.41	7	7	-1.29412	0	0	1	0	0
C14H26O2	0.452994	0.160345	NaOH-POM GIA and RSA		12	9	226.194	1.857	0.143	0.08	2	0	-1.57143	0	0	0	1	0
C15H30O	0.353871	0.555319	NaOH-POM GIA and RSA		7	3	226.23	2	0.067	0.03	1	0	-1.86667	0	0	0	1	0
C9H9NO6	0.525197	-0.303448	HW-POM GIA and RSA		8	6	227.044	1	0.667	0.4	6	0	0.666667	0	0	1	0	0
C13H9NO3	-0.00761623	0.447458			12	0	227.059	0.692	0.231	0.71	10	7	0	1	1	0	0	0
C10H13NO5	0.24574	0.0109289	both POM extracts GIA and RSA		12	11	227.08	1.3	0.5	0.23	5	0	0	0	0	1	0	0
C9H13N3O4	0.887062	-0.364769			1	1	227.091	1.444	0.444	0	5	1	0.444444	0	0	1	0	0
C11H17NO4	0.385661	0.321712	both POM extracts GIA and RSA		12	7	227.116	1.545	0.364	0.12	4	0	-0.545455	0	0	0	1	0
C10H17N3O3	0.528392	-0.335017	HW-POM GIA and RSA		7	8	227.128	1.75	0.25	0.05	3	0	-1	0	0	0	1	0
C13H25NO2	1.03802	-0.406857			0	1	227.189	0.5	0.75	0.75	7	1	1.25	1	1	0	0	0
C12H4O5	0.0978035	0.266453			2	0	228.006	0.889	0.556	0.45	6	1	0.444444	0	0	1	0	0
C9H8O7	-0.394525	0.0884577			16	3	228.028	1	0.75	0.33	6	0	1.25	0	0	1	0	0
C10H12O4S	0.987576	0.225554			0	1	228.046	1.2	0.4	0.29	5	1	-0.2	0	0	1	0	0
C9H12N2O5	0.439573	0.0948677	HW-POM GIA and RSA		9	8	228.075	1.333	0.556	0.11	5	0	0.444444	0	0	1	0	0
C10H16N2O4	0.419934	0.0452984	both POM extracts GIA and RSA		16	13	228.112	1.6	0.4	0	4	0	-0.2	0	0	0	1	0
C11H20N2O3	0.378653	-0.185881	HW-POM GIA and RSA		15	9	228.148	1.818	0.273	0	3	0	-0.727273	0	0	0	1	0
C16H20O	0.836941	0.21671			0	1	228.152	1.25	0.062	0.42	7	6	-1.125	0	0	1	0	0
C13H24O3	0.335268	0.357345	both POM extracts GIA and RSA		16	10	228.173	1.846	0.231	0.04	2	-1	-1.38462	0	0	0	1	0
C12H7NO4	0.0466821	0.362398	HW-POM GIA and RSA		12	1	229.038	0.583	0.333	0.78	10	6	0.333333	1	1	0	0	0
C9H11NO6	0.637117	-0.0502613	HW-POM GIA and RSA		3	5	229.059	1.222	0.667	0.2	5	-1	0.444444	0	0	1	0	0
C13H11NO3	0.057374	0.28241			14	3	229.074	0.846	0.231	0.62	9	6	-0.153846	1	0	0	0	0
C10H15NO5	0.393874	-0.0442833	both POM extracts GIA and RSA		11	11	229.096	1.5	0.5	0.08	4	-1	-0.2	0	0	0	1	0
C9H15N3O4	1.03802	-0.406857			0	1	229.107	1.667	0.444	0	4	0	0.222222	0	0	0	1	0
C14H15NO2	0.514074	0.151561			2	2	229.111	1.071	0.143	0.5	8	6	-0.571429	0	0	1	0	0
C11H19NO4	0.579626	0.00877042	HW-POM GIA and RSA		8	10	229.132	1.727	0.364	0	3	-1	-0.727273	0	0	0	1	0
C10H19N3O3	0.723895	-0.483474			1	2	229.143	1.9	0.3	0	3	0	-0.4	0	0	0	1	0
C11H23N3O2	0.830156	-0.882943			1	5	229.18	0.75	0.75	0.5	6	0	1	0	0	1	0	0
C12H6O5	-0.258722	0.367217	HW-POM GIA and RSA		19	1	230.022	0.5	0.417	0.79	10	5	0.333333	1	1	0	0	0
C9H10O5S	0.897787	0.31588			0	3	230.025	1.111	0.556	0.27	5	0	0.222222	0	0	1	0	0
C9H10O7	0.316413	0.214576	NaOH-POM GIA and RSA		9	4	230.043	2.333	1.167	0	0	-7	0.333333	0	0	0	0	1
C12H10N2O3	0.0457439	0.320585			3	0	230.07	0.833	0.25	0.65	9	6	0.166667	1	0	0	0	0
C9H14N2O5	0.717941	-0.448676	HW-POM GIA and RSA		5	9	230.091	1.556	0.556	0	4	-1	0.222222	0	0	0	1	0
C13H14N2O2	0.103916	0.422123			4	0	230.106	1.077	0.154	0.5	8	6	-0.307692	0	0	1	0	0
C10H18N2O4	0.794965	-0.314062	HW-POM GIA and RSA		4	12	230.127	1.8	0.4	0	3	-1	-0.4	0	0	0	1	0
C11H22N2O3	0.229271	-1.16231	HW-POM GIA and RSA		16	7	230.164	2	0.273	0	2	-1	-0.909091	0	0	0	1	0
C13H26O3	0.316515	0.237643	NaOH-POM GIA and RSA		15	10	230.189	2	0.231	0	1	-2	-1.53846	0	0	0	1	0
C11H5NO5	0.0978087	0.37967			5	0	231.017	0.455	0.455	0.87	10	5	0.727273	1	1	0	0	0
C12H9NO4	-0.164385	0.353769			16	2	231.054	0.75	0.333	0.67	9	5	0.166667	1	1	0	0	0
C9H13NO6	0.567875	-0.0550066	HW-POM GIA and RSA		3	4	231.075	1.444	0.667	0	4	-2	0.222222	0	0	1	0	0
C13H13NO3	0.136693	0.403839	HW-POM GIA and RSA		15	4	231.09	1	0.231	0.52	8	5	-0.307692	1	0	0	0	0
C10H17NO5	0.246098	0.234564	both POM extracts GIA and RSA		12	7	231.111	1.7	0.5	0	3	-2	-0.4	0	0	0	1	0
C14H17NO2	0.650579	0.28626			1	3	231.126	1.214	0.143	0.42	7	5	-0.714286	0	0	1	0	0
C11H21NO4	0.341683	0.232397	HW-POM GIA and RSA		4	2	231.148	1.909	0.364	0	2	-2	-0.909091	0	0	0	1	0
C11H4O6	-1.12599	-0.178481			21	0	232.001	0.364	0.545	0.88	10	4	0.727273	1	1	0	0	0
C8H8O8	0.767472	-0.993833			0	3	232.022	0.727	0.364	0.71	9	5	0.545455	1	1	0	0	0
C9H12O7	0.467632	0.205326	both POM extracts GIA and RSA		11	7	232.059	1.333	0.778	0.09	4	-3	0.222222	0	0	1	0	0
C12H12N2O3	0.0404653	0.360714			9	1	232.085	1	0.25	0.53	8	5	0	1	0	0	0	0
C10H16O6	0.278742	0.447001	both POM extracts GIA and RSA	both DOM GIA and RSA	17	7	232.095	1.6	0.6	0	3	-3	-0.4	0	0	0	1	0
C9H16N2O5	0.273682	0.156206			2	0	232.106	1.778	0.556	0	3	-2	0	0	0	0	1	0
C13H16N2O2	0.186534	0.686339			4	0	232.122	1.231	0.154	0.4	7	5	-0.461538	0	0	1	0	0
C18H16	0.654817	-1.05597			0	1	232.126	0.889	0	0.61	11	11	-0.888889	1	0	0	0	0
C11H20O5	0.331479	0.328857	both POM extracts GIA and RSA		18	10	232.132	1.818	0.455	0	2	-3	-0.909091	0	0	0	1	0
C12H24O4	0.0911397	-0.144659	both POM extracts GIA and RSA		17	14	232.168	2	0.333	0	1	-3	-1.33333	0	0	0	1	0
C16H24O	-0.860329	-0.429013			4	3	232.183	1.5	0.062	0.29	5	4	-1.375	0	0	0	1	0
C11H7NO5	-0.010937	0.463657			15	0	233.033	0.636	0.455	0.73	9	4	0.545455	1	1	0	0	0
C12H11NO4	0.0158533	0.328164	both POM extracts GIA and RSA		15	4	233.069	1.667	0.667	0	3	-3	0	0	0	0	1	0
C13H15NO3	0.218131	0.36741	both POM extracts GIA and RSA		13	6	233.106	1.154	0.231	0.43	7	4	-0.461538	0	0	1	0	0
C14H19NO2	0.492666	0.228322	HW-POM GIA and RSA		2	3	233.142	1.357	0.143	0.33	6	4	-0.857143	0	0	1	0	0
C11H6O6	-0.763401	0.305909	both POM extracts GIA and RSA	both DOM GIA and RSA	22	6	234.017	0.545	0.545	0.75	9	3	0.545455	1	1	0	0	0
C8H10O8	0.712374	-1.03427			0	2	234.038	1.25	1	0	4	-4	0.75	0	0	1	0	0
C11H10N2O4	0.622966	-0.0176401			1	2	234.065	0.909	0.364	0.57	8	4	0.363636	1	0	0	0	0
C16H10O2	0.215941	0.112836			2	0	234.069	0.625	0.125	0.73	12	10	-0.375	1	1	0	0	0
C9H14O7	0.387846	0.0379419	both POM extracts GIA and RSA		15	10	234.074	1.556	0.778	0	3	-4	0	0	0	0	1	0
C12H14N2O3	0.135494	0.55721	HW-POM GIA and RSA		11	1	234.101	1.167	0.25	0.41	7	4	-0.166667	0	0	1	0	0
C17H14O	0.845857	-0.933242			0	2	234.105	0.824	0.059	0.64	11	10	-0.705882	1	0	0	0	0
C10H18O6	0.354403	0.243138	both POM extracts GIA and RSA		19	12	234.111	1.385	0.154	0.3	6	4	-0.615385	0	0	1	0	0
C11H22O5	0.30303	0.410338	both POM extracts GIA and RSA		16	7	234.147	1.625	0.062	0.23	4	3	-1.5	0	0	0	1	0
C10H5NO6	0.141731	0.571441			13	0	235.012	0.5	0.6	0.83	9	3	1	1	1	0	0	0
C11H9NO5	-0.0389879	0.211126			14	4	235.049	0.6	0.133	0.77	12	10	-0.133333	1	1	0	0	0
C12H13NO4	0.235711	0.0183963	both POM extracts GIA and RSA		16	11	235.085	1.083	0.333	0.44	7	3	-0.166667	0	0	1	0	0
C13H17NO3	0.176798	0.319565	both POM extracts GIA and RSA		12	4	235.121	1.308	0.231	0.33	6	3	-0.615385	0	0	1	0	0
C14H21NO2	0.561584	0.263843	HW-POM GIA and RSA		2	2	235.158	1.5	0.143	0.25	5	3	-1	0	0	0	1	0
C10H4O7	0.0326064	0.476756	NaOH-POM GIA and RSA		23	1	235.996	0.4	0.7	0.85	9	2	1	1	1	0	0	0
C11H8O4S	1.27183	-0.862164			0	1	236.015	0.727	0.364	0.62	8	4	0.181818	1	0	0	0	0
C15H8O3	-1.01926	-0.461337			11	0	236.048	0.533	0.2	0.78	12	9	-0.133333	1	1	0	0	0
C8H12O8	0.806676	-0.998722			0	1	236.054	1.5	1	0	3	-5	0.5	0	0	0	1	0
C9H16O5S	0.415735	-0.199198			2	1	236.072	1.778	0.556	0	2	-3	-0.444444	0	0	0	1	0
C11H12N2O4	0.895102	-0.589572			1	9	236.08	1.091	0.364	0.43	7	3	0.181818	0	0	1	0	0
C9H16O7	1.07625	-1.26176			0	5	236.09	1.778	0.778	0	2	-5	-0.222222	0	0	0	1	0
C12H16N2O3	0.373583	-0.930491	HW-POM GIA and RSA		10	6	236.117	1.333	0.25	0.29	6	3	-0.333333	0	0	1	0	0
C11H24O3S	0.654817	-1.05597			0	1	236.145	2.182	0.273	0	0	-3	-1.45455	0	0	0	0	1
C16H28O	0.797525	-0.491758			1	1	236.215	1.75	0.062	0.16	3	2	-1.625	0	0	0	1	0
C10H7NO6	-0.0385903	0.38357			13	0	237.028	0.7	0.6	0.67	8	2	0.8	1	1	0	0	0
C14H7NO3	0.87697	0.60783			0	1	237.043	0.5	0.214	0.83	12	9	0.142857	1	1	0	0	0
C11H11NO5	0.0997073	0.130807	both POM extracts GIA and RSA		16	11	237.064	1	0.455	0.47	7	2	0.181818	0	0	1	0	0
C15H11NO2	0.0942904	0.441184			2	0	237.08	0.733	0.133	0.69	11	9	-0.266667	1	1	0	0	0
C12H15NO4	0.386028	0.0253816	both POM extracts GIA and RSA		14	12	237.101	1.364	0.273	0.23	6	3	0	0	0	1	0	0
C13H19NO3	0.330154	0.314933	both POM extracts GIA and RSA		11	6	237.137	1.462	0.231	0.24	5	2	-0.769231	0	0	1	0	0
C10H6O7	-0.681776	0.327613		both DOM GIA and RSA	22	3	238.012	0.6	0.7	0.69	8	1	0.8	1	1	0	0	0
C14H6O4	0.0427097	0.511646			7	0	238.027	1	0.5	0.45	7	2	0.6	0	0	1	0	0
C15H10O3	0.000571787	0.440748			14	0	238.064	1.167	0.25	0.37	6	3	-0.5	0	0	1	0	0
C8H14O8	0.806676	-0.998722			0	1	238.069	1.75	1	0	2	-6	0.25	0	0	0	1	0
C9H18O5S	0.81352	-0.902146			0	5	238.088	2	0.556	0	1	-4	-0.666667	0	0	0	1	0
C11H14N2O4	0.625922	-0.166987			6	6	238.096	1.273	0.364	0.29	6	2	0	0	0	1	0	0
C16H14O2	0.045331	0.234912			6	0	238.1	2.2	0.4	0	0	-4	-1.2	0	0	0	0	1
C12H18N2O3	0.336555	0.204122			4	2	238.132	1.5	0.25	0.18	5	2	-0.5	0	0	0	1	0
C15H26O2	0.484945	0.129194	NaOH-POM GIA and RSA		12	8	238.194	1.875	0.062	0.1	2	1	-1.75	0	0	0	1	0
C10H9NO6	-0.00244451	0.107885			11	2	239.044	0.9	0.6	0.5	7	1	0.6	0	0	1	0	0
C14H9NO3	-0.101177	0.283386			8	0	239.059	0.643	0.214	0.74	11	8	0	1	1	0	0	0
C10H13N3O4	-0.0801264	0.418124			3	0	239.091	1.3	0.4	0.2	6	2	0.4	0	0	1	0	0
C15H13NO2	0.406745	0.256151			1	0	239.095	0.867	0.133	0.62	10	8	-0.4	1	0	0	0	0
C12H17NO4	-0.329257	-0.439792	HW-POM GIA and RSA		12	8	239.116	1.417	0.333	0.22	5	1	-0.5	0	0	1	0	0
C11H17N3O3	-2.01765	1.78145			1	0	239.128	1.545	0.273	0.08	5	2	-0.181818	0	0	0	1	0
C13H21NO3	0.68096	0.253797	HW-POM GIA and RSA		1	3	239.153	1.615	0.231	0.14	4	1	-0.923077	0	0	0	1	0
C14H25NO2	-0.850244	-0.660789			1	1	239.189	1.786	0.143	0.08	3	1	-1.28571	0	0	0	1	0
C14H8O4	0.0158231	0.468187	HW-POM GIA and RSA		17	2	240.043	0.571	0.286	0.75	11	7	0	1	1	0	0	0
C10H12N2O5	0.455307	-0.3448	HW-POM GIA and RSA		9	10	240.075	1.2	0.5	0.27	6	1	0.4	0	0	1	0	0
C9H20O5S	0.709904	-1.0352			0	2	240.104	2.222	0.556	0	0	-5	-0.888889	0	0	0	0	1
C11H16N2O4	0.231388	0.384936	HW-POM GIA and RSA		16	8	240.112	1.176	0.059	0.45	8	7	-1.05882	0	0	1	0	0
C15H28O2	0.349049	0.33532	NaOH-POM GIA and RSA		12	7	240.209	1.867	0.133	0.07	2	0	-1.6	0	0	0	1	0
C9H7NO7	0.0731512	0.399567			2	0	241.023	0.778	0.778	0.56	7	0	1.11111	1	0	0	0	0
C13H7NO4	0.00394932	0.442132			12	0	241.038	0.538	0.308	0.8	11	7	0.307692	1	1	0	0	0
C10H11NO6	0.283314	0.137738	both POM extracts GIA and RSA		10	6	241.059	1.1	0.6	0.33	6	0	0.4	0	0	1	0	0
C9H11N3O5	0.227925	0.373181			1	0	241.071	1.222	0.556	0.14	6	1	0.888889	0	0	1	0	0
C14H11NO3	-0.00931945	0.370048			10	1	241.074	0.786	0.214	0.65	10	7	-0.142857	1	0	0	0	0
C11H15NO5	0.297004	0.218891	both POM extracts GIA and RSA		15	11	241.096	1.364	0.455	0.2	5	0	-0.181818	0	0	1	0	0
C10H15N3O4	1.12737	-0.6298			0	3	241.107	1.5	0.4	0	5	1	0.2	0	0	0	1	0
C15H15NO2	0.300851	0.0906615			1	1	241.111	1	0.133	0.54	9	7	-0.533333	1	0	0	0	0
C12H19NO4	0.355066	0.387089	both POM extracts GIA and RSA		14	6	241.132	1.583	0.333	0.11	4	0	-0.666667	0	0	0	1	0
C11H19N3O3	0.496396	-0.134395	HW-POM GIA and RSA		8	7	241.143	1.727	0.273	0	4	1	-0.363636	0	0	0	1	0
C13H23NO3	1.07163	-0.59083			0	2	241.168	0.667	0.667	0.6	7	1	0.888889	1	0	0	0	0
C9H6O8	-0.426811	0.277633			21	0	242.007	0.667	0.889	0.6	7	-1	1.11111	1	0	0	0	0
C13H6O5	-0.197102	0.393085			19	0	242.022	0.462	0.385	0.81	11	6	0.307692	1	1	0	0	0
C10H10O5S	0.117768	0.0390974			1	0	242.025	1	0.5	0.38	6	1	0.2	0	0	1	0	0
C10H10O7	-0.489354	0.691162	both POM extracts GIA and RSA	both DOM GIA and RSA	14	4	242.043	1	0.7	0.38	6	-1	0.4	0	0	1	0	0
C11H14O4S	-0.216893	-0.57354			1	1	242.062	1.273	0.364	0.25	5	1	-0.363636	0	0	1	0	0
C10H14N2O5	0.215651	0.0109705	HW-POM GIA and RSA		12	12	242.091	1.4	0.5	0.09	5	0	0.2	0	0	1	0	0
C9H14N4O4	0.227925	0.373181			1	0	242.102	1.556	0.444	0	5	1	0.666667	0	0	0	1	0
C14H14N2O2	0.227925	0.373181			1	0	242.106	1	0.143	0.55	9	7	-0.285714	1	0	0	0	0
C11H18N2O4	0.370357	0.00504849	both POM extracts GIA and RSA		17	14	242.127	1.636	0.364	0	4	0	-0.363636	0	0	0	1	0
C12H22N2O3	0.948279	-0.623261			0	2	242.164	1.294	0.059	0.39	7	6	-1.17647	0	0	1	0	0
C14H26O3	0.446679	0.194259	both POM extracts GIA and RSA		16	12	242.189	1.857	0.214	0.04	2	-1	-1.42857	0	0	0	1	0
C13H9NO4	-0.0516982	0.339262			12	0	243.054	0.692	0.308	0.7	10	6	0.153846	1	1	0	0	0
C10H13NO6	0.192872	-0.00627113	HW-POM GIA and RSA		12	7	243.075	1.3	0.6	0.17	5	-1	0.2	0	0	1	0	0
C9H13N3O5	0.961674	-0.541999			0	4	243.086	1.444	0.556	0	5	0	0.666667	0	0	1	0	0
C14H13NO3	0.164589	0.204	HW-POM GIA and RSA		14	5	243.09	0.929	0.214	0.57	9	6	-0.285714	1	0	0	0	0
C11H17NO5	0.634955	-0.0266567	HW-POM GIA and RSA		6	8	243.111	1.545	0.455	0.07	4	-1	-0.363636	0	0	0	1	0
C10H17N3O4	0.690178	-0.209579			3	4	243.122	1.7	0.4	0	4	0	0	0	0	0	1	0
C15H17NO2	0.861137	0.152309			0	2	243.126	1.133	0.133	0.46	8	6	-0.666667	0	0	1	0	0
C12H21NO4	0.623765	-0.0101641	HW-POM GIA and RSA		6	11	243.148	1.75	0.333	0	3	-1	-0.833333	0	0	0	1	0
C11H21N3O3	1.27183	-0.862164			0	1	243.159	1.909	0.273	0	3	0	-0.545455	0	0	0	1	0
C12H25N3O2	0.741679	-0.875345			1	6	243.195	2.083	0.167	0	2	0	-1	0	0	0	0	0
C12H4O6	-0.811131	-0.544036			6	0	244.001	0.889	0.667	0.4	6	0	0.666667	0	0	1	0	0
C9H8O8	-0.219821	-0.636506			4	3	244.022	0.889	0.889	0.4	6	-2	0.888889	0	0	1	0	0
C13H8O5	-0.0507835	0.401139	both POM extracts GIA and RSA		17	4	244.038	0.615	0.385	0.71	10	5	0.153846	1	1	0	0	0
C10H12O5S	0.885919	0.301637			0	2	244.041	1.2	0.5	0.23	5	0	0	0	0	1	0	0
C10H12O7	0.0086515	0.53017	both POM extracts GIA and RSA	both DOM GIA and RSA	16	7	244.059	1.2	0.7	0.23	5	-2	0.2	0	0	1	0	0
C9H12N2O6	0.600871	-0.525688			3	4	244.07	1.333	0.667	0	5	-1	0.666667	0	0	1	0	0
C11H16O4S	1.27183	-0.862164			0	1	244.077	1.455	0.364	0.12	4	0	-0.545455	0	0	1	0	0
C13H12N2O3	0.150582	0.391192			2	0	244.085	0.923	0.231	0.58	9	6	0	1	0	0	0	0
C10H16N2O5	0.439005	-0.107568	both POM extracts GIA and RSA		12	12	244.106	1.6	0.5	0	4	-1	0	0	0	0	1	0
C14H16N2O2	0.227925	0.373181			1	0	244.122	1.143	0.143	0.45	8	6	-0.428571	0	0	1	0	0
C16H20O2	0.548076	-0.0842207	NaOH-POM GIA and RSA		10	11	244.147	1.25	0.125	0.4	7	5	-1	0	0	1	0	0
C10H20N4O3	0.872221	-0.57533			0	2	244.154	2	0.3	0	3	0	-0.2	0	0	0	1	0
C13H24O4	0.0843074	0.50172	both POM extracts GIA and RSA	both DOM GIA and RSA	18	8	244.168	1.846	0.308	0	2	-2	-1.23077	0	0	0	1	0
C12H24N2O3	0.271226	-1.75948	HW-POM GIA and RSA		11	6	244.179	2	0.25	0	2	-1	-1	0	0	0	1	0
C17H24O	0.0935876	0.703236			3	0	244.183	1.412	0.059	0.33	6	5	-1.29412	0	0	1	0	0
C14H28O3	0.283264	0.363816	NaOH-POM GIA and RSA		17	11	244.204	2	0.214	0	1	-2	-1.57143	0	0	0	1	0
C12H7NO5	-0.090117	0.312292			10	0	245.033	0.583	0.417	0.76	10	5	0.5	1	1	0	0	0
C13H11NO4	0.0432284	0.206353	HW-POM GIA and RSA		14	5	245.069	0.846	0.308	0.6	9	5	0	1	0	0	0	0
C10H15NO6	0.572451	0.0107605	both POM extracts GIA and RSA		7	9	245.09	1.5	0.6	0	4	-2	0	0	0	0	1	0
C9H15N3O5	0.94057	-0.624535			0	3	245.102	1.667	0.556	0	4	-1	0.444444	0	0	0	1	0
C14H15NO3	0.176551	0.383666	HW-POM GIA and RSA		10	3	245.106	1.071	0.214	0.48	8	5	-0.428571	0	0	1	0	0
C11H19NO5	0.286677	0.139038	HW-POM GIA and RSA		11	7	245.127	1.727	0.455	0	3	-2	-0.545455	0	0	0	1	0
C10H19N3O4	0.461725	-0.292235			7	5	245.138	1.9	0.4	0	3	-1	-0.2	0	0	0	1	0
C15H19NO2	0.545944	0.283382			1	3	245.142	1.267	0.133	0.38	7	5	-0.8	0	0	1	0	0
C12H23NO4	0.238639	-0.122515			2	1	245.163	1.917	0.333	0	2	-2	-1	0	0	0	1	0
C12H6O6	-0.728661	0.199985	HW-POM GIA and RSA		20	1	246.017	0.5	0.5	0.78	10	4	0.5	1	1	0	0	0
C9H10O8	0.0167809	-0.735047			1	2	246.038	1.111	0.889	0.2	5	-3	0.666667	0	0	1	0	0
C12H10N2O4	0.282643	0.33737			2	0	246.065	0.833	0.333	0.62	9	5	0.333333	1	0	0	0	0
C17H10O2	0.117768	0.0390974			1	0	246.069	0.588	0.118	0.75	13	11	-0.352941	1	1	0	0	0
C10H14O7	0.174194	0.493228	both POM extracts GIA and RSA	both DOM GIA and RSA	17	7	246.074	1.4	0.7	0.08	4	-3	0	0	0	1	0	0
C9H14N2O6	0.579488	-0.242744			2	1	246.086	1.556	0.667	0	4	-2	0.444444	0	0	0	1	0
C13H14N2O3	0.295926	-0.230736			3	1	246.101	0.778	0.056	0.66	12	11	-0.666667	1	0	0	0	0
C10H18N2O5	0.452181	0.0285187	HW-POM GIA and RSA		9	6	246.122	1.8	0.5	0	3	-2	-0.2	0	0	0	1	0
C14H18N2O2	0.154455	0.39029			2	0	246.137	1.286	0.143	0.36	7	5	-0.571429	0	0	1	0	0
C19H18	0.654817	-1.05597			0	1	246.141	0.947	0	0.58	11	11	-0.947368	1	0	0	0	0
C12H22O5	0.296941	0.388313	both POM extracts GIA and RSA		16	8	246.147	1.833	0.417	0	2	-3	-1	0	0	0	1	0
C13H26O4	0.28957	0.0964813	NaOH-POM GIA and RSA		16	13	246.184	2	0.308	0	1	-3	-1.38462	0	0	0	1	0
C17H26O	0.483369	-0.803304			2	2	246.199	1.529	0.059	0.27	5	4	-1.41176	0	0	0	1	0
C11H5NO6	-0.0826898	0.26124			8	0	247.012	0.455	0.545	0.86	10	4	0.909091	1	1	0	0	0
C12H9NO5	-0.0589078	0.362245			14	0	247.049	0.75	0.417	0.65	9	4	0.333333	1	0	0	0	0
C13H13NO4	0.151685	0.385637	HW-POM GIA and RSA		16	5	247.085	1.7	0.6	0	3	-3	-0.2	0	0	0	1	0
C14H17NO3	0.277939	0.279743	HW-POM GIA and RSA		7	4	247.121	1.214	0.214	0.39	7	4	-0.571429	0	0	1	0	0
C11H21NO5	1.1039	-0.767474			0	1	247.142	1.909	0.455	0	2	-3	-0.727273	0	0	0	1	0
C15H21NO2	0.892742	0.068191			0	1	247.158	1.4	0.133	0.31	6	4	-0.933333	0	0	1	0	0
C15H4O2S	0.270183	1.09119			1	0	247.994	0.267	0.133	0.92	14	12	0.133333	1	1	0	0	0
C11H4O7	-0.820536	-0.0371703			22	0	247.996	0.364	0.636	0.87	10	3	0.909091	1	1	0	0	0
C9H12O6S	0.469163	0.322363			2	1	248.036	1.333	0.667	0	4	-2	0.222222	0	0	1	0	0
C16H8O3	-1.14786	-0.488941			7	0	248.048	0.5	0.188	0.79	13	10	-0.125	1	1	0	0	0
C9H12O8	-0.430083	-0.34208			3	4	248.054	1.333	0.889	0	4	-4	0.444444	0	0	1	0	0
C17H12O2	0.117768	0.0390974			1	0	248.084	0.706	0.118	0.69	12	10	-0.470588	1	1	0	0	0
C10H16O7	0.27309	0.0448965	both POM extracts GIA and RSA		20	12	248.09	1.6	0.7	0	3	-4	-0.2	0	0	0	1	0
C13H16N2O3	0.208304	0.463754			9	1	248.117	1.231	0.231	0.37	7	4	-0.307692	0	0	1	0	0
C18H16O	0.901835	-0.78949			0	3	248.121	0.889	0.056	0.6	11	10	-0.777778	1	0	0	0	0
C11H20O6	0.346555	0.320126	both POM extracts GIA and RSA		18	12	248.127	1.818	0.545	0	2	-4	-0.727273	0	0	0	1	0
C12H24O5	0.384233	0.304748	both POM extracts GIA and RSA		12	8	248.163	2	0.417	0	1	-4	-1.16667	0	0	0	1	0
C17H28O	0.244271	0.819243			3	0	248.215	1.647	0.059	0.21	4	3	-1.52941	0	0	0	1	0
C11H7NO6	-0.0116923	0.432838			14	0	249.028	0.636	0.545	0.71	9	3	0.727273	1	1	0	0	0
C12H11NO5	0.0409344	0.250131	HW-POM GIA and RSA		15	6	249.064	0.917	0.417	0.53	8	3	0.166667	1	0	0	0	0
C16H11NO2	0.117768	0.0390974			1	0	249.08	0.688	0.125	0.71	12	10	-0.25	1	1	0	0	0
C9H15NO7	0.813057	-0.954313			0	2	249.085	1.667	0.778	0	3	-4	0.222222	0	0	0	1	0
C13H15NO4	0.297144	0.166574	both POM extracts GIA and RSA		16	9	249.101	1.154	0.308	0.4	7	3	-0.307692	0	0	1	0	0
C14H19NO3	0.313679	0.271163	both POM extracts GIA and RSA		7	4	249.137	1.357	0.214	0.3	6	3	-0.714286	0	0	1	0	0
C15H23NO2	0.367734	0.376846	HW-POM GIA and RSA		1	1	249.173	1.533	0.133	0.23	5	3	-1.06667	0	0	0	1	0
C11H6O7	-0.900256	0.270392		both DOM GIA and RSA	22	3	250.012	0.545	0.636	0.73	9	2	0.727273	1	1	0	0	0
C15H6O4	0.0480789	0.30074			3	0	250.027	0.4	0.267	0.85	13	9	0.133333	1	1	0	0	0
C16H10O3	0.0485992	0.427819			13	1	250.064	1.077	0.231	0.43	7	4	-0.461538	0	0	1	0	0
C9H14O8	-0.194946	-0.581332			2	6	250.069	1.556	0.889	0	3	-5	0.222222	0	0	0	1	0
C10H18O5S	0.627901	-0.259955	NaOH-POM GIA and RSA		7	9	250.088	1.8	0.5	0	2	-3	-0.6	0	0	0	1	0
C12H14N2O4	0.251292	0.175617	HW-POM GIA and RSA		9	4	250.096	0.824	0.118	0.62	11	9	-0.588235	1	0	0	0	0
C10H18O7	0.593645	-0.249159	HW-POM GIA and RSA		5	7	250.106	1.8	0.7	0	2	-5	-0.4	0	0	0	1	0
C13H18N2O3	0.401345	0.04399	HW-POM GIA and RSA		6	3	250.132	1	0.056	0.54	10	9	-0.888889	1	0	0	0	0
C11H22O6	0.236126	0.671888			4	0	250.142	1.765	0.059	0.15	3	2	-1.64706	0	0	0	1	0
C10H5NO7	0.0955011	0.445993			2	0	251.007	0.5	0.7	0.82	9	2	1.2	1	1	0	0	0
C11H9NO6	-0.0673013	0.316423			13	1	251.044	0.818	0.545	0.57	8	2	0.545455	1	0	0	0	0
C15H9NO3	0.0972578	0.272667			2	0	251.059	0.6	0.2	0.76	12	9	0	1	1	0	0	0
C12H13NO5	0.0158038	0.193642	both POM extracts GIA and RSA		17	9	251.08	0.812	0.125	0.64	11	9	-0.375	1	0	0	0	0
C13H17NO4	0.427565	0.0853503	both POM extracts GIA and RSA		15	14	251.116	1.308	0.308	0.3	6	2	-0.461538	0	0	1	0	0
C11H8O7	-0.715657	0.327637	both POM extracts GIA and RSA	both DOM GIA and RSA	20	8	252.028	0.727	0.636	0.6	8	1	0.545455	1	0	0	0	0
C8H13O7P	-0.128567	-0.541691			1	2	252.04	1.625	0.875	0	3	-4	0.125	0	0	0	1	0
C15H8O4	-0.607619	-0.0677744	HW-POM GIA and RSA		17	1	252.043	0.533	0.267	0.77	12	8	0	1	1	0	0	0
C9H16O6S	0.896068	-0.717034			0	3	252.067	1.778	0.667	0	2	-4	-0.222222	0	0	0	1	0
C11H12N2O5	0.817232	-0.375181	HW-POM GIA and RSA		2	8	252.075	1.778	0.889	0	2	-6	0	0	0	0	1	0
C10H20O5S	0.832673	0.0428346			1	4	252.104	2	0.5	0	1	-4	-0.8	0	0	0	1	0
C12H16N2O4	0.471465	-0.230987	HW-POM GIA and RSA		11	7	252.112	1.333	0.333	0.25	6	2	-0.166667	0	0	1	0	0
C11H24O4S	1.27183	-0.862164			0	1	252.14	2.182	0.364	0	0	-4	-1.27273	0	0	0	0	1
C13H20N2O3	0.856525	0.164586			0	2	252.148	1.538	0.231	0.16	5	2	-0.615385	0	0	0	1	0
C18H20O	0.905041	-1.44509			0	3	252.152	1.111	0.056	0.49	9	8	-1	0	0	1	0	0
C16H28O2	0.375453	0.320879	NaOH-POM GIA and RSA		11	8	252.209	1.882	0.059	0.09	2	1	-1.76471	0	0	0	1	0
C10H7NO7	-0.0766043	0.228799			3	0	253.023	0.7	0.7	0.64	8	1	1	1	0	0	0	0
C14H7NO4	0.223291	0.401556			3	1	253.038	0.5	0.286	0.82	12	8	0.285714	1	1	0	0	0
C11H11NO6	0.0951749	0.362086	HW-POM GIA and RSA		14	3	253.059	1	0.545	0.43	7	1	0.363636	0	0	1	0	0
C15H11NO3	-0.0881937	0.322869			7	0	253.074	0.733	0.2	0.68	11	8	-0.133333	1	1	0	0	0
C12H15NO5	0.328304	0.1995	both POM extracts GIA and RSA		16	12	253.096	1.25	0.417	0.29	6	1	-0.166667	0	0	1	0	0
C11H15N3O4	0.34588	0.0612743			3	2	253.107	1.364	0.364	0.17	6	2	0.181818	0	0	1	0	0
C13H19NO4	0.406823	0.190375	both POM extracts GIA and RSA		12	8	253.132	1.583	0.25	0.07	5	2	-0.333333	0	0	0	1	0
C14H23NO3	0.892742	0.068191			0	1	253.168	1.643	0.214	0.13	4	1	-1	0	0	0	1	0
C10H6O8	-0.106753	0.395656	NaOH-POM GIA and RSA		23	4	254.007	1.571	1.143	0	3	-5	0.714286	0	0	0	1	0
C14H6O5	-0.442685	0.023835	HW-POM GIA and RSA		13	1	254.022	0.429	0.357	0.83	12	7	0.285714	1	1	0	0	0
C10H10N2O6	-0.190518	0.144184			2	0	254.054	1	0.6	0.4	7	1	0.8	0	0	1	0	0
C15H10O4	-0.0564443	0.422645			17	2	254.058	1.167	0.333	0.33	6	2	-0.333333	0	0	1	0	0
C9H18O6S	0.889378	-0.77852			0	6	254.083	2	0.667	0	1	-5	-0.444444	0	0	0	1	0
C11H14N2O5	0.471193	-0.214051	HW-POM GIA and RSA		10	10	254.091	1.385	0.231	0.24	5	2	-0.769231	0	0	1	0	0
C9H18O8	-0.729509	-0.0556098		both DOM GIA and RSA	7	11	254.101	2	0.889	0	1	-7	-0.222222	0	0	0	1	0
C12H18N2O4	0.363224	0.25135	HW-POM GIA and RSA		8	4	254.127	1.222	0.056	0.43	8	7	-1.11111	0	0	1	0	0
C10H9NO7	0.119545	0.404317			5	0	255.038	0.9	0.7	0.45	7	0	0.8	0	0	1	0	0
C14H9NO4	-0.209444	0.381922			14	0	255.054	0.643	0.286	0.73	11	7	0.142857	1	1	0	0	0
C11H13NO6	-0.0197524	0.153664	both POM extracts GIA and RSA		13	6	255.075	1.182	0.545	0.29	6	0	0.181818	0	0	1	0	0
C10H13N3O5	0.246467	-0.155545			3	2	255.086	1.3	0.5	0.11	6	1	0.6	0	0	1	0	0
C15H13NO3	0.39892	-0.25998			5	2	255.09	0.867	0.2	0.6	10	7	-0.266667	1	0	0	0	0
C12H17NO5	0.468786	0.0944669	both POM extracts GIA and RSA		12	12	255.111	1.417	0.417	0.18	5	0	-0.333333	0	0	1	0	0
C11H17N3O4	0.565621	-0.27712			5	5	255.122	1.545	0.364	0	5	1	0	0	0	0	1	0
C16H17NO2	0.364345	0.365451			1	1	255.126	1.062	0.125	0.5	9	7	-0.625	0	0	1	0	0
C13H21NO4	0.356471	0.273403	both POM extracts GIA and RSA		11	6	255.148	1.615	0.308	0.1	4	0	-0.769231	0	0	0	1	0
C12H21N3O3	0.690919	-0.878943			2	3	255.159	1.75	0.25	0	4	1	-0.5	0	0	0	1	0
C14H25NO3	0.367814	-0.696911			1	5	255.184	1.786	0.214	0.04	3	0	-1.14286	0	0	0	1	0
C13H4O6	0.117768	0.0390974			1	0	256.001	0.308	0.462	0.9	12	6	0.615385	1	1	0	0	0
C10H8O8	-0.336923	0.269904			19	2	256.022	0.8	0.8	0.5	7	-1	0.8	0	0	1	0	0
C14H8O5	-0.0115543	0.436626	both POM extracts GIA and RSA		17	5	256.038	1.091	0.455	0.33	6	1	0	0	0	1	0	0
C10H12N2O6	0.689058	-0.313307			1	1	256.07	1.2	0.6	0.2	6	0	0.6	0	0	1	0	0
C12H16O4S	-1.07451	-0.636426			1	0	256.078	0.857	0.214	0.62	10	7	0	1	0	0	0	0
C11H16N2O5	0.386382	0.157026	HW-POM GIA and RSA		15	9	256.106	1.455	0.455	0.08	5	0	0	0	0	1	0	0
C13H20O3S	-0.136587	0.1286			1	0	256.114	1.538	0.231	0.14	4	1	-0.923077	0	0	0	1	0
C10H16N4O4	0.80821	-0.0246971			1	4	256.118	1.6	0.4	0	5	1	0.4	0	0	0	1	0
C15H16N2O2	0.61211	-1.11515			1	1	256.122	1.067	0.133	0.5	9	7	-0.4	0	0	1	0	0
C12H20N2O4	0.677427	-0.416522	HW-POM GIA and RSA		7	11	256.143	1.667	0.333	0	4	0	-0.5	0	0	0	1	0
C13H7NO5	-0.000261853	0.352477	HW-POM GIA and RSA		12	1	257.033	0.538	0.385	0.79	11	6	0.461538	1	1	0	0	0
C10H11NO7	0.162089	0.425132			2	0	257.054	1.1	0.7	0.27	6	-1	0.6	0	0	1	0	0
C14H11NO4	-0.0595897	0.307156			13	1	257.069	0.786	0.286	0.64	10	6	0	1	0	0	0	0
C11H15NO6	0.353542	0.106497	both POM extracts GIA and RSA		12	9	257.09	1.364	0.545	0.14	5	-1	0	0	0	1	0	0
C10H15N3O5	0.709129	-0.506496			4	6	257.102	1.5	0.5	0	5	0	0.4	0	0	0	1	0
C15H15NO3	0.111412	-0.0925021	HW-POM GIA and RSA		8	7	257.106	1	0.2	0.52	9	6	-0.4	1	0	0	0	0
C12H19NO5	0.517322	0.11626	both POM extracts GIA and RSA		8	9	257.127	1.583	0.417	0.06	4	-1	-0.5	0	0	0	1	0
C11H19N3O4	0.678988	-0.344808			4	6	257.138	1.727	0.364	0	4	0	-0.181818	0	0	0	1	0
C16H19NO2	0.418123	0.219292			2	2	257.142	1.188	0.125	0.43	8	6	-0.75	0	0	1	0	0
C13H23NO4	0.12572	0.100356	HW-POM GIA and RSA		9	6	257.163	1.769	0.308	0	3	-1	-0.923077	0	0	0	1	0
C12H23N3O3	1.13188	-0.971007			0	4	257.175	1.917	0.25	0	3	0	-0.666667	0	0	0	1	0
C14H27NO3	0.521737	-0.323287			1	1	257.2	1.929	0.214	0	2	-1	-1.28571	0	0	0	1	0
C13H6O6	-0.353462	0.180908	HW-POM GIA and RSA		19	1	258.017	0.462	0.462	0.8	11	5	0.461538	1	1	0	0	0
C10H10O8	-0.37886	0.0936189			13	4	258.038	1	0.8	0.33	6	-2	0.6	0	0	1	0	0
C11H14O5S	-1.12987	-0.198215			3	4	258.057	0.556	0.111	0.76	14	12	-0.333333	1	1	0	0	0
C10H14N2O6	0.673256	-0.213702	HW-POM GIA and RSA		5	9	258.086	1.5	0.333	0.11	4	0	-0.666667	0	0	0	1	0
C14H14N2O3	0.143033	0.608305			5	0	258.101	1	0.214	0.52	9	6	-0.142857	1	0	0	0	0
C11H18N2O5	0.377434	0.0566257	both POM extracts GIA and RSA		16	13	258.122	1.636	0.455	0	4	-1	-0.181818	0	0	0	1	0
C10H18N4O4	1.00269	-0.663435			0	2	258.133	1.8	0.4	0	4	0	0.2	0	0	0	1	0
C15H18N2O2	-0.0480591	0.325536			3	0	258.137	1.2	0.133	0.42	8	6	-0.533333	0	0	1	0	0
C12H22N2O4	0.666922	-0.1031	HW-POM GIA and RSA		5	10	258.159	1.833	0.333	0	3	-1	-0.666667	0	0	0	1	0
C17H22O2	0.375304	0.120202	HW-POM GIA and RSA		12	10	258.163	1.294	0.118	0.38	7	5	-1.05882	0	0	1	0	0
C11H22N4O3	0.811207	-0.157632			0	2	258.17	2	0.273	0	3	0	-0.363636	0	0	0	1	0
C14H26O4	0.286828	0.305376	both POM extracts GIA and RSA		18	10	258.184	1.444	0.056	0.31	6	5	-1.33333	0	0	1	0	0
C15H30O3	0.295594	0.368675	both POM extracts GIA and RSA		15	11	258.22	2	0.2	0	1	-2	-1.6	0	0	0	1	0
C12H5NO6	0.198124	0.404016			5	0	259.012	0.417	0.5	0.88	11	5	0.833333	1	1	0	0	0
C13H9NO5	-0.193286	0.256958			13	0	259.049	0.692	0.385	0.68	10	5	0.307692	1	1	0	0	0
C10H13NO7	0.857963	-0.111301			0	3	259.07	1.444	0.667	0	5	-1	0.888889	0	0	1	0	0
C14H13NO4	0.0514645	0.422386	HW-POM GIA and RSA		15	3	259.085	0.929	0.286	0.55	9	5	-0.142857	1	0	0	0	0
C11H17NO6	0.286067	0.232655	HW-POM GIA and RSA		12	7	259.106	1.545	0.545	0	4	-2	-0.181818	0	0	0	1	0
C10H17N3O5	0.785288	-0.575232			2	9	259.117	1.7	0.5	0	4	-1	0.2	0	0	0	1	0
C15H17NO3	0.479446	0.153108	HW-POM GIA and RSA		7	6	259.121	1.133	0.2	0.44	8	5	-0.533333	0	0	1	0	0
C12H21NO5	0.354	0.210064	both POM extracts GIA and RSA		10	8	259.143	1.75	0.417	0	3	-2	-0.666667	0	0	0	1	0
C11H21N3O4	0.48493	-0.393361			8	4	259.154	1.909	0.364	0	3	-1	-0.363636	0	0	0	1	0
C16H21NO2	-0.219637	0.110421			1	0	259.158	1.312	0.125	0.36	7	5	-0.875	0	0	1	0	0
C13H25NO4	0.0306092	0.146566	HW-POM GIA and RSA		8	3	259.179	1.923	0.308	0	2	-2	-1.07692	0	0	0	1	0
C12H4O7	-0.453207	0.0813752			17	0	259.996	0.333	0.583	0.88	11	4	0.833333	1	1	0	0	0
C13H8O4S	1.04718	-0.928115			0	2	260.015	0.615	0.308	0.7	10	6	0.153846	1	1	0	0	0
C13H8O6	-0.191522	0.341386	NaOH-POM GIA and RSA		19	3	260.033	0.615	0.462	0.7	10	4	0.307692	1	1	0	0	0
C17H8O3	0.117768	0.0390974			1	0	260.048	0.471	0.176	0.81	14	11	-0.117647	1	1	0	0	0
C13H12N2O4	-0.0283188	0.302931			9	0	260.08	0.667	0.111	0.71	13	11	-0.444444	1	1	0	0	0
C11H16O7	0.356627	0.392677	both POM extracts GIA and RSA	both DOM GIA and RSA	17	7	260.09	1.455	0.636	0.07	4	-3	-0.181818	0	0	1	0	0
C10H16N2O6	0.662956	-0.173295			3	5	260.101	1.6	0.6	0	4	-2	0.2	0	0	0	1	0
C14H16N2O3	0.222865	0.176443	HW-POM GIA and RSA		12	5	260.117	1.143	0.214	0.43	8	5	-0.285714	0	0	1	0	0
C19H16O	0.933596	-0.626231			0	2	260.121	0.842	0.053	0.62	12	11	-0.736842	1	0	0	0	0
C12H20O6	0.290441	0.430361	both POM extracts GIA and RSA	both DOM GIA and RSA	17	7	260.127	1.667	0.5	0	3	-3	-0.666667	0	0	0	1	0
C11H20N2O5	0.459754	-0.0709533	both POM extracts GIA and RSA		13	11	260.138	1	0	0.55	11	11	-1	1	0	0	0	0
C13H24O5	0.326739	0.309388	both POM extracts GIA and RSA		17	12	260.163	1.846	0.385	0	2	-3	-1.07692	0	0	0	1	0
C17H24O2	0.498914	0.0458309			13	11	260.178	1.412	0.118	0.31	6	4	-1.17647	0	0	1	0	0
C14H28O4	0.324804	0.0870216	both POM extracts GIA and RSA		18	14	260.199	2	0.286	0	1	-3	-1.42857	0	0	0	1	0
C18H28O	1.27183	-0.862164			0	1	260.215	1.556	0.056	0.26	5	4	-1.44444	0	0	0	1	0
C12H7NO6	-0.0461134	0.334309			12	0	261.028	0.583	0.5	0.75	10	4	0.666667	1	1	0	0	0
C13H11NO5	0.0524211	0.418923	HW-POM GIA and RSA		17	4	261.064	0.846	0.385	0.58	9	4	0.153846	1	0	0	0	0
C10H15NO7	0.806676	-0.998722			0	1	261.085	1.5	0.7	0	4	-3	0.2	0	0	0	1	0
C14H15NO4	0.208423	0.340063	both POM extracts GIA and RSA		17	8	261.101	1.071	0.286	0.45	8	4	-0.285714	0	0	1	0	0
C13H15N3O3	0.542611	-0.955285			4	1	261.112	1.154	0.231	0.41	8	5	0	0	0	1	0	0
C11H19NO6	0.433472	0.24874	HW-POM GIA and RSA		3	2	261.122	1.727	0.545	0	3	-3	-0.363636	0	0	0	1	0
C15H19NO3	0.248872	0.259088	HW-POM GIA and RSA		7	4	261.137	1.438	0.125	0.29	6	4	-1	0	0	1	0	0
C12H6O7	-1.36076	0.0918676		both DOM GIA and RSA	24	2	262.012	0.5	0.583	0.76	10	3	0.666667	1	1	0	0	0
C16H6O4	0.0257713	0.265371			2	0	262.027	0.769	0.308	0.6	9	5	0	1	0	0	0	0
C10H14O6S	0.942504	0.251707			0	2	262.052	1.4	0.6	0	4	-2	0	0	0	1	0	0
C12H10N2O5	0.0855194	0.406343			1	0	262.06	0.833	0.417	0.6	9	4	0.5	1	0	0	0	0
C17H10O3	-0.603309	-0.282698			10	0	262.064	0.588	0.176	0.74	13	10	-0.235294	1	1	0	0	0
C10H14O8	0.192637	-0.157422			9	10	262.069	1.4	0.8	0	4	-4	0.2	0	0	1	0	0
C13H14N2O4	0.325362	-0.0784961	HW-POM GIA and RSA		14	10	262.096	1.077	0.308	0.44	8	4	0	0	0	1	0	0
C18H14O2	1.07408	-0.604222			0	2	262.1	0.778	0.111	0.65	12	10	-0.555556	1	0	0	0	0
C11H18O7	0.240612	0.123744	both POM extracts GIA and RSA		21	12	262.106	1.636	0.636	0	3	-4	-0.363636	0	0	0	1	0
C14H18N2O3	0.400318	-0.0816311	HW-POM GIA and RSA		12	7	262.132	0.947	0.053	0.57	11	10	-0.842105	1	0	0	0	0
C12H22O6	0.33076	0.374744	both POM extracts GIA and RSA		17	10	262.142	1.1	0	0.5	10	10	-1.1	0	0	1	0	0
C13H26O5	0.22356	0.35491	NaOH-POM GIA and RSA		12	5	262.179	2	0.385	0	1	-4	-1.23077	0	0	0	1	0
C17H26O2	0.434949	0.0865376	NaOH-POM GIA and RSA		14	9	262.194	1.529	0.118	0.25	5	3	-1.29412	0	0	0	1	0
C18H30O	-0.150735	0.190312			1	0	262.23	1.667	0.056	0.2	4	3	-1.55556	0	0	0	1	0
C11H5NO7	0.0855194	0.406343			1	0	263.007	0.455	0.636	0.85	10	3	1.09091	1	1	0	0	0
C12H9NO6	-0.689822	-0.224048			15	0	263.044	0.75	0.5	0.62	9	3	0.5	1	0	0	0	0
C16H9NO3	0.0964207	0.2822			2	0	263.059	0.562	0.188	0.78	13	10	0	1	1	0	0	0
C13H13NO5	0.0679447	0.275549	HW-POM GIA and RSA		16	7	263.08	1	0.385	0.47	8	3	0	0	0	1	0	0
C12H13N3O4	0.153581	0.514848			2	0	263.091	0.765	0.118	0.67	12	10	-0.352941	1	1	0	0	0
C10H17NO7	0.830587	-0.95519			0	3	263.101	1.7	0.7	0	3	-4	0	0	0	0	1	0
C14H17NO4	0.290012	0.301362	both POM extracts GIA and RSA		17	10	263.116	1.214	0.286	0.36	7	3	-0.428571	0	0	1	0	0
C15H21NO3	0.279957	0.29807	HW-POM GIA and RSA		8	5	263.153	1.4	0.2	0.28	6	3	-0.8	0	0	1	0	0
C11H4O8	-1.49463	0.223686			16	0	263.991	0.364	0.727	0.86	10	2	1.09091	1	1	0	0	0
C16H8O4	-1.06142	-0.321207	HW-POM GIA and RSA		18	1	264.043	0.5	0.25	0.79	13	9	0	1	1	0	0	0
C10H16O6S	1.18268	-1.3359			0	3	264.067	1.6	0.6	0	3	-3	-0.2	0	0	0	1	0
C12H12N2O5	0.47951	-0.108014			6	4	264.075	1	0.417	0.47	8	3	0.333333	0	0	1	0	0
C17H12O3	-0.0236384	0.357149			14	1	264.079	1.143	0.214	0.39	7	4	-0.571429	0	0	1	0	0
C10H16O8	-0.551831	-0.231945	HW-POM GIA and RSA		9	12	264.085	1.6	0.8	0	3	-5	0	0	0	0	1	0
C13H16N2O4	0.395227	0.148316	HW-POM GIA and RSA		14	10	264.112	1.231	0.308	0.33	7	3	-0.153846	0	0	1	0	0
C11H20O7	0.359156	0.0796827	both POM extracts GIA and RSA		16	13	264.121	1.818	0.636	0	2	-5	-0.545455	0	0	0	1	0
C14H20N2O3	0.39618	-1.44529	HW-POM GIA and RSA		9	5	264.148	1.429	0.214	0.24	6	3	-0.571429	0	0	1	0	0
C12H24O6	0.284595	0.312852			5	2	264.158	2	0.5	0	1	-5	-1	0	0	0	1	0
C17H28O2	0.423655	0.064731	NaOH-POM GIA and RSA		11	8	264.209	1.647	0.118	0.19	4	2	-1.41176	0	0	0	1	0
C11H7NO7	-0.114456	0.289197			11	0	265.023	0.636	0.636	0.69	9	2	0.909091	1	1	0	0	0
C15H7NO4	0.117768	0.0390974			1	0	265.038	0.467	0.267	0.83	13	9	0.266667	1	1	0	0	0
C12H11NO6	-0.0390916	0.405092			15	1	265.059	0.917	0.5	0.5	8	2	0.333333	0	0	1	0	0
C16H11NO3	0.139648	0.522372			8	0	265.074	0.688	0.188	0.7	12	9	-0.125	1	1	0	0	0
C9H15NO8	0.939369	-0.895483			0	2	265.08	1.667	0.889	0	3	-5	0.444444	0	0	0	1	0
C13H15NO5	0.272933	0.294698	both POM extracts GIA and RSA		16	10	265.096	1.154	0.385	0.37	7	2	-0.153846	0	0	1	0	0
C12H15N3O4	0.41333	0.26902			1	1	265.107	1.25	0.333	0.29	7	3	0.166667	0	0	1	0	0
C14H19NO4	0.373169	0.265184	both POM extracts GIA and RSA		14	10	265.132	1.357	0.286	0.27	6	2	-0.571429	0	0	1	0	0
C15H6O3S	-1.07451	-0.636426			1	0	266.004	0.4	0.2	0.84	13	10	0.133333	1	1	0	0	0
C11H6O8	-0.928976	0.00497641			24	1	266.007	1.375	1	0	4	-4	0.625	0	0	1	0	0
C15H6O5	-0.618014	-0.0449499			11	0	266.022	0.4	0.333	0.84	13	8	0.266667	1	1	0	0	0
C9H6N4O6	-1.07451	-0.636426			1	0	266.029	0.667	0.667	1	9	3	2	1	1	0	0	0
C16H10O4	-0.0389627	0.323949			17	2	266.058	0.625	0.25	0.71	12	8	-0.125	1	1	0	0	0
C9H14O9	0.734417	-0.707561			0	2	266.064	1.556	1	0	3	-6	0.444444	0	0	0	1	0
C10H18O6S	0.84655	-0.63359			0	4	266.083	1.8	0.6	0	2	-4	-0.4	0	0	0	1	0
C12H14N2O5	0.4914	-0.139041	HW-POM GIA and RSA		8	7	266.091	2	0.455	0	1	-4	-0.909091	0	0	0	1	0
C13H18N2O4	0.44433	-0.115801	HW-POM GIA and RSA		14	5	266.127	1.158	0.053	0.46	9	8	-1.05263	0	0	1	0	0
C17H30O2	0.508203	0.0340575	NaOH-POM GIA and RSA		9	8	266.225	1.765	0.118	0.12	3	1	-1.52941	0	0	0	1	0
C11H9NO7	-0.10943	0.349612			11	0	267.038	0.818	0.636	0.54	8	1	0.727273	1	0	0	0	0
C15H9NO4	0.166073	0.5549			7	0	267.054	0.6	0.267	0.75	12	8	0.133333	1	1	0	0	0
C12H13NO6	-0.0924821	0.291585	HW-POM GIA and RSA		18	7	267.075	1.083	0.5	0.38	7	1	0.166667	0	0	1	0	0
C11H13N3O5	0.227925	0.373181			1	0	267.086	1.182	0.455	0.27	7	2	0.545455	0	0	1	0	0
C16H13NO3	0.261532	0.0120619			3	1	267.09	0.812	0.188	0.63	11	8	-0.25	1	0	0	0	0
C13H17NO5	0.371379	0.127164	both POM extracts GIA and RSA		16	11	267.111	1.308	0.385	0.26	6	1	-0.307692	0	0	1	0	0
C12H17N3O4	0.306569	0.144951	HW-POM GIA and RSA		10	6	267.122	0.286	0.429	0.91	13	7	0.571429	1	1	0	0	0
C11H8O8	-0.184974	0.421261	NaOH-POM GIA and RSA	both DOM GIA and RSA	22	5	268.022	0.727	0.727	0.57	8	0	0.727273	1	0	0	0	0
C15H8O5	-0.407487	0.0708919	HW-POM GIA and RSA		21	3	268.038	0.533	0.333	0.76	12	7	0.133333	1	1	0	0	0
C9H16O7S	1.27183	-0.862164			0	1	268.062	1.778	0.778	0	2	-5	0	0	0	0	1	0
C11H12N2O6	0.858181	-0.854148			0	8	268.07	1.091	0.545	0.33	7	1	0.545455	0	0	1	0	0
C9H17O7P	1.39475	-1.47948			0	2	268.072	1.889	0.778	0	2	-5	-0.333333	0	0	0	1	0
C9H16O9	-0.655566	0.508221		both DOM GIA and RSA	1	4	268.08	1.778	1	0	2	-7	0.222222	0	0	0	1	0
C10H20O6S	0.786701	-0.765978			0	3	268.099	2	0.6	0	1	-5	-0.6	0	0	0	1	0
C12H16N2O5	0.254048	0.213029	both POM extracts GIA and RSA		15	9	268.106	1.429	0.214	0.22	5	2	-0.857143	0	0	1	0	0
C11H24O5S	1.27183	-0.862164			0	1	268.135	2.182	0.455	0	0	-5	-1.09091	0	0	0	0	1
C13H20N2O4	0.49879	0.262792	HW-POM GIA and RSA		4	3	268.143	1.538	0.308	0.11	5	1	-0.461538	0	0	0	1	0
C17H32O2	0.39847	0.285895	NaOH-POM GIA and RSA		7	4	268.241	1.882	0.118	0.06	2	0	-1.64706	0	0	0	1	0
C11H11NO7	0.0950396	0.368074			12	1	269.054	1	0.636	0.38	7	0	0.545455	0	0	1	0	0
C15H11NO4	-0.0486794	0.413872			13	0	269.069	0.733	0.267	0.67	11	7	0	1	1	0	0	0
C12H15NO6	-0.174362	0.0848736	both POM extracts GIA and RSA		18	12	269.09	1.25	0.5	0.25	6	0	0	0	0	1	0	0
C11H15N3O5	0.382136	-0.164413			4	2	269.102	1.364	0.455	0.09	6	1	0.363636	0	0	1	0	0
C16H15NO3	0.111415	0.0346849	HW-POM GIA and RSA		6	3	269.106	0.938	0.188	0.56	10	7	-0.375	1	0	0	0	0
C13H19NO5	0.462455	0.0842307	both POM extracts GIA and RSA		13	14	269.127	1.462	0.385	0.16	5	0	-0.461538	0	0	1	0	0
C12H19N3O4	0.437781	-0.0973285			6	5	269.138	1.118	0.118	0.47	9	7	-0.705882	0	0	1	0	0
C14H23NO4	0.262563	0.0355828	HW-POM GIA and RSA		11	9	269.163	1.643	0.286	0.09	4	0	-0.857143	0	0	0	1	0
C13H23N3O3	1.126	-1.81052			0	2	269.174	1.769	0.231	0	4	1	-0.615385	0	0	0	1	0
C15H27NO3	1.1039	-0.767474			0	1	269.2	1.8	0.2	0.04	3	0	-1.2	0	0	0	1	0
C10H6O9	-0.210306	0.431247			17	0	270.002	0.6	0.9	0.64	8	-1	1.2	1	0	0	0	0
C14H6O6	-0.43052	0.0999699	HW-POM GIA and RSA		19	1	270.017	0.429	0.429	0.82	12	6	0.428571	1	1	0	0	0
C11H10O8	-0.623938	0.198269		both DOM GIA and RSA	19	5	270.038	1.167	0.417	0.29	6	1	-0.166667	0	0	1	0	0
C14H10N2O4	0.406745	0.256151			1	0	270.065	2	0.778	0	1	-6	-0.222222	0	0	0	1	0
C11H14N2O6	0.59076	-0.010296	HW-POM GIA and RSA		3	5	270.086	1.273	0.545	0.17	6	0	0.363636	0	0	1	0	0
C13H18O4S	-0.315571	-0.297688			1	1	270.093	1.385	0.308	0.2	5	1	-0.615385	0	0	1	0	0
C15H14N2O3	-0.047921	0.276941			2	0	270.101	0.933	0.2	0.57	10	7	-0.133333	1	0	0	0	0
C12H18N2O5	0.446991	0.0381629	HW-POM GIA and RSA		15	11	270.122	1.5	0.417	0.07	5	0	-0.166667	0	0	0	1	0
C14H22O3S	-0.136587	0.1286			1	0	270.129	1.571	0.214	0.13	4	1	-1	0	0	0	1	0
C11H18N4O4	0.43967	0.136785			2	3	270.133	1.636	0.364	0	5	1	0.181818	0	0	0	1	0
C13H22N2O4	0.8115	-0.488999	HW-POM GIA and RSA		3	9	270.159	1.692	0.308	0	4	0	-0.615385	0	0	0	1	0
C17H34O2	-1.69309	0.0359554			7	2	270.256	2	0.118	0	1	-1	-1.76471	0	0	0	1	0
C14H9NO5	0.0552245	0.291903			13	2	271.049	0.643	0.357	0.71	11	6	0.285714	1	1	0	0	0
C11H13NO7	0.270902	0.170785			7	3	271.07	1.182	0.636	0.23	6	-1	0.363636	0	0	1	0	0
C15H13NO4	0.052832	0.113717			12	3	271.085	0.867	0.267	0.58	10	6	-0.133333	1	0	0	0	0
C12H17NO6	0.306631	0.130433	both POM extracts GIA and RSA		13	10	271.106	1.417	0.5	0.12	5	-1	-0.166667	0	0	1	0	0
C11H17N3O5	0.513833	-0.333279	HW-POM GIA and RSA		11	10	271.117	1.545	0.455	0	5	0	0.181818	0	0	0	1	0
C16H17NO3	0.396897	0.143857	HW-POM GIA and RSA		5	5	271.121	1.062	0.188	0.48	9	6	-0.5	0	0	1	0	0
C12H21N3O4	0.385983	-0.149428	HW-POM GIA and RSA		9	6	271.154	1.75	0.333	0	4	0	-0.333333	0	0	0	1	0
C14H25NO4	0.168139	-0.402886			6	8	271.179	1.786	0.286	0	3	-1	-1	0	0	0	1	0
C13H25N3O3	1.02131	-0.677184			0	2	271.19	1.923	0.231	0	3	0	-0.769231	0	0	0	1	0
C15H29NO3	0.934167	-0.89953			0	2	271.215	1.933	0.2	0	2	-1	-1.33333	0	0	0	1	0
C13H4O7	-0.136587	0.1286			1	0	271.996	0.308	0.538	0.89	12	5	0.769231	1	1	0	0	0
C10H8O9	-0.186377	-0.116592			9	2	272.017	0.8	0.9	0.45	7	-2	1	0	0	1	0	0
C14H8O6	-0.312863	0.304973	both POM extracts GIA and RSA		21	5	272.033	0.571	0.429	0.73	11	5	0.285714	1	1	0	0	0
C11H12O6S	0.892742	0.068191			0	1	272.036	0.444	0.167	0.82	15	12	-0.111111	1	1	0	0	0
C10H12N2O7	-0.287099	0.2123			4	0	272.065	1.2	0.7	0.11	6	-1	0.8	0	0	1	0	0
C12H16O5S	-1.57056	-0.184978			6	2	272.072	1.333	0.417	0.18	5	0	-0.333333	0	0	1	0	0
C14H12N2O4	-0.0539372	0.271107			2	0	272.08	0.632	0.105	0.72	14	12	-0.421053	1	1	0	0	0
C11H16N2O6	0.67779	-0.38046	HW-POM GIA and RSA		7	12	272.101	1.455	0.545	0	5	-1	0.181818	0	0	1	0	0
C13H20O4S	-0.0526307	-1.46721			1	1	272.109	1.538	0.308	0.1	4	0	-0.769231	0	0	0	1	0
C15H16N2O3	0.221927	0.0144493			6	3	272.117	0.8	0.05	0.64	13	12	-0.7	1	0	0	0	0
C12H20N2O5	0.473416	-0.10302	HW-POM GIA and RSA		12	11	272.138	1.667	0.417	0	4	-1	-0.333333	0	0	0	1	0
C11H20N4O4	0.687545	-0.352077			3	5	272.149	1.818	0.364	0	4	0	0	0	0	0	1	0
C13H24N2O4	0.630378	0.199955	HW-POM GIA and RSA		5	7	272.174	1.846	0.308	0	3	-1	-0.769231	0	0	0	1	0
C18H24O2	0.437586	0.00652676			10	9	272.178	1.333	0.111	0.35	7	5	-1.11111	0	0	1	0	0
C12H24N4O3	0.781767	-0.500312			0	1	272.185	2	0.25	0	3	0	-0.5	0	0	0	1	0
C13H7NO6	0.0519449	0.459225	HW-POM GIA and RSA		12	1	273.028	0.538	0.462	0.78	11	5	0.615385	1	1	0	0	0
C14H11NO5	-0.0764117	0.346141			13	0	273.064	0.786	0.357	0.62	10	5	0.142857	1	0	0	0	0
C11H15NO7	0.419923	0.164503	HW-POM GIA and RSA		4	4	273.085	1.364	0.636	0.08	5	-2	0.181818	0	0	1	0	0
C10H15N3O6	-0.580684	0.0806251	HW-POM GIA and RSA	both DOM GIA and RSA	11	9	273.097	1.5	0.6	0	5	-1	0.6	0	0	0	1	0
C15H15NO4	0.214176	0.348684	HW-POM GIA and RSA		13	4	273.101	1	0.267	0.5	9	5	-0.266667	0	0	1	0	0
C12H19NO6	0.590283	-0.0829957	HW-POM GIA and RSA		7	12	273.122	1.583	0.5	0	4	-2	-0.333333	0	0	0	1	0
C11H19N3O5	0.579316	-0.173363	HW-POM GIA and RSA		8	10	273.133	1.727	0.455	0	4	-1	0	0	0	0	1	0
C16H19NO3	0.436536	0.245979	HW-POM GIA and RSA		5	4	273.137	1.188	0.188	0.41	8	5	-0.625	0	0	1	0	0
C13H23NO5	0.299397	0.286702	both POM extracts GIA and RSA		11	7	273.158	1.769	0.385	0	3	-2	-0.769231	0	0	0	1	0
C12H23N3O4	0.154068	-0.964778			7	3	273.169	1.917	0.333	0	3	-1	-0.5	0	0	0	1	0
C14H27NO4	0.13908	-0.0135536			5	2	273.195	1.929	0.286	0	2	-2	-1.14286	0	0	0	1	0
C17H6O2S	-1.68683	-0.675168			4	0	274.009	0.353	0.118	0.87	15	13	0	1	1	0	0	0
C13H6O7	-0.716823	0.0148167			23	0	274.012	0.462	0.538	0.79	11	4	0.615385	1	1	0	0	0
C12H6N2O6	0.10013	0.365808			5	0	274.023	0.5	0.5	0.86	11	5	1	1	1	0	0	0
C10H10O9	0.0562304	-0.854194			1	1	274.033	1	0.9	0.27	6	-3	0.8	0	0	1	0	0
C13H10N2O5	0.0792846	0.401605			3	0	274.06	0.769	0.385	0.65	10	5	0.461538	1	0	0	0	0
C18H10O3	0.216331	0.113129			2	0	274.064	0.556	0.167	0.76	14	11	-0.222222	1	1	0	0	0
C11H14O8	0.44439	0.25253	both POM extracts GIA and RSA		14	7	274.069	2.25	1	0	0	-8	0	0	0	0	0	1
C10H14N2O7	0.662465	0.295498			2	2	274.081	1.5	0.417	0.06	4	-1	-0.5	0	0	0	1	0
C14H14N2O4	0.149166	0.271381	HW-POM GIA and RSA		11	4	274.096	1	0.286	0.5	9	5	0	0	0	1	0	0
C19H14O2	0.0855194	0.406343			1	0	274.1	0.737	0.105	0.67	13	11	-0.526316	1	1	0	0	0
C12H18O7	0.309947	0.421285	both POM extracts GIA and RSA	both DOM GIA and RSA	17	7	274.106	1.5	0.583	0.06	4	-3	-0.333333	0	0	0	1	0
C11H18N2O6	0.492866	-0.0547735	both POM extracts GIA and RSA		11	12	274.117	1.636	0.545	0	4	-2	0	0	0	0	1	0
C15H18N2O3	0.0155712	0.272012			5	1	274.132	1.2	0.2	0.39	8	5	-0.4	0	0	1	0	0
C20H18O	0.0836302	0.0281911			1	1	274.136	0.9	0.05	0.59	12	11	-0.8	1	0	0	0	0
C12H22N2O5	0.806535	-0.462011	HW-POM GIA and RSA		2	6	274.153	1.833	0.417	0	3	-2	-0.5	0	0	0	1	0
C14H26O5	0.277059	0.4106	both POM extracts GIA and RSA		17	8	274.179	1.857	0.357	0	2	-3	-1.14286	0	0	0	1	0
C18H26O2	0.223254	0.389395	NaOH-POM GIA and RSA		15	11	274.194	1.444	0.111	0.29	6	4	-1.22222	0	0	1	0	0
C15H30O4	0.290245	0.0827625	NaOH-POM GIA and RSA		18	12	274.215	2	0.267	0	1	-3	-1.46667	0	0	0	1	0
C13H9NO6	-0.0284375	0.426499			14	0	275.044	1.3	0.8	0	5	-3	0.6	0	0	1	0	0
C14H13NO5	0.0977119	0.385449	HW-POM GIA and RSA		16	6	275.08	0.929	0.357	0.52	9	4	0	1	0	0	0	0
C13H13N3O4	0.163636	0.423911			2	0	275.091	1	0.308	0.5	9	5	0.307692	0	0	1	0	0
C11H17NO7	0.697026	-0.519813	HW-POM GIA and RSA		5	8	275.101	1.545	0.636	0	4	-3	0	0	0	0	1	0
C10H17N3O6	0.695514	-0.32633			1	1	275.112	1.7	0.6	0	4	-2	0.4	0	0	0	1	0
C14H17N3O3	0.654887	-1.03013			4	2	275.128	1.214	0.214	0.37	8	5	-0.142857	0	0	1	0	0
C12H21NO6	0.279697	0.171125	HW-POM GIA and RSA		7	4	275.137	1.75	0.5	0	3	-3	-0.5	0	0	0	1	0
C11H21N3O5	0.479227	-0.341446			5	2	275.149	1.909	0.455	0	3	-2	-0.181818	0	0	0	1	0
C16H21NO3	0.413833	0.257074	HW-POM GIA and RSA		7	4	275.153	1.923	0.385	0	2	-3	-0.923077	0	0	0	1	0
C12H4O8	-0.541515	-0.123661			11	0	275.991	0.333	0.667	0.88	11	3	1	1	1	0	0	0
C13H8O5S	1.27183	-0.862164			0	1	276.01	0.615	0.385	0.68	10	5	0.307692	1	1	0	0	0
C13H8O7	-0.703044	0.453956	NaOH-POM GIA and RSA	both DOM GIA and RSA	20	6	276.028	1.3	0.7	0.09	5	-2	0.1	0	0	1	0	0
C17H8O4	-1.44672	-0.742871			6	0	276.043	0.471	0.235	0.8	14	10	0	1	1	0	0	0
C10H12O9	0.189483	-0.742002			1	2	276.049	1.2	0.9	0.09	5	-4	0.6	0	0	1	0	0
C13H12N2O5	0.0666092	0.366729	HW-POM GIA and RSA		11	2	276.075	0.923	0.385	0.53	9	4	0.307692	1	0	0	0	0
C18H12O3	-0.277548	-0.0439269			3	0	276.079	0.667	0.167	0.7	13	10	-0.333333	1	1	0	0	0
C11H16O8	0.444619	0.330751	both POM extracts GIA and RSA		16	7	276.085	1.455	0.727	0	4	-4	0	0	0	1	0	0
C10H16N2O7	0.340108	-0.088345			3	1	276.096	1.6	0.7	0	4	-3	0.4	0	0	0	1	0
C14H16N2O4	0.395129	-0.0564005	both POM extracts GIA and RSA		17	12	276.112	1.143	0.286	0.4	8	4	-0.142857	0	0	1	0	0
C19H16O2	0.117768	0.0390974			1	0	276.116	0.842	0.105	0.61	12	10	-0.631579	1	0	0	0	0
C12H20O7	0.230132	0.22525	both POM extracts GIA and RSA	both DOM GIA and RSA	22	12	276.121	1.667	0.583	0	3	-4	-0.5	0	0	0	1	0
C15H20N2O3	0.0718405	-0.235977			2	2	276.148	1	0.05	0.54	11	10	-0.9	1	0	0	0	0
C13H24O6	0.357619	0.316415	both POM extracts GIA and RSA		16	10	276.158	1.846	0.462	0	2	-4	-0.923077	0	0	0	1	0
C14H28O3S	0.610659	0.38649			2	1	276.176	2	0.214	0	1	-2	-1.42857	0	0	0	1	0
C14H28O5	0.400012	0.148377	both POM extracts GIA and RSA		13	13	276.194	2	0.357	0	1	-4	-1.28571	0	0	0	1	0
C18H28O2	0.190081	0.512614	both POM extracts GIA and RSA		16	9	276.209	1.556	0.111	0.24	5	3	-1.33333	0	0	0	1	0
C12H7NO7	0.0247492	0.435458			13	0	277.023	0.583	0.583	0.73	10	3	0.833333	1	1	0	0	0
C13H11NO6	-0.0298038	0.302253	HW-POM GIA and RSA		17	4	277.059	0.846	0.462	0.56	9	3	0.307692	1	0	0	0	0
C17H11NO3	0.0959148	0.28796			2	0	277.074	0.647	0.176	0.72	13	10	-0.117647	1	1	0	0	0
C14H15NO5	0.132265	0.240895	both POM extracts GIA and RSA		17	12	277.096	1.071	0.357	0.43	8	3	-0.142857	0	0	1	0	0
C13H15N3O4	0.211469	-0.15583			5	1	277.107	1.154	0.308	0.38	8	4	0.153846	0	0	1	0	0
C11H19NO7	0.834666	-0.955909			0	3	277.117	1.727	0.636	0	3	-4	-0.181818	0	0	0	1	0
C15H19NO4	0.405374	0.24543	both POM extracts GIA and RSA		14	10	277.132	1.267	0.267	0.33	7	3	-0.533333	0	0	1	0	0
C16H23NO3	0.209446	0.272157	HW-POM GIA and RSA		8	4	277.168	1.438	0.188	0.26	6	3	-0.875	0	0	1	0	0
C12H6O8	-1.19341	-0.0161947		both DOM GIA and RSA	24	1	278.007	1.222	0.889	0	5	-3	0.555556	0	0	1	0	0
C16H6O5	-1.5444	-1.39712			3	0	278.022	0.375	0.312	0.85	14	9	0.25	1	1	0	0	0
C13H10O5S	0.97261	-0.950007			0	2	278.025	0.769	0.385	0.58	9	4	0.153846	1	0	0	0	0
C17H10O2S	-1.07451	-0.636426			1	0	278.041	0.588	0.118	0.73	13	11	-0.235294	1	1	0	0	0
C12H10N2O6	-0.219637	0.110421			1	0	278.054	0.833	0.5	0.57	9	3	0.666667	1	0	0	0	0
C17H10O4	-0.96022	-0.287567			18	0	278.058	1	0.286	0.45	8	4	-0.285714	0	0	1	0	0
C10H14O9	-0.120618	-0.558582			3	7	278.064	1.4	0.9	0	4	-5	0.4	0	0	1	0	0
C11H18O6S	0.635393	-0.0952739			1	2	278.083	1.636	0.545	0	3	-3	-0.363636	0	0	0	1	0
C13H14N2O5	0.240617	0.209127	HW-POM GIA and RSA		14	10	278.091	1.077	0.385	0.41	8	3	0.153846	0	0	1	0	0
C18H14O3	0.496023	-0.269504			4	3	278.095	0.778	0.167	0.64	12	9	-0.444444	1	0	0	0	0
C11H18O8	0.300963	-0.0829034	both POM extracts GIA and RSA		15	12	278.101	1.636	0.727	0	3	-5	-0.181818	0	0	0	1	0
C12H22O5S	1.47185	-1.86669			0	1	278.119	1.833	0.417	0	2	-3	-0.833333	0	0	0	1	0
C14H18N2O4	0.290763	0.0732075	both POM extracts GIA and RSA		14	10	278.127	1.286	0.286	0.3	7	3	-0.285714	0	0	1	0	0
C12H22O7	0.366474	0.187278	both POM extracts GIA and RSA		16	13	278.137	1.833	0.583	0	2	-5	-0.666667	0	0	0	1	0
C15H22N2O3	0.405013	-1.69533	HW-POM GIA and RSA		8	5	278.164	1.1	0.05	0.49	10	9	-1	0	0	1	0	0
C13H26O6	0.190325	0.314602			5	0	278.173	2	0.462	0	1	-5	-1.07692	0	0	0	1	0
C18H30O2	0.224485	0.450479	both POM extracts GIA and RSA		16	7	278.225	1.667	0.111	0.18	4	2	-1.44444	0	0	0	1	0
C12H9NO7	-0.0595573	0.446309			15	0	279.038	0.75	0.583	0.6	9	2	0.666667	1	0	0	0	0
C16H9NO4	0.0220515	0.188295			5	1	279.054	0.562	0.25	0.77	13	9	0.125	1	1	0	0	0
C13H13NO6	-0.00781431	0.358861	both POM extracts GIA and RSA		19	8	279.075	1	0.462	0.44	8	2	0.153846	0	0	1	0	0
C17H13NO3	0.0340622	0.276322			8	0	279.09	0.765	0.176	0.66	12	9	-0.235294	1	0	0	0	0
C10H17NO8	0.830422	-0.957874			0	3	279.096	1.7	0.8	0	3	-5	0.2	0	0	0	1	0
C14H17NO5	0.309791	0.230916	both POM extracts GIA and RSA		16	12	279.111	1.214	0.357	0.33	7	2	-0.285714	0	0	1	0	0
C13H17N3O4	0.419156	-0.341919			9	1	279.122	1.308	0.308	0.25	7	3	0	0	0	1	0	0
C16H25NO3	0.344441	0.327864	HW-POM GIA and RSA		4	2	279.184	1.562	0.188	0.19	5	2	-1	0	0	0	1	0
C16H8O3S	-1.07451	-0.636426			1	0	280.02	0.5	0.188	0.78	13	10	0	1	1	0	0	0
C12H8O8	-0.761059	0.274422		both DOM GIA and RSA	22	5	280.022	0.667	0.667	0.62	9	1	0.666667	1	0	0	0	0
C16H8O5	-0.978332	-0.25538	HW-POM GIA and RSA		21	2	280.038	0.5	0.312	0.78	13	8	0.125	1	1	0	0	0
C10H16O7S	1.47185	-1.86669			0	1	280.062	1	0.5	0.43	8	2	0.5	0	0	1	0	0
C10H16O9	-0.0732844	-0.56301			1	1	280.08	1.6	0.9	0	3	-6	0.2	0	0	0	1	0
C11H20O6S	0.39198	-0.0841206			5	5	280.099	1.818	0.545	0	2	-4	-0.545455	0	0	0	1	0
C13H16N2O5	0.443271	-0.15134	both POM extracts GIA and RSA		13	12	280.106	1.231	0.385	0.29	7	2	0	0	0	1	0	0
C11H20O8	0.550452	-1.39579			1	1	280.116	1.818	0.727	0	2	-6	-0.363636	0	0	0	1	0
C12H16N4O4	0.880579	0.484352			0	2	280.118	1.333	0.333	0.17	7	3	0.333333	0	0	1	0	0
C14H20N2O4	0.604	-0.437666	HW-POM GIA and RSA		9	6	280.143	1.429	0.286	0.2	6	2	-0.428571	0	0	1	0	0
C15H24N2O3	0.87697	0.60783			0	1	280.179	1.6	0.2	0.13	5	2	-0.8	0	0	0	1	0
C11H7NO8	-0.0742063	0.333774			5	0	281.018	0.636	0.727	0.67	9	1	1.09091	1	1	0	0	0
C15H7NO5	0.253022	0.34293	HW-POM GIA and RSA		3	1	281.033	0.467	0.333	0.83	13	8	0.4	1	1	0	0	0
C12H11NO7	-0.0633759	0.315432			15	1	281.054	0.917	0.583	0.47	8	1	0.5	0	0	1	0	0
C16H11NO4	0.0622299	0.334269			13	1	281.069	0.688	0.25	0.69	12	8	0	1	1	0	0	0
C13H15NO6	0.102672	0.124195	both POM extracts GIA and RSA		17	12	281.09	1.154	0.462	0.33	7	1	0	0	0	1	0	0
C12H15N3O5	-0.0201571	0.094847			5	1	281.102	1.25	0.417	0.23	7	2	0.333333	0	0	1	0	0
C17H15NO3	0.325422	0.208638			2	1	281.106	0.882	0.176	0.59	11	8	-0.352941	1	0	0	0	0
C13H19N3O4	0.245394	0.211039	HW-POM GIA and RSA		8	4	281.138	1.462	0.308	0.12	6	2	-0.153846	0	0	1	0	0
C15H23NO4	0.303906	0.313995	both POM extracts GIA and RSA		12	7	281.163	1.533	0.267	0.17	5	1	-0.8	0	0	0	1	0
C11H6O9	-1.06559	0.315291			22	0	282.002	0.545	0.818	0.69	9	0	1.09091	1	1	0	0	0
C8H11O9P	0.0855194	0.406343			1	0	282.015	1.375	1.125	0	4	-5	0.875	0	0	1	0	0
C15H6O6	-0.473169	0.0526773	HW-POM GIA and RSA		18	1	282.017	0.4	0.4	0.83	13	7	0.4	1	1	0	0	0
C16H10O3S	-1.07451	-0.636426			1	0	282.036	0.625	0.188	0.7	12	9	-0.125	1	1	0	0	0
C12H10O8	-0.818069	0.354964		both DOM GIA and RSA	20	5	282.038	0.833	0.667	0.5	8	0	0.5	0	0	1	0	0
C9H15O8P	1.40517	-1.53183			0	2	282.051	1.667	0.889	0	3	-5	0.111111	0	0	0	1	0
C10H18O7S	0.969531	-0.471378			1	1	282.078	1.8	0.7	0	2	-5	-0.2	0	0	0	1	0
C12H14N2O6	0.752496	-0.231916			5	7	282.086	1.167	0.5	0.29	7	1	0.333333	0	0	1	0	0
C10H18O9	-0.947948	-0.383238			3	2	282.096	1.8	0.9	0	2	-7	0	0	0	0	1	0
C11H14N4O5	0.230982	-0.153624			2	1	282.097	1.273	0.455	0.11	7	2	0.727273	0	0	1	0	0
C11H22O6S	1.14966	-0.624256			0	2	282.114	2	0.545	0	1	-5	-0.727273	0	0	0	1	0
C13H18N2O5	0.396245	0.0735356	both POM extracts GIA and RSA		14	11	282.122	1.5	0.333	0	6	2	0.166667	0	0	0	1	0
C14H22N2O4	0.495111	0.330673	HW-POM GIA and RSA		4	3	282.158	1.571	0.286	0.1	5	1	-0.571429	0	0	0	1	0
C11H9NO8	0.0824554	0.337304			6	0	283.033	0.818	0.727	0.5	8	0	0.909091	0	0	1	0	0
C15H9NO5	-0.0678624	0.357848			13	0	283.049	0.6	0.333	0.74	12	7	0.266667	1	1	0	0	0
C12H13NO7	0.129927	0.23733	HW-POM GIA and RSA		13	6	283.07	1.083	0.583	0.33	7	0	0.333333	0	0	1	0	0
C16H13NO4	0.0510889	0.0662763			12	1	283.085	0.812	0.25	0.62	11	7	-0.125	1	0	0	0	0
C12H17N3O5	0.283605	0.0531388	HW-POM GIA and RSA		11	7	283.117	1.417	0.417	0.08	6	1	0.166667	0	0	1	0	0
C17H17NO3	0.396934	0.320948	HW-POM GIA and RSA		2	2	283.121	1	0.176	0.52	10	7	-0.470588	1	0	0	0	0
C14H21NO5	0.428695	0.287136	both POM extracts GIA and RSA		16	10	283.143	1.5	0.357	0.14	5	0	-0.571429	0	0	0	1	0
C13H21N3O4	0.295441	0.0216505			8	4	283.154	1.615	0.308	0	5	1	-0.307692	0	0	0	1	0
C15H25NO4	0.134847	0.0957397	HW-POM GIA and RSA		9	5	283.179	0.286	0.5	0.9	13	6	0.714286	1	1	0	0	0
C11H8O9	-0.711595	0.0898148			22	2	284.017	1.625	1.125	0	3	-6	0.625	0	0	0	1	0
C15H8O6	-0.310436	0.217723	HW-POM GIA and RSA		23	6	284.033	0.533	0.4	0.75	12	6	0.266667	1	1	0	0	0
C11H12N2O7	0.227925	0.373181			1	0	284.065	1.091	0.636	0.27	7	0	0.727273	0	0	1	0	0
C13H16O5S	-0.319084	-0.320647			1	1	284.072	1.231	0.385	0.26	6	1	-0.307692	0	0	1	0	0
C10H12N4O6	0.847095	-0.995573			0	2	284.076	1.2	0.6	0	7	1	1.2	0	0	1	0	0
C15H12N2O4	-0.44785	0.430532			1	0	284.08	2	0.7	0	1	-6	-0.4	0	0	0	1	0
C12H16N2O6	0.246029	-0.0729578	HW-POM GIA and RSA		12	9	284.101	1.333	0.5	0.14	6	0	0.166667	0	0	1	0	0
C14H20O4S	-1.07451	-0.636426			1	0	284.109	1.429	0.286	0.18	5	1	-0.714286	0	0	1	0	0
C16H16N2O3	0.287958	0.350288			2	1	284.117	1	0.188	0.52	10	7	-0.25	1	0	0	0	0
C13H20N2O5	0.445832	0.0452748	HW-POM GIA and RSA		13	11	284.138	1.538	0.385	0.06	5	0	-0.307692	0	0	0	1	0
C12H20N4O4	0.46514	0.169248			5	6	284.149	1.667	0.333	0	5	1	0	0	0	0	1	0
C14H24N2O4	0.589606	0.327984	HW-POM GIA and RSA		1	2	284.174	1.714	0.286	0	4	0	-0.714286	0	0	0	1	0
C19H24O2	0.546219	-0.241885			2	3	284.178	1.263	0.105	0.39	8	6	-1.05263	0	0	1	0	0
C13H24N4O3	0.781767	-0.500312			0	1	284.185	1.846	0.231	0	4	1	-0.461538	0	0	0	1	0
C17H32O3	0.36313	0.333783	NaOH-POM GIA and RSA		14	8	284.236	1.882	0.176	0.03	2	-1	-1.52941	0	0	0	1	0
C14H7NO6	-0.0398241	0.33627			12	0	285.028	0.5	0.429	0.8	12	6	0.571429	1	1	0	0	0
C11H11NO8	0.227925	0.373181			1	0	285.049	1	0.727	0.33	7	-1	0.727273	0	0	1	0	0
C15H11NO5	-0.0328313	0.348936			15	1	285.064	0.733	0.333	0.65	11	6	0.133333	1	0	0	0	0
C12H15NO7	0.148914	0.201502	HW-POM GIA and RSA		15	9	285.085	1.25	0.583	0.2	6	-1	0.166667	0	0	1	0	0
C11H15N3O6	0.468349	-0.146476			2	3	285.097	1.364	0.545	0	6	0	0.545455	0	0	1	0	0
C16H15NO4	0.187846	-0.110466	HW-POM GIA and RSA		11	7	285.101	0.938	0.25	0.54	10	6	-0.25	1	0	0	0	0
C13H19NO6	0.377823	0.186165	both POM extracts GIA and RSA		15	12	285.122	1.462	0.462	0.11	5	-1	-0.307692	0	0	1	0	0
C12H19N3O5	0.320068	-0.170331	both POM extracts GIA and RSA		18	13	285.133	1.583	0.417	0	5	0	0	0	0	0	1	0
C17H19NO3	0.580653	0.272236	HW-POM GIA and RSA		3	5	285.137	1.118	0.176	0.45	9	6	-0.588235	0	0	1	0	0
C14H23NO5	0.399612	0.218283	HW-POM GIA and RSA		9	8	285.158	1.643	0.357	0.05	4	-1	-0.714286	0	0	0	1	0
C13H23N3O4	0.298435	-0.377643	HW-POM GIA and RSA		11	9	285.169	1.769	0.308	0	4	0	-0.461538	0	0	0	1	0
C15H27NO4	0.224485	-0.0824473			3	6	285.195	1.8	0.267	0	3	-1	-1.06667	0	0	0	1	0
C16H31NO3	0.241601	0.501994			3	0	285.231	1.938	0.188	0	2	-1	-1.375	0	0	0	1	0
C14H6O7	-0.282055	0.190526	HW-POM GIA and RSA		17	1	286.012	0.429	0.5	0.81	12	5	0.571429	1	1	0	0	0
C11H10O9	-0.610602	-0.0525779			11	2	286.033	1.167	0.5	0.25	6	0	0	0	0	1	0	0
C19H10O3	0.117768	0.0390974			1	0	286.064	0.526	0.158	0.77	15	12	-0.210526	1	1	0	0	0
C12H14O8	0.00186082	0.488231	both POM extracts GIA and RSA	both DOM GIA and RSA	17	7	286.069	1.167	0.667	0.25	6	-2	0.166667	0	0	1	0	0
C11H14N2O7	0.842008	0.0262573			0	3	286.081	1.273	0.636	0.09	6	-1	0.545455	0	0	1	0	0
C13H18O5S	-1.35349	-0.125673			4	1	286.088	1.385	0.385	0.16	5	0	-0.461538	0	0	1	0	0
C15H14N2O4	0.125397	0.2807	HW-POM GIA and RSA		6	3	286.096	0.933	0.267	0.55	10	6	0	1	0	0	0	0
C12H18N2O6	0.374621	0.092682	HW-POM GIA and RSA		12	8	286.117	1.5	0.5	0	5	-1	0	0	0	0	1	0
C16H18N2O3	0.187082	0.287228	HW-POM GIA and RSA		2	1	286.132	0.857	0.048	0.61	13	12	-0.761905	1	0	0	0	0
C13H22N2O5	0.441967	0.0493851	HW-POM GIA and RSA		13	11	286.153	1.692	0.385	0	4	-1	-0.461538	0	0	0	1	0
C12H22N4O4	0.84738	-0.135714	HW-POM GIA and RSA		1	7	286.165	1.833	0.333	0	4	0	-0.166667	0	0	0	1	0
C14H26N2O4	0.87697	0.60783			0	1	286.19	1.857	0.286	0	3	-1	-0.857143	0	0	0	1	0
C19H26O2	0.957982	-1.10981			0	6	286.194	1.368	0.105	0.33	7	5	-1.15789	0	0	1	0	0
C13H26N4O3	0.781767	-0.500312			0	1	286.201	2	0.231	0	3	0	-0.615385	0	0	0	1	0
C17H34O3	0.361974	0.307398			8	6	286.251	2	0.176	0	1	-2	-1.64706	0	0	0	1	0
C14H9NO6	-0.0274129	0.407934			13	0	287.044	0.643	0.429	0.7	11	5	0.428571	1	1	0	0	0
C11H13NO8	0.654817	-1.05597			0	1	287.065	1.182	0.727	0.17	6	-2	0.545455	0	0	1	0	0
C15H13NO5	0.0466886	0.443909	HW-POM GIA and RSA		16	4	287.08	0.867	0.333	0.57	10	5	0	1	0	0	0	0
C14H13N3O4	0.161803	0.527955			2	0	287.091	0.929	0.286	0.56	10	6	0.285714	1	0	0	0	0
C12H17NO7	0.536139	-0.123716			5	8	287.101	1.417	0.583	0.07	5	-2	0	0	0	1	0	0
C11H17N3O6	0.837165	-0.531514			3	9	287.112	1.545	0.545	0	5	-1	0.363636	0	0	0	1	0
C16H17NO4	0.260439	-0.0286759	HW-POM GIA and RSA		9	9	287.116	1.062	0.25	0.46	9	5	-0.375	0	0	1	0	0
C13H21NO6	0.350882	0.230277	both POM extracts GIA and RSA		11	9	287.137	1.615	0.462	0	4	-2	-0.461538	0	0	0	1	0
C12H21N3O5	0.526711	-0.103958	HW-POM GIA and RSA		10	11	287.149	1.75	0.417	0	4	-1	-0.166667	0	0	0	1	0
C17H21NO3	0.598648	0.260927	HW-POM GIA and RSA		2	4	287.153	1.235	0.176	0.38	8	5	-0.705882	0	0	1	0	0
C14H25NO5	0.474432	0.214998	HW-POM GIA and RSA		8	7	287.174	1.786	0.357	0	3	-2	-0.857143	0	0	0	1	0
C13H25N3O4	0.0195081	-1.12782	HW-POM GIA and RSA		13	7	287.185	1.923	0.308	0	3	-1	-0.615385	0	0	0	1	0
C13H4O8	-0.223855	0.253766			5	0	287.991	0.308	0.615	0.89	12	4	0.923077	1	1	0	0	0
C18H8O2S	-1.76869	-1.17856			3	0	288.025	0.444	0.111	0.81	15	13	-0.111111	1	1	0	0	0
C14H8O7	-0.41681	0.280625			21	0	288.028	0.615	0.462	0.75	11	5	0.769231	1	1	0	0	0
C18H8O4	-1.1651	-1.08659			3	1	288.043	0.444	0.222	0.81	15	11	0	1	1	0	0	0
C15H12O4S	-2.01765	1.78145			1	0	288.046	0.8	0.267	0.58	10	6	-0.133333	1	0	0	0	0
C11H12O9	-0.321115	-0.403494			6	3	288.049	1.091	0.818	0.23	6	-3	0.545455	0	0	1	0	0
C12H16O6S	0.882372	0.282607			0	5	288.067	1.333	0.5	0.12	5	-1	-0.166667	0	0	1	0	0
C14H12N2O5	0.0825005	0.400871			3	0	288.075	0.857	0.357	0.58	10	5	0.285714	1	0	0	0	0
C19H12O3	0.117768	0.0390974			1	0	288.079	0.632	0.158	0.71	14	11	-0.315789	1	1	0	0	0
C11H16N2O7	0.71453	0.0497524			2	3	288.096	1.455	0.636	0	5	-2	0.363636	0	0	1	0	0
C13H20O5S	0.856334	-1.53934			0	3	288.104	1.538	0.385	0.05	4	-1	-0.615385	0	0	0	1	0
C15H16N2O4	0.239057	0.128254	HW-POM GIA and RSA		14	7	288.112	0.8	0.1	0.63	13	11	-0.6	1	0	0	0	0
C12H20N2O6	0.482695	-0.0239723	both POM extracts GIA and RSA		12	12	288.133	0.952	0.048	0.56	12	11	-0.857143	1	0	0	0	0
C13H24N2O5	0.70631	0.179591	HW-POM GIA and RSA		1	3	288.169	1.846	0.385	0	3	-2	-0.615385	0	0	0	1	0
C22H24	1.04195	-2.3571			0	1	288.188	1.091	0	0.5	11	11	-1.09091	0	0	1	0	0
C15H28O5	0.433237	0.279004	both POM extracts GIA and RSA		17	12	288.194	1.867	0.333	0	2	-3	-1.2	0	0	0	1	0
C19H28O2	0.885522	-0.899086			1	3	288.209	1.474	0.105	0.28	6	4	-1.26316	0	0	1	0	0
C16H32O4	0.254565	0.415	both POM extracts GIA and RSA	both DOM GIA and RSA	21	12	288.231	2	0.25	0	1	-3	-1.5	0	0	0	1	0
C13H7NO7	-0.00630844	0.313846			5	0	289.023	0.538	0.538	0.76	11	4	0.769231	1	1	0	0	0
C14H11NO6	-0.0907517	0.331168			15	3	289.059	0.786	0.429	0.6	10	4	0.285714	1	0	0	0	0
C18H11NO3	0.351889	0.439483	NaOH-POM GIA and RSA		8	4	289.074	1.364	0.727	0	5	-3	0.363636	0	0	1	0	0
C10H15N3O7	0.781767	-0.500312			0	1	289.092	1.5	0.7	0	5	-2	0.8	0	0	0	1	0
C15H15NO5	0.159028	0.428761	HW-POM GIA and RSA		15	5	289.096	1	0.333	0.48	9	4	-0.133333	0	0	1	0	0
C14H15N3O4	0.227925	0.373181			1	0	289.107	1.071	0.286	0.44	9	5	0.142857	0	0	1	0	0
C12H19NO7	0.725397	-0.154337	HW-POM GIA and RSA		3	7	289.117	1.583	0.583	0	4	-3	-0.166667	0	0	0	1	0
C11H19N3O6	0.698632	-0.580654			1	6	289.128	1.727	0.545	0	4	-2	0.181818	0	0	0	1	0
C16H19NO4	0.478365	0.220508	both POM extracts GIA and RSA		8	8	289.132	1.188	0.25	0.38	8	4	-0.5	0	0	1	0	0
C15H19N3O3	0.406745	0.256151			1	0	289.143	1.267	0.2	0.33	8	5	-0.266667	0	0	1	0	0
C13H23NO6	0.302586	0.208284	HW-POM GIA and RSA		5	3	289.153	1.769	0.462	0	3	-3	-0.615385	0	0	0	1	0
C12H23N3O5	0.22841	-0.66293			7	3	289.164	1.917	0.417	0	3	-2	-0.333333	0	0	0	1	0
C17H23NO3	0.607285	0.296068	HW-POM GIA and RSA		2	3	289.168	1.353	0.176	0.31	7	4	-0.823529	0	0	1	0	0
C14H27NO5	-0.0752791	0.230859			3	0	289.19	1.929	0.357	0	2	-3	-1	0	0	0	1	0
C13H6O8	-1.2361	-0.278188			22	0	290.007	0.462	0.615	0.78	11	3	0.769231	1	1	0	0	0
C17H6O5	-1.93104	-1.845			2	0	290.022	0.353	0.294	0.86	15	10	0.235294	1	1	0	0	0
C10H10O10	0.7846	-0.981858			0	3	290.028	1	1	0.2	6	-4	1	0	0	1	0	0
C18H10O2S	-1.07451	-0.636426			1	0	290.041	0.556	0.111	0.75	14	12	-0.222222	1	1	0	0	0
C14H10O7	-0.390352	0.341147	HW-POM GIA and RSA	both DOM GIA and RSA	20	7	290.043	0.714	0.5	0.62	10	3	0.285714	1	0	0	0	0
C18H10O4	-0.680538	-0.376904			11	0	290.058	0.556	0.222	0.75	14	10	-0.111111	1	1	0	0	0
C11H14O9	-0.0651243	-0.315356	HW-POM GIA and RSA		6	7	290.064	1.5	0.5	0	4	-2	-0.333333	0	0	0	1	0
C14H14N2O5	0.216752	0.402303	both POM extracts GIA and RSA		13	4	290.091	1	0.357	0.47	9	4	0.142857	0	0	1	0	0
C19H14O3	0.682946	-0.42317			1	1	290.095	0.737	0.158	0.66	13	10	-0.421053	1	0	0	0	0
C12H18O8	0.301222	0.433656	both POM extracts GIA and RSA	both DOM GIA and RSA	17	7	290.101	1.5	0.667	0	4	-4	-0.166667	0	0	0	1	0
C11H18N2O7	0.521959	0.0290488	HW-POM GIA and RSA		4	3	290.112	1.636	0.636	0	4	-3	0.181818	0	0	0	1	0
C15H18N2O4	0.431924	-0.310652	HW-POM GIA and RSA		12	11	290.127	0.9	0.1	0.58	12	10	-0.7	1	0	0	0	0
C13H22O7	0.325677	0.27686	both POM extracts GIA and RSA		19	10	290.137	1.692	0.538	0	3	-4	-0.615385	0	0	0	1	0
C21H22O	0.80406	-1.74031			1	1	290.168	1.048	0.048	0.51	11	10	-0.952381	1	0	0	0	0
C14H26O6	0.370926	0.16226	both POM extracts GIA and RSA		18	14	290.174	1.857	0.429	0	2	-4	-1	0	0	0	1	0
C15H30O5	0.375322	0.265932	both POM extracts GIA and RSA		13	9	290.21	2	0.333	0	1	-4	-1.33333	0	0	0	1	0
C19H30O2	1.11348	-0.554308			0	4	290.225	1.579	0.105	0.22	5	3	-1.36842	0	0	0	1	0
C13H9NO7	-0.0473771	0.337896			12	0	291.038	0.692	0.538	0.65	10	3	0.615385	1	0	0	0	0
C17H9NO4	0.0968598	0.277199			2	0	291.054	0.529	0.235	0.79	14	10	0.117647	1	1	0	0	0
C14H13NO6	-0.104625	0.25349	HW-POM GIA and RSA		20	8	291.075	0.929	0.429	0.5	9	3	0.142857	0	0	1	0	0
C13H13N3O5	0.227925	0.373181			1	0	291.086	1	0.385	0.47	9	4	0.461538	0	0	1	0	0
C18H13NO3	0.117768	0.0390974			1	0	291.09	0.722	0.167	0.68	13	10	-0.222222	1	1	0	0	0
C11H17NO8	0.801159	-0.975426			0	3	291.096	1.545	0.727	0	4	-4	0.181818	0	0	0	1	0
C15H17NO5	0.329635	0.18984	both POM extracts GIA and RSA		15	12	291.111	1.133	0.333	0.39	8	3	-0.266667	0	0	1	0	0
C14H17N3O4	0.149483	-0.218882			9	1	291.122	1.214	0.286	0.33	8	4	0	0	0	1	0	0
C12H21NO7	0.852	-0.958136			0	4	291.132	1.75	0.583	0	3	-4	-0.333333	0	0	0	1	0
C16H21NO4	0.381605	0.295637	HW-POM GIA and RSA		9	7	291.148	1.312	0.25	0.31	7	3	-0.625	0	0	1	0	0
C17H25NO3	0.563208	0.265803	HW-POM GIA and RSA		1	3	291.184	1.471	0.176	0.24	6	3	-0.941176	0	0	1	0	0
C12H4O9	-1.91065	-0.292366			4	0	291.986	0.333	0.75	0.87	11	2	1.16667	1	1	0	0	0
C17H8O3S	-1.54542	-0.23264			2	0	292.02	0.471	0.176	0.79	14	11	0	1	1	0	0	0
C13H8O8	-1.1253	0.424875		both DOM GIA and RSA	22	5	292.022	1.3	0.8	0	5	-3	0.3	0	0	1	0	0
C17H8O5	-1.21193	-0.333659			17	0	292.038	0.857	0.357	0.52	9	4	0	1	0	0	0	0
C18H12O2S	1.1039	-0.767474			0	1	292.056	0.667	0.111	0.69	13	11	-0.333333	1	1	0	0	0
C11H16O7S	0.831597	0.238698			1	4	292.062	1.455	0.636	0	4	-3	0	0	0	1	0	0
C13H12N2O6	-0.151574	0.303136			6	0	292.07	0.923	0.462	0.5	9	3	0.461538	0	0	1	0	0
C18H12O4	-0.335097	0.252285			9	0	292.074	1.067	0.267	0.42	8	4	-0.4	0	0	1	0	0
C11H16O9	-0.19426	-0.40378			6	9	292.08	1.455	0.818	0	4	-5	0.181818	0	0	1	0	0
C12H20O6S	0.739029	-0.487899			1	2	292.099	1.667	0.5	0	3	-3	-0.5	0	0	0	1	0
C14H16N2O5	0.336367	0.0779543	both POM extracts GIA and RSA		17	12	292.106	1.25	0.188	0.33	7	4	-0.75	0	0	1	0	0
C12H20O8	0.29204	0.143472	both POM extracts GIA and RSA		19	12	292.116	1.667	0.667	0	3	-5	-0.333333	0	0	0	1	0
C13H16N4O4	0.500192	0.429682			1	1	292.118	1.231	0.308	0.29	8	4	0.307692	0	0	1	0	0
C15H20N2O4	0.470984	-0.0605855	HW-POM GIA and RSA		9	7	292.143	1	0.1	0.53	11	9	-0.8	1	0	0	0	0
C13H24O7	0.357511	0.212295	both POM extracts GIA and RSA		16	14	292.153	1.846	0.538	0	2	-5	-0.769231	0	0	0	1	0
C14H28O4S	0.87697	0.60783			0	1	292.171	2	0.286	0	1	-3	-1.28571	0	0	0	1	0
C14H28O6	0.317052	0.291198	HW-POM GIA and RSA		6	3	292.189	2	0.429	0	1	-5	-1.14286	0	0	0	1	0
C19H32O2	0.810838	0.0891642			2	4	292.241	1.684	0.105	0.17	4	2	-1.47368	0	0	0	1	0
C12H7NO8	0.104815	0.387447			9	0	293.018	0.583	0.667	0.71	10	2	1	1	1	0	0	0
C13H11NO7	-0.185192	0.313923			16	1	293.054	0.846	0.538	0.53	9	2	0.461538	1	0	0	0	0
C17H11NO4	0.017331	0.288478			7	0	293.069	0.647	0.235	0.71	13	9	0	1	1	0	0	0
C14H15NO6	0.00635546	0.320453	both POM extracts GIA and RSA		19	9	293.09	1.071	0.429	0.4	8	2	0	0	0	1	0	0
C13H15N3O5	0.35052	0.032887			5	3	293.102	1.154	0.385	0.33	8	3	0.307692	0	0	1	0	0
C18H15NO3	0.0977482	0.267082			2	0	293.106	0.833	0.167	0.61	12	9	-0.333333	1	0	0	0	0
C11H19NO8	0.843934	-0.960444			0	4	293.112	1.727	0.727	0	3	-5	0	0	0	0	1	0
C15H19NO5	0.32099	0.0547659	both POM extracts GIA and RSA		15	13	293.127	1.267	0.333	0.3	7	2	-0.4	0	0	1	0	0
C14H19N3O4	0.226069	-0.733409	HW-POM GIA and RSA		10	4	293.138	1.357	0.286	0.22	7	3	-0.142857	0	0	1	0	0
C16H23NO4	0.311623	0.308417	both POM extracts GIA and RSA		11	6	293.163	1.438	0.25	0.23	6	2	-0.75	0	0	1	0	0
C17H27NO3	0.16264	0.655872			4	0	293.2	1.588	0.176	0.17	5	2	-1.05882	0	0	0	1	0
C12H6O9	-1.59862	-0.0960521			21	0	294.002	0.5	0.75	0.73	10	1	1	1	1	0	0	0
C16H6O6	-0.900285	-0.261795			8	0	294.017	0.375	0.375	0.85	14	8	0.375	1	1	0	0	0
C17H10O3S	-1.07451	-0.636426			1	0	294.036	0.588	0.176	0.72	13	10	-0.117647	1	1	0	0	0
C10H15O8P	1.39311	-1.47125			0	2	294.051	1.5	0.8	0	4	-4	0.1	0	0	0	1	0
C18H14O2S	1.03802	-0.406857			0	1	294.072	0.778	0.111	0.62	12	10	-0.444444	1	0	0	0	0
C11H18O7S	1.18282	-0.807695			0	3	294.078	1.636	0.636	0	3	-4	-0.181818	0	0	0	1	0
C13H14N2O6	0.245735	0.157666	HW-POM GIA and RSA		12	6	294.086	1.077	0.462	0.38	8	2	0.307692	0	0	1	0	0
C18H14O4	-0.029659	0.444823			12	0	294.09	0.778	0.222	0.62	12	8	-0.333333	1	0	0	0	0
C11H18O9	0.161912	-0.460532			2	7	294.096	1.636	0.818	0	3	-6	0	0	0	0	1	0
C12H22O6S	0.701742	-0.188825			2	4	294.114	1.833	0.5	0	2	-4	-0.666667	0	0	0	1	0
C14H18N2O5	0.40966	-0.079033	both POM extracts GIA and RSA		15	13	294.122	1.375	0.188	0.26	6	3	-0.875	0	0	1	0	0
C12H22O8	0.335901	-0.232931	HW-POM GIA and RSA		5	4	294.132	1.833	0.667	0	2	-6	-0.5	0	0	0	1	0
C13H18N4O4	0.86678	0.342838			0	3	294.133	1.385	0.308	0.14	7	3	0.153846	0	0	1	0	0
C15H22N2O4	0.0643755	-1.29713	HW-POM GIA and RSA		12	7	294.159	1.1	0.1	0.47	10	8	-0.9	0	0	1	0	0
C19H34O2	1.13041	-0.658592			0	3	294.256	1.789	0.105	0.11	3	1	-1.57895	0	0	0	1	0
C12H9NO8	-0.0862382	0.334178			11	0	295.033	0.75	0.667	0.57	9	1	0.833333	1	0	0	0	0
C16H9NO5	-0.106721	0.255704			6	0	295.049	0.562	0.312	0.76	13	8	0.25	1	1	0	0	0
C13H13NO7	-0.067249	0.266894	HW-POM GIA and RSA		16	6	295.07	1	0.538	0.41	8	1	0.307692	0	0	1	0	0
C17H13NO4	-0.108105	0.256176			6	0	295.085	0.765	0.235	0.64	12	8	-0.117647	1	0	0	0	0
C14H17NO6	0.297046	0.260444	both POM extracts GIA and RSA		14	10	295.106	1.214	0.429	0.3	7	1	-0.142857	0	0	1	0	0
C13H17N3O5	0.333403	-0.0922701			6	2	295.117	0.944	0.167	0.55	11	8	-0.444444	1	0	0	0	0
C15H21NO5	0.388414	0.323569	both POM extracts GIA and RSA		15	10	295.143	1.4	0.333	0.22	6	1	-0.533333	0	0	1	0	0
C14H21N3O4	0.392684	0.275589	HW-POM GIA and RSA		6	3	295.154	1.5	0.286	0.11	6	2	-0.285714	0	0	0	1	0
C16H25NO4	0.337853	0.397841	HW-POM GIA and RSA		7	3	295.179	1.562	0.25	0.15	5	1	-0.875	0	0	0	1	0
C17H29NO3	0.0855194	0.406343			1	0	295.215	1.706	0.176	0.1	4	1	-1.17647	0	0	0	1	0
C12H8O9	-1.40928	0.109624		both DOM GIA and RSA	24	2	296.017	1.444	1	0	4	-5	0.555556	0	0	1	0	0
C16H8O6	-0.838711	-0.134971	HW-POM GIA and RSA		23	2	296.033	0.5	0.375	0.77	13	7	0.25	1	1	0	0	0
C13H12O8	-0.301715	0.614563	both POM extracts GIA and RSA	both DOM GIA and RSA	17	7	296.054	1	0.583	0.38	8	1	0.666667	0	0	1	0	0
C10H17O8P	1.24261	-0.934028			0	4	296.067	1.7	0.8	0	3	-5	-0.1	0	0	0	1	0
C17H12O5	0.0321085	0.43319			16	1	296.069	0.706	0.294	0.66	12	7	-0.117647	1	0	0	0	0
C10H16O10	0.723541	-0.755163			0	2	296.075	1.6	1	0	3	-7	0.4	0	0	0	1	0
C11H20O7S	0.658208	-0.169521			5	6	296.093	1.818	0.636	0	2	-5	-0.363636	0	0	0	1	0
C13H16N2O6	0.41891	0.0667095	HW-POM GIA and RSA		12	8	296.101	1.231	0.462	0.25	7	1	0.153846	0	0	1	0	0
C12H16N4O5	0.431154	0.494334			1	1	296.113	1.333	0.417	0.09	7	2	0.5	0	0	1	0	0
C12H24O6S	1.02283	-0.582281			0	3	296.13	2	0.5	0	1	-5	-0.833333	0	0	0	1	0
C14H20N2O5	0.43505	0.254353	both POM extracts GIA and RSA		12	6	296.138	1.429	0.357	0.16	6	1	-0.285714	0	0	1	0	0
C12H24O8	1.04195	-2.3571			0	1	296.148	2	0.667	0	1	-7	-0.666667	0	0	0	1	0
C13H20N4O4	0.303891	0.15561	HW-POM GIA and RSA		3	3	296.149	1.538	0.308	0	6	2	0	0	0	0	1	0
C15H24N2O4	0.714326	0.308118			1	3	296.174	1.6	0.267	0.09	5	1	-0.666667	0	0	0	1	0
C20H24O2	1.27183	-0.862164			0	1	296.178	1.2	0.1	0.42	9	7	-1	0	0	1	0	0
C18H32O3	0.282397	0.42445	both POM extracts GIA and RSA	both DOM GIA and RSA	21	11	296.236	1.778	0.167	0.09	3	0	-1.44444	0	0	0	1	0
C19H36O2	0.690925	-0.0993596			2	2	296.272	1.895	0.105	0.06	2	0	-1.68421	0	0	0	1	0
C15H7NO6	0.249607	0.329902	HW-POM GIA and RSA		3	1	297.028	0.467	0.4	0.82	13	7	0.533333	1	1	0	0	0
C12H11NO8	-0.406818	0.136941			8	0	297.049	0.917	0.667	0.43	8	0	0.666667	0	0	1	0	0
C16H11NO5	-0.0932893	0.214979			13	2	297.064	0.688	0.312	0.68	12	7	0.125	1	1	0	0	0
C13H15NO7	0.0156791	0.217672	both POM extracts GIA and RSA		17	9	297.085	1.154	0.538	0.29	7	0	0.153846	0	0	1	0	0
C12H15N3O6	0.445626	-0.215662			3	3	297.097	1.25	0.5	0.17	7	1	0.5	0	0	1	0	0
C17H15NO4	-0.147511	0.260893			8	0	297.101	0.882	0.235	0.57	11	7	-0.235294	1	0	0	0	0
C13H19N3O5	0.577353	-0.199522	HW-POM GIA and RSA		9	9	297.133	1.462	0.385	0.07	6	1	0	0	0	1	0	0
C18H19NO3	0.615148	0.260826	HW-POM GIA and RSA		1	3	297.137	1.056	0.167	0.48	10	7	-0.555556	0	0	1	0	0
C15H23NO5	0.391835	0.295946	both POM extracts GIA and RSA		13	9	297.158	1.533	0.333	0.13	5	0	-0.666667	0	0	0	1	0
C14H23N3O4	0.381103	0.0674566			5	3	297.169	1.643	0.286	0	5	1	-0.428571	0	0	0	1	0
C16H27NO4	-0.0011224	-0.250859	HW-POM GIA and RSA		7	6	297.195	1.688	0.25	0.08	4	0	-1	0	0	0	1	0
C11H6O10	0.103604	0.366887			6	0	297.997	0.545	0.909	0.67	9	-1	1.27273	1	1	0	0	0
C15H6O7	-0.507555	0.0249463	HW-POM GIA and RSA		18	1	298.012	0.4	0.467	0.83	13	6	0.533333	1	1	0	0	0
C12H10O9	-1.1044	0.636505		both DOM GIA and RSA	20	2	298.033	1.8	0.8	0	2	-6	0	0	0	0	1	0
C12H14N2O7	0.511338	0.0373131			3	3	298.081	1.286	0.357	0.24	6	1	-0.428571	0	0	1	0	0
C10H18O10	0.745365	-0.778083			0	3	298.091	1.8	1	0	2	-8	0.2	0	0	0	1	0
C16H14N2O4	0.87697	0.60783			0	1	298.096	2	0.636	0	1	-6	-0.545455	0	0	0	1	0
C13H18N2O6	0.445594	-0.0418658	both POM extracts GIA and RSA		16	13	298.117	2.091	0.636	0	1	-6	-0.818182	0	0	0	0	0
C15H22O4S	-1.60877	-0.17832			2	0	298.124	1.467	0.267	0.17	5	1	-0.8	0	0	1	0	0
C12H18N4O5	1.08203	-0.41462			0	4	298.128	2.167	0.5	0	0	-6	-1	0	0	0	0	1
C14H22N2O5	0.42125	0.176693	both POM extracts GIA and RSA		13	10	298.153	1.571	0.357	0.05	5	0	-0.428571	0	0	0	1	0
C13H22N4O4	0.481611	0.148723			6	5	298.165	1.692	0.308	0	5	1	-0.153846	0	0	0	1	0
C15H26N2O4	0.859036	0.432603			0	2	298.19	1.733	0.267	0	4	0	-0.8	0	0	0	1	0
C20H26O2	0.602626	-0.114737			1	1	298.194	1.857	0.214	0	4	1	-0.571429	0	0	0	1	0
C11H9NO9	0.0885689	0.426872			4	0	299.028	0.818	0.818	0.45	8	-1	1.09091	0	0	1	0	0
C15H9NO6	-0.0393072	0.413977			14	0	299.044	0.6	0.4	0.73	12	6	0.4	1	1	0	0	0
C12H13NO8	0.149946	-0.402902			3	2	299.065	1.083	0.667	0.29	7	-1	0.5	0	0	1	0	0
C16H13NO5	-0.0753174	0.352664			13	0	299.08	0.812	0.312	0.6	11	6	0	1	0	0	0	0
C13H17NO7	0.350822	0.041712	both POM extracts GIA and RSA		14	12	299.101	1.308	0.538	0.18	6	-1	0	0	0	1	0	0
C12H17N3O6	0.425725	-0.104091	HW-POM GIA and RSA		9	10	299.112	1.417	0.5	0	6	0	0.333333	0	0	1	0	0
C17H17NO4	0.440552	-0.0634603	HW-POM GIA and RSA		8	7	299.116	1	0.235	0.5	10	6	-0.352941	0	0	1	0	0
C14H21NO6	0.381293	0.205162	both POM extracts GIA and RSA		15	12	299.137	1.5	0.429	0.1	5	-1	-0.428571	0	0	0	1	0
C13H21N3O5	0.360836	-0.17334	both POM extracts GIA and RSA		18	14	299.149	1.615	0.385	0	5	0	-0.153846	0	0	0	1	0
C18H21NO3	0.522962	0.292674			2	3	299.153	1.167	0.167	0.42	9	6	-0.666667	0	0	1	0	0
C15H25NO5	0.31503	0.0776652	HW-POM GIA and RSA		9	6	299.174	1.667	0.333	0.04	4	-1	-0.8	0	0	0	1	0
C14H25N3O4	0.644349	-0.568546			6	8	299.185	1.786	0.286	0	4	0	-0.571429	0	0	0	1	0
C16H29NO4	1.1039	-0.767474			0	1	299.21	1.941	0.176	0	2	-1	-1.41176	0	0	0	1	0
C14H4O8	-0.183187	0.300317			2	0	299.991	0.286	0.571	0.9	13	5	0.857143	1	1	0	0	0
C11H8O10	-1.45559	0.0152274			10	0	300.012	0.727	0.909	0.5	8	-2	1.09091	0	0	1	0	0
C15H8O7	-0.3788	0.207078	both POM extracts GIA and RSA		23	4	300.028	0.421	0.211	0.82	16	12	0	1	1	0	0	0
C12H12O9	-1.18668	0.573962	HW-POM GIA and RSA	both DOM GIA and RSA	18	6	300.049	1.889	1	0	2	-7	0.111111	0	0	0	1	0
C13H16O6S	0.82529	0.321867			1	5	300.067	1.231	0.462	0.22	6	0	-0.153846	0	0	1	0	0
C15H12N2O5	0.0855194	0.406343			1	0	300.075	0.8	0.333	0.62	11	6	0.266667	1	0	0	0	0
C20H12O3	0.0991758	0.250825			2	0	300.079	0.6	0.15	0.73	15	12	-0.3	1	1	0	0	0
C12H16N2O7	0.715667	-0.328076	HW-POM GIA and RSA		4	7	300.096	1.333	0.583	0.08	6	-1	0.333333	0	0	1	0	0
C14H20O5S	-1.60529	-0.181304			2	0	300.104	1.455	0.545	0	6	0	0.727273	0	0	1	0	0
C16H16N2O4	0.170598	0.422538	HW-POM GIA and RSA		10	3	300.112	1	0.25	0.5	10	6	-0.125	0	0	1	0	0
C21H16O2	0.654817	-1.05597			0	1	300.116	0.762	0.095	0.65	14	12	-0.571429	1	0	0	0	0
C13H20N2O6	0.549618	-0.137411	HW-POM GIA and RSA		12	12	300.133	1.538	0.462	0	5	-1	-0.153846	0	0	0	1	0
C15H24O4S	-1.07451	-0.636426			1	0	300.14	1.6	0.267	0.08	4	0	-0.933333	0	0	0	1	0
C12H20N4O5	0.733162	-0.381292			1	5	300.144	1.667	0.417	0	5	0	0.166667	0	0	0	1	0
C17H20N2O3	0.556669	0.288718			1	1	300.148	1.176	0.176	0.41	9	6	-0.470588	0	0	1	0	0
C22H20O	0.803053	-0.81415			0	3	300.152	0.909	0.045	0.58	13	12	-0.818182	1	0	0	0	0
C14H24N2O5	0.454752	-0.0736596	HW-POM GIA and RSA		11	12	300.169	1.714	0.357	0	4	-1	-0.571429	0	0	0	1	0
C13H24N4O4	1.0163	-0.532928			0	5	300.18	1.846	0.308	0	4	0	-0.307692	0	0	0	1	0
C16H28O5	0.280647	0.4626	both POM extracts GIA and RSA	both DOM GIA and RSA	17	7	300.194	1.75	0.312	0.04	3	-2	-1.125	0	0	0	1	0
C14H28N4O3	0.742055	-0.901489			1	2	300.217	2	0.214	0	3	0	-0.714286	0	0	0	1	0
C14H7NO7	-0.0674966	0.311215			11	0	301.023	0.5	0.5	0.79	12	5	0.714286	1	1	0	0	0
C15H11NO6	-0.0591586	0.361627			14	1	301.059	0.733	0.4	0.64	11	5	0.266667	1	0	0	0	0
C12H15NO8	0.563442	0.0356063	HW-POM GIA and RSA		4	5	301.08	1.25	0.667	0.14	6	-2	0.333333	0	0	1	0	0
C11H15N3O7	0.892742	0.068191			0	1	301.091	1.364	0.636	0	6	-1	0.727273	0	0	1	0	0
C16H15NO5	0.152699	0.332664	both POM extracts GIA and RSA		13	5	301.096	0.938	0.312	0.52	10	5	-0.125	1	0	0	0	0
C15H15N3O4	-1.19387	-0.84446			4	0	301.107	1	0.267	0.5	10	6	0.133333	0	0	1	0	0
C13H19NO7	0.582115	0.0406607	both POM extracts GIA and RSA		8	11	301.117	1.462	0.538	0.06	5	-2	-0.153846	0	0	1	0	0
C12H19N3O6	0.510381	-0.14585	HW-POM GIA and RSA		12	11	301.128	1.583	0.5	0	5	-1	0.166667	0	0	0	1	0
C17H19NO4	0.489163	-0.0978162	HW-POM GIA and RSA		8	7	301.132	1.118	0.235	0.43	9	5	-0.470588	0	0	1	0	0
C13H23N3O5	0.677619	-0.308414	HW-POM GIA and RSA		11	12	301.164	1.769	0.385	0	4	-1	-0.307692	0	0	0	1	0
C18H23NO3	0.397271	0.315045			2	3	301.168	1.278	0.167	0.35	8	5	-0.777778	0	0	1	0	0
C15H27NO5	0.446321	0.182909	both POM extracts GIA and RSA		9	9	301.189	1.8	0.333	0	3	-2	-0.933333	0	0	0	1	0
C14H27N3O4	0.0307998	-1.58634	HW-POM GIA and RSA		11	5	301.201	1.929	0.286	0	3	-1	-0.714286	0	0	0	1	0
C18H6O3S	-0.968166	-0.314216			12	0	302.004	0.333	0.167	0.87	16	13	0.111111	1	1	0	0	0
C14H6O8	-1.60535	-0.172335	HW-POM GIA and RSA		24	3	302.007	0.909	0.727	0.33	7	-1	0.727273	0	0	1	0	0
C8H14O8S2	1.03802	-0.406857			0	1	302.014	1.75	1	0	2	-6	0.75	0	0	0	1	0
C13H6N2O7	0.0968385	0.277442			2	0	302.018	0.462	0.538	0.87	12	5	1.07692	1	1	0	0	0
C11H10O10	-0.333464	-0.169556			8	2	302.028	0.909	0.909	0.33	7	-3	0.909091	0	0	1	0	0
C15H10O7	-0.353905	0.215102	both POM extracts GIA and RSA		21	7	302.043	0.667	0.467	0.65	11	4	0.266667	1	0	0	0	0
C12H14O7S	0.685967	0.239525			2	3	302.047	0.714	0.429	0.67	11	5	0.571429	1	1	0	0	0
C19H10O4	0.216265	0.349721			3	1	302.058	0.526	0.211	0.76	15	11	-0.105263	1	1	0	0	0
C12H14O9	-0.433399	0.746221	both POM extracts GIA and RSA	both DOM GIA and RSA	15	7	302.064	1.167	0.75	0.2	6	-3	0.333333	0	0	1	0	0
C13H18O6S	0.516798	-0.29757			1	5	302.083	1.385	0.462	0.11	5	-1	-0.307692	0	0	1	0	0
C15H14N2O5	0.18869	0.21474	HW-POM GIA and RSA		13	5	302.091	0.933	0.333	0.52	10	5	0.133333	1	0	0	0	0
C20H14O3	0.108287	0.302259			2	0	302.095	0.7	0.15	0.68	14	11	-0.4	1	1	0	0	0
C12H18N2O7	0.509959	-0.055729	HW-POM GIA and RSA		8	9	302.112	1.571	0.357	0.05	4	-1	-0.714286	0	0	0	1	0
C11H18N4O6	0.904503	-0.590939			0	2	302.123	1.636	0.545	0	5	-1	0.545455	0	0	0	1	0
C16H18N2O4	0.183868	0.373764	HW-POM GIA and RSA		12	4	302.127	0.857	0.095	0.6	13	11	-0.666667	1	0	0	0	0
C13H22N2O6	0.556202	-0.0786724	both POM extracts GIA and RSA		9	12	302.148	1.692	0.462	0	4	-2	-0.307692	0	0	0	1	0
C12H22N4O5	0.931439	-1.30788			1	4	302.16	1.833	0.417	0	4	-1	0	0	0	0	1	0
C22H22O	0.243612	0.225799			7	3	302.168	1	0.045	0.53	12	11	-0.909091	1	0	0	0	0
C15H26O6	0.268681	0.43544	both POM extracts GIA and RSA	both DOM GIA and RSA	18	8	302.173	1.733	0.4	0	3	-3	-0.933333	0	0	0	1	0
C14H26N2O5	0.87697	0.60783			0	1	302.185	1.857	0.357	0	3	-2	-0.714286	0	0	0	1	0
C19H26O3	0.419993	-0.0871449	both POM extracts GIA and RSA		16	14	302.189	1.368	0.158	0.31	7	4	-1.05263	0	0	1	0	0
C16H30O5	0.316884	0.297453	both POM extracts GIA and RSA		19	12	302.21	1.875	0.312	0	2	-3	-1.25	0	0	0	1	0
C17H34O4	0.334482	0.342376	NaOH-POM GIA and RSA		15	10	302.246	2	0.235	0	1	-3	-1.52941	0	0	0	1	0
C14H9NO7	-0.0490675	0.407226			14	0	303.038	0.5	0.222	0.8	15	11	0.111111	1	1	0	0	0
C15H13NO6	-0.12438	0.32495	HW-POM GIA and RSA		17	3	303.075	0.867	0.4	0.55	10	4	0.133333	1	0	0	0	0
C14H13N3O5	0.0699361	0.330332			3	0	303.086	0.684	0.158	0.7	14	11	-0.210526	1	1	0	0	0
C12H17NO8	0.455711	-0.375183			1	4	303.096	1.417	0.667	0	5	-3	0.166667	0	0	1	0	0
C11H17N3O7	0.764768	-0.431444			0	3	303.107	1.545	0.636	0	5	-2	0.545455	0	0	0	1	0
C16H17NO5	0.214542	0.0961358	both POM extracts GIA and RSA		15	11	303.111	1.062	0.312	0.44	9	4	-0.25	0	0	1	0	0
C15H17N3O4	0.836941	0.21671			0	1	303.122	1.133	0.267	0.4	9	5	0	0	0	1	0	0
C13H21NO7	0.527205	-0.0426629	HW-POM GIA and RSA		7	9	303.132	1.615	0.538	0	4	-3	-0.307692	0	0	0	1	0
C12H21N3O6	0.407571	-0.0462152	HW-POM GIA and RSA		11	8	303.144	1.75	0.5	0	4	-2	0	0	0	0	1	0
C17H21NO4	0.441011	0.293958	both POM extracts GIA and RSA		8	7	303.148	1.235	0.235	0.36	8	4	-0.588235	0	0	1	0	0
C16H21N3O3	1.04195	-2.3571			0	1	303.159	1.312	0.188	0.3	8	5	-0.375	0	0	1	0	0
C14H25NO6	0.291136	0.200309	both POM extracts GIA and RSA		8	6	303.169	1.786	0.429	0	3	-3	-0.714286	0	0	0	1	0
C13H25N3O5	0.586388	-0.831398			6	2	303.18	1.923	0.385	0	3	-2	-0.461538	0	0	0	1	0
C18H25NO3	0.836941	0.21671			0	1	303.184	1.933	0.333	0	2	-3	-1.06667	0	0	0	1	0
C13H4O9	-0.246634	0.302337			6	0	303.986	0.308	0.692	0.88	12	3	1.07692	1	1	0	0	0
C14H8O8	-0.498225	0.131468			23	0	304.022	0.571	0.571	0.7	11	3	0.571429	1	1	0	0	0
C18H8O5	-1.26093	-0.594494			7	0	304.038	0.444	0.278	0.81	15	10	0.111111	1	1	0	0	0
C11H12O10	-0.338286	-0.847862			2	2	304.044	0.632	0.105	0.71	14	12	-0.315789	1	1	0	0	0
C12H16O7S	0.920138	0.264685			0	1	304.062	1.333	0.583	0.07	5	-2	0	0	0	1	0	0
C14H12N2O6	-0.0823498	0.406519			3	0	304.07	0.857	0.429	0.56	10	4	0.428571	1	0	0	0	0
C19H12O4	-0.0776339	0.283658			9	0	304.074	0.632	0.211	0.71	14	10	-0.210526	1	1	0	0	0
C12H16O9	0.235445	0.347011	both POM extracts GIA and RSA		15	7	304.08	1.333	0.75	0.07	5	-4	0.166667	0	0	1	0	0
C13H20O6S	1.08222	-0.788291			0	4	304.099	1.538	0.462	0	4	-2	-0.461538	0	0	0	1	0
C15H16N2O5	0.238787	0.139302	both POM extracts GIA and RSA		15	11	304.106	0.8	0.15	0.62	13	10	-0.5	1	0	0	0	0
C13H20O8	0.371683	0.352035	both POM extracts GIA and RSA	both DOM GIA and RSA	18	8	304.116	1.538	0.615	0	4	-4	-0.307692	0	0	0	1	0
C14H16N4O4	0.140717	0.267261	HW-POM GIA and RSA		2	1	304.118	1.143	0.286	0.38	9	5	0.285714	0	0	1	0	0
C12H20N2O7	0.661611	-0.178315			3	4	304.128	1.667	0.583	0	4	-3	0	0	0	0	1	0
C16H20N2O4	0.381709	-0.186274	HW-POM GIA and RSA		7	6	304.143	1.25	0.25	0.33	8	4	-0.375	0	0	1	0	0
C21H20O2	0.252145	0.140029			2	0	304.147	0.952	0.095	0.55	12	10	-0.761905	1	0	0	0	0
C14H24O7	0.372875	0.364277	both POM extracts GIA and RSA		17	8	304.153	1.714	0.5	0	3	-4	-0.714286	0	0	0	1	0
C22H24O	1.04195	-2.3571			0	1	304.183	1.091	0.045	0.49	11	10	-1	0	0	1	0	0
C15H28O6	0.428456	0.197014	both POM extracts GIA and RSA		16	14	304.189	1.867	0.4	0	2	-4	-1.06667	0	0	0	1	0
C16H32O3S	0.899538	0.347479			0	1	304.208	2	0.188	0	1	-2	-1.5	0	0	0	1	0
C16H32O5	0.328781	0.324686	both POM extracts GIA and RSA		16	14	304.226	2	0.312	0	1	-4	-1.375	0	0	0	1	0
C20H32O2	0.2186	0.451862	NaOH-POM GIA and RSA		9	2	304.241	0.412	0.294	0.85	15	10	0.352941	1	1	0	0	0
C14H11NO7	-0.0267255	0.260006			13	2	305.054	0.786	0.5	0.58	10	3	0.428571	1	0	0	0	0
C18H11NO4	0.168902	0.237446			3	0	305.069	0.611	0.222	0.73	14	10	0	1	1	0	0	0
C15H15NO6	0.0468405	0.308509	HW-POM GIA and RSA		15	5	305.09	1	0.4	0.45	9	3	0	0	0	1	0	0
C14H15N3O5	0.0345332	0.310053			3	0	305.102	1.071	0.357	0.41	9	4	0.285714	0	0	1	0	0
C12H19NO8	0.80368	-0.97448			0	3	305.112	1.583	0.667	0	4	-4	0	0	0	0	1	0
C16H19NO5	0.38402	0.179799	both POM extracts GIA and RSA		14	11	305.127	1.188	0.312	0.36	8	3	-0.375	0	0	1	0	0
C15H19N3O4	0.849887	-1.2093			2	2	305.138	1.267	0.267	0.3	8	4	-0.133333	0	0	1	0	0
C13H23NO7	0.92589	-0.423481			0	3	305.148	1.769	0.538	0	3	-4	-0.461538	0	0	0	1	0
C17H23NO4	0.336885	0.343409	both POM extracts GIA and RSA		9	6	305.163	1.353	0.235	0.29	7	3	-0.705882	0	0	1	0	0
C18H27NO3	0.0855194	0.406343			1	0	305.2	1.5	0.167	0.23	6	3	-1	0	0	0	1	0
C13H6O9	-0.264007	0.276861			16	0	306.002	1.1	0.9	0.11	6	-3	0.7	0	0	1	0	0
C17H6O6	-1.60544	-1.48982			3	0	306.017	0.353	0.353	0.86	15	9	0.352941	1	1	0	0	0
C14H10O8	-0.513651	0.433992		both DOM GIA and RSA	20	2	306.038	0.714	0.571	0.6	10	2	0.428571	1	0	0	0	0
C13H10N2O7	0.0855194	0.406343			1	0	306.049	0.769	0.538	0.6	10	3	0.769231	1	0	0	0	0
C11H15O8P	1.27183	-0.862164			0	1	306.051	1.364	0.727	0	5	-3	0.0909091	0	0	1	0	0
C18H10O5	-0.800185	-0.177717	HW-POM GIA and RSA		18	1	306.053	0.556	0.278	0.74	14	9	0	1	1	0	0	0
C11H14O10	0.558798	-0.704417			1	3	306.059	1.273	0.909	0	5	-5	0.545455	0	0	1	0	0
C19H14O2S	1.1039	-0.767474			0	1	306.072	0.737	0.105	0.65	13	11	-0.421053	1	0	0	0	0
C14H14N2O6	0.229939	0.276375			11	4	306.086	1	0.429	0.44	9	3	0.285714	0	0	1	0	0
C19H14O4	0.0531908	0.260616			5	0	306.09	0.737	0.211	0.65	13	9	-0.315789	1	0	0	0	0
C12H18O9	-0.235878	-0.130536	both POM extracts GIA and RSA		17	12	306.096	1.5	0.75	0	4	-5	0	0	0	0	1	0
C13H22O6S	0.821308	-1.46305			0	3	306.114	1.692	0.462	0	3	-3	-0.615385	0	0	0	1	0
C15H18N2O5	-0.0870475	-0.194799	HW-POM GIA and RSA		16	10	306.122	0.9	0.15	0.57	12	9	-0.6	1	0	0	0	0
C13H22O8	0.337994	0.164593	both POM extracts GIA and RSA		19	12	306.132	1.692	0.615	0	3	-5	-0.461538	0	0	0	1	0
C14H18N4O4	0.913485	0.293088			0	3	306.133	1.286	0.286	0.25	8	4	0.142857	0	0	1	0	0
C16H22N2O4	0.580232	0.160283	HW-POM GIA and RSA		2	4	306.159	1.048	0.095	0.5	11	9	-0.857143	0	0	1	0	0
C14H26O7	0.413926	0.145626	both POM extracts GIA and RSA		16	13	306.168	1.857	0.5	0	2	-5	-0.857143	0	0	0	1	0
C15H30O4S	0.406745	0.256151			1	0	306.187	2	0.267	0	1	-3	-1.33333	0	0	0	1	0
C15H30O6	0.244458	0.465493			8	2	306.205	2	0.4	0	1	-5	-1.2	0	0	0	1	0
C20H34O2	0.899538	0.347479			0	1	306.256	1.7	0.1	0.16	4	2	-1.5	0	0	0	1	0
C13H9NO8	-0.472111	-0.088841			12	0	307.033	0.692	0.615	0.62	10	2	0.769231	1	0	0	0	0
C17H9NO5	0.151992	0.272198			3	0	307.049	0.529	0.294	0.78	14	9	0.235294	1	1	0	0	0
C14H13NO7	-0.180443	0.135758	HW-POM GIA and RSA		16	6	307.07	0.929	0.5	0.47	9	2	0.285714	0	0	1	0	0
C18H13NO4	0.215705	0.37785			3	0	307.085	0.722	0.222	0.67	13	9	-0.111111	1	1	0	0	0
C11H17NO9	0.879243	-0.951295			0	4	307.091	1.545	0.818	0	4	-5	0.363636	0	0	0	1	0
C15H17NO6	0.145009	0.203789	both POM extracts GIA and RSA		16	10	307.106	1.133	0.4	0.36	8	2	-0.133333	0	0	1	0	0
C14H17N3O5	0.276465	0.0872998	HW-POM GIA and RSA		7	4	307.117	1.214	0.357	0.29	8	3	0.142857	0	0	1	0	0
C12H21NO8	0.854116	-0.886791			0	4	307.127	1.75	0.667	0	3	-5	-0.166667	0	0	0	1	0
C16H21NO5	0.377638	0.294353	both POM extracts GIA and RSA		13	9	307.143	1.312	0.312	0.28	7	2	-0.5	0	0	1	0	0
C15H21N3O4	0.561598	-0.629943			5	2	307.154	1.4	0.267	0.2	7	3	-0.266667	0	0	1	0	0
C13H8O9	-1.19966	0.0562981			22	0	308.017	1.3	0.9	0	5	-4	0.5	0	0	1	0	0
C17H8O6	-0.917197	-0.334685	HW-POM GIA and RSA		19	1	308.033	0.471	0.353	0.79	14	8	0.235294	1	1	0	0	0
C18H12O3S	-2.485	0.000232025			1	0	308.051	0.667	0.167	0.68	13	10	-0.222222	1	1	0	0	0
C13H12N2O7	-0.144473	0.162998			2	0	308.065	0.923	0.538	0.47	9	2	0.615385	0	0	1	0	0
C11H17O8P	1.08346	-0.341673			0	4	308.067	1.545	0.727	0	4	-4	-0.0909091	0	0	0	1	0
C18H12O5	-0.431236	0.150853			13	1	308.069	0.667	0.278	0.68	13	8	-0.111111	1	1	0	0	0
C11H16O10	1.16536	-1.15519			0	3	308.075	1.455	0.909	0	4	-6	0.363636	0	0	1	0	0
C19H16O2S	1.0696	-1.64758			0	2	308.088	0.842	0.105	0.59	12	10	-0.526316	1	0	0	0	0
C12H20O7S	0.863013	-0.3326			3	4	308.094	1.667	0.583	0	3	-4	-0.333333	0	0	0	1	0
C14H16N2O6	0.269102	0.172019	HW-POM GIA and RSA		15	9	308.101	1.143	0.429	0.33	8	2	0.142857	0	0	1	0	0
C12H20O9	0.667642	-0.538038			4	10	308.111	1.667	0.75	0	3	-6	-0.166667	0	0	0	1	0
C13H24O6S	1.47185	-1.86669			0	1	308.13	1.846	0.462	0	2	-4	-0.769231	0	0	0	1	0
C15H20N2O5	0.568275	-0.149608	HW-POM GIA and RSA		9	10	308.138	1.333	0.333	0.24	7	2	-0.266667	0	0	1	0	0
C13H25O6P	1.47185	-1.86669			0	1	308.14	1.923	0.462	0	2	-4	-1	0	0	0	1	0
C13H24O8	0.585658	0.0172652	HW-POM GIA and RSA		4	4	308.148	1.846	0.615	0	2	-6	-0.615385	0	0	0	1	0
C14H20N4O4	0.48233	0.428826	HW-POM GIA and RSA		1	1	308.149	1.429	0.286	0.12	7	3	0	0	0	1	0	0
C16H24N2O4	0.865247	0.358888			0	3	308.174	1.5	0.25	0.17	6	2	-0.625	0	0	0	1	0
C21H24O2	1.04195	-2.3571			0	1	308.178	1.143	0.095	0.45	10	8	-0.952381	0	0	1	0	0
C15H32O4S	0.781767	-0.500312			0	1	308.203	1.8	0.1	0.11	3	1	-1.6	0	0	0	1	0
C16H7NO6	0.406745	0.256151			1	0	309.028	0.438	0.375	0.83	14	8	0.5	1	1	0	0	0
C13H11NO8	-0.0948081	0.289688			13	1	309.049	0.846	0.615	0.5	9	1	0.615385	0	0	1	0	0
C17H11NO5	-0.0276261	0.344063			11	0	309.064	0.647	0.294	0.7	13	8	0.117647	1	1	0	0	0
C14H15NO7	-0.106347	0.251618	HW-POM GIA and RSA		17	6	309.085	1.071	0.5	0.37	8	1	0.142857	0	0	1	0	0
C13H15N3O6	-0.242004	0.346309			3	0	309.097	1.154	0.462	0.29	8	2	0.461538	0	0	1	0	0
C18H15NO4	-0.220464	-0.577775			2	1	309.101	0.833	0.222	0.6	12	8	-0.222222	1	0	0	0	0
C15H19NO6	0.389818	0.169893	both POM extracts GIA and RSA		13	12	309.122	1.267	0.4	0.27	7	1	-0.266667	0	0	1	0	0
C14H19N3O5	0.449837	-0.215992			7	3	309.133	1	0.158	0.52	11	8	-0.526316	1	0	0	0	0
C16H23NO5	0.351914	0.287571	both POM extracts GIA and RSA		12	7	309.158	1.438	0.312	0.2	6	1	-0.625	0	0	1	0	0
C15H23N3O4	0.200433	0.377441	HW-POM GIA and RSA		7	1	309.169	1.533	0.267	0.1	6	2	-0.4	0	0	0	1	0
C17H27NO4	0.35126	0.242788			3	2	309.195	1.588	0.235	0.14	5	1	-0.941176	0	0	0	1	0
C12H6O10	-1.76986	-0.610583			1	0	309.997	1.222	1.111	0	5	-5	1	0	0	1	0	0
C16H6O7	-0.590969	-0.355484			8	0	310.012	0.375	0.438	0.84	14	7	0.5	1	1	0	0	0
C13H10O9	-1.19696	0.783877		both DOM GIA and RSA	20	2	310.033	0.769	0.692	0.53	9	0	0.615385	1	0	0	0	0
C17H10O6	-0.48467	0.20778	HW-POM GIA and RSA		19	2	310.048	1.636	0.727	0	3	-5	0	0	0	0	1	0
C13H14N2O7	1.09559	-0.979725			0	4	310.081	1.077	0.538	0.33	8	1	0.461538	0	0	1	0	0
C22H14O2	1.40214	-1.5166			0	2	310.1	0.636	0.091	0.71	16	14	-0.454545	1	1	0	0	0
C14H18N2O6	0.362093	-0.0170202	HW-POM GIA and RSA		14	11	310.117	1.375	0.25	0.23	6	2	-0.75	0	0	1	0	0
C13H18N4O5	1.07592	-0.381368			0	2	310.128	0.783	0.043	0.64	15	14	-0.695652	1	0	0	0	0
C13H26O6S	0.781767	-0.500312			0	1	310.145	2	0.462	0	1	-5	-0.923077	0	0	0	1	0
C15H22N2O5	0.496161	-0.0791345	HW-POM GIA and RSA		9	7	310.153	1.571	0.286	0	6	2	-0.142857	0	0	0	1	0
C16H26N2O4	0.858796	0.430251			0	2	310.19	1.238	0.095	0.4	9	7	-1.04762	0	0	1	0	0
C19H34O3	0.564299	0.0566802	NaOH-POM GIA and RSA		8	9	310.251	1.789	0.158	0.09	3	0	-1.47368	0	0	0	1	0
C16H9NO6	-0.0743567	0.276383			7	0	311.044	0.562	0.375	0.75	13	7	0.375	1	1	0	0	0
C13H13NO8	-0.0182549	0.301471			15	2	311.065	1	0.615	0.38	8	0	0.461538	0	0	1	0	0
C14H17NO7	0.231093	0.094478	HW-POM GIA and RSA		13	9	311.101	1.214	0.5	0.26	7	0	0	0	0	1	0	0
C13H17N3O6	0.827463	-0.264204			1	5	311.112	1.308	0.462	0.14	7	1	0.307692	0	0	1	0	0
C18H17NO4	0.419617	-0.505385			3	3	311.116	0.944	0.222	0.53	11	7	-0.333333	1	0	0	0	0
C15H21NO6	0.432373	0.179835	both POM extracts GIA and RSA		13	11	311.137	1.4	0.4	0.18	6	0	-0.4	0	0	1	0	0
C14H21N3O5	0.500993	0.0231464	HW-POM GIA and RSA		8	7	311.149	1.5	0.357	0.06	6	1	-0.142857	0	0	0	1	0
C16H25NO5	0.329353	0.214232	both POM extracts GIA and RSA		13	9	311.174	1.562	0.312	0.12	5	0	-0.75	0	0	0	1	0
C15H25N3O4	-0.0887896	0.212172			3	0	311.185	1.667	0.267	0	5	1	-0.533333	0	0	0	1	0
C17H29NO4	1.1039	-0.767474			0	1	311.21	1.706	0.235	0.07	4	0	-1.05882	0	0	0	1	0
C12H8O10	-0.517654	0.19626			15	0	312.012	1.444	1.111	0	4	-6	0.777778	0	0	1	0	0
C16H8O7	-0.718456	-0.0558863	HW-POM GIA and RSA		22	3	312.028	0.5	0.438	0.76	13	6	0.375	1	1	0	0	0
C10H17O9P	1.27183	-0.862164			0	1	312.062	1.7	0.9	0	3	-6	0.1	0	0	0	1	0
C14H16O6S	0.920138	0.264685			0	1	312.067	1.143	0.429	0.3	7	1	-0.142857	0	0	1	0	0
C21H12O3	1.27183	-0.862164			0	1	312.079	0.571	0.143	0.74	16	13	-0.285714	1	1	0	0	0
C11H20O8S	0.981638	-0.647893			0	2	312.088	1.818	0.727	0	2	-6	-0.181818	0	0	0	1	0
C13H16N2O7	0.654502	-0.501491	HW-POM GIA and RSA		7	9	312.096	1.333	0.333	0.22	6	1	-0.533333	0	0	1	0	0
C11H20O10	-1.22841	-0.228539			2	0	312.106	1.818	0.909	0	2	-8	0	0	0	0	1	0
C12H16N4O6	0.116928	0.00598383			1	1	312.108	0.941	0.235	0.54	11	7	-0.117647	1	0	0	0	0
C12H24O7S	-0.136587	0.1286			1	0	312.125	2	0.583	0	1	-6	-0.666667	0	0	0	1	0
C14H20N2O6	0.592288	-0.230902	HW-POM GIA and RSA		10	12	312.133	2.083	0.583	0	1	-6	-0.916667	0	0	0	0	0
C16H24O4S	-0.924777	-0.231829			8	3	312.14	1.5	0.25	0.15	5	1	-0.875	0	0	0	1	0
C13H20N4O5	1.08367	-0.453685			0	3	312.144	1.538	0.385	0	6	1	0.153846	0	0	0	1	0
C18H20N2O3	0.916733	-2.03245			1	1	312.148	1.111	0.167	0.45	10	7	-0.444444	0	0	1	0	0
C15H24N2O5	0.642122	-0.00183981	HW-POM GIA and RSA		6	7	312.169	1.6	0.333	0.05	5	0	-0.533333	0	0	0	1	0
C20H24O3	1.06038	-0.293339			0	4	312.173	1.2	0.15	0.41	9	6	-0.9	0	0	1	0	0
C14H24N4O4	-0.136587	0.1286			1	0	312.18	1.867	0.2	0	4	1	-0.666667	0	0	0	1	0
C19H36O3	0.709695	-0.324468	NaOH-POM GIA and RSA		5	10	312.267	1.895	0.158	0.03	2	-1	-1.57895	0	0	0	1	0
C15H7NO7	0.0998238	0.243446			2	0	313.023	0.467	0.467	0.81	13	6	0.666667	1	1	0	0	0
C19H8NO2P	0.117768	0.0390974			1	0	313.03	0.421	0.105	0.88	17	15	-0.0526316	1	1	0	0	0
C16H11NO6	-0.0283095	0.2929			13	1	313.059	0.688	0.375	0.67	12	6	0.25	1	1	0	0	0
C13H15NO8	0.08212	-0.216905	HW-POM GIA and RSA		6	6	313.08	1.154	0.615	0.25	7	-1	0.307692	0	0	1	0	0
C12H15N3O7	0.413095	0.0961567			2	1	313.092	1.25	0.583	0.09	7	0	0.666667	0	0	1	0	0
C17H15NO5	-0.0762343	-0.144069			12	4	313.096	0.882	0.294	0.56	11	6	-0.117647	1	0	0	0	0
C16H15N3O4	0.0855194	0.406343			1	0	313.107	0.938	0.25	0.55	11	7	0.125	1	0	0	0	0
C14H19NO7	0.495157	0.0603316	both POM extracts GIA and RSA		10	12	313.117	1.357	0.5	0.16	6	-1	-0.142857	0	0	1	0	0
C13H19N3O6	0.627206	-0.334306	HW-POM GIA and RSA		8	11	313.128	1.462	0.462	0	6	0	0.153846	0	0	1	0	0
C18H19NO4	0.166846	-0.280565	HW-POM GIA and RSA		4	6	313.132	1.056	0.222	0.47	10	6	-0.444444	0	0	1	0	0
C15H23NO6	0.283725	0.286199	both POM extracts GIA and RSA		15	8	313.153	1.533	0.4	0.09	5	-1	-0.533333	0	0	0	1	0
C14H23N3O5	0.410343	-0.491805	HW-POM GIA and RSA		14	12	313.164	1.643	0.357	0	5	0	-0.285714	0	0	0	1	0
C19H23NO3	0.88365	0.379257			0	2	313.168	1.211	0.158	0.39	9	6	-0.736842	0	0	1	0	0
C16H27NO5	0.202167	-0.0682156			5	2	313.189	1.688	0.312	0.04	4	-1	-0.875	0	0	0	1	0
C15H27N3O4	0.907183	-1.36917			2	3	313.201	1.824	0.235	0	3	-1	-1.17647	0	0	0	1	0
C18H35NO3	0.457436	0.510821			1	1	313.262	1.944	0.167	0	2	-1	-1.44444	0	0	0	1	0
C15H6O8	-0.671904	-0.0226434			18	0	314.007	0.4	0.533	0.82	13	5	0.666667	1	1	0	0	0
C12H10O10	-1.4984	0.0474027			17	2	314.028	0.833	0.833	0.43	8	-2	0.833333	0	0	1	0	0
C16H10O7	-0.132469	0.0789945	both POM extracts GIA and RSA		19	10	314.043	0.667	0.4	0.7	12	6	0.533333	1	1	0	0	0
C20H10O4	0.219814	0.115745			2	0	314.058	0.5	0.2	0.78	16	12	-0.1	1	1	0	0	0
C13H14O9	-1.1499	1.1457	both POM extracts GIA and RSA	both DOM GIA and RSA	15	7	314.064	1.077	0.692	0.29	7	-2	0.307692	0	0	1	0	0
C12H14N2O8	-1.55136	0.0654657			2	0	314.075	1.286	0.429	0.2	6	0	-0.285714	0	0	1	0	0
C16H14N2O5	-0.136587	0.1286			1	0	314.091	0.667	0.143	0.69	15	12	-0.380952	1	1	0	0	0
C13H18N2O7	0.594941	-0.139079	HW-POM GIA and RSA		8	8	314.112	1.385	0.538	0.07	6	-1	0.153846	0	0	1	0	0
C15H22O5S	-1.58776	-0.196337			2	0	314.119	1.467	0.333	0.13	5	0	-0.666667	0	0	1	0	0
C12H18N4O6	0.788457	-0.649891			1	5	314.123	1.5	0.5	0	6	0	0.5	0	0	0	1	0
C17H18N2O4	0.269685	0.369361	HW-POM GIA and RSA		5	2	314.127	1.059	0.235	0.46	10	6	-0.235294	0	0	1	0	0
C22H18O2	1.1039	-0.767474			0	1	314.131	0.818	0.091	0.62	14	12	-0.636364	1	0	0	0	0
C14H22N2O6	0.611605	-0.161244	HW-POM GIA and RSA		9	10	314.148	1.571	0.429	0	5	-1	-0.285714	0	0	0	1	0
C13H22N4O5	0.602279	0.071732			5	5	314.16	1.692	0.385	0	5	0	0	0	0	0	1	0
C23H22O	0.840548	-1.6802			0	2	314.168	0.957	0.043	0.56	13	12	-0.869565	1	0	0	0	0
C15H26N2O5	0.563103	-0.0703734			5	8	314.185	1.733	0.333	0	4	-1	-0.666667	0	0	0	1	0
C14H26N4O4	0.958834	-0.445816			0	4	314.196	1.857	0.286	0	4	0	-0.428571	0	0	0	1	0
C21H30O2	-0.0363815	0.418241			1	0	314.225	1.429	0.095	0.3	7	5	-1.2381	0	0	1	0	0
C19H38O3	0.257553	0.144091			2	0	314.283	2	0.158	0	1	-2	-1.68421	0	0	0	1	0
C15H9NO7	-0.062538	0.321927			12	0	315.038	0.6	0.467	0.71	12	5	0.533333	1	1	0	0	0
C12H13NO9	0.806676	-0.998722			0	1	315.06	1.083	0.75	0.23	7	-2	0.666667	0	0	1	0	0
C16H13NO6	-0.0807932	0.332416			13	1	315.075	0.812	0.375	0.58	11	5	0.125	1	0	0	0	0
C13H17NO8	0.273757	-0.106656	HW-POM GIA and RSA		6	7	315.096	1.308	0.615	0.12	6	-2	0.153846	0	0	1	0	0
C12H17N3O7	0.816661	-0.27237			2	6	315.107	1.417	0.583	0	6	-1	0.5	0	0	1	0	0
C16H17N3O4	0.706956	-1.3892			1	1	315.123	1.062	0.25	0.45	10	6	0	0	0	1	0	0
C14H21NO7	0.514137	0.0364401	HW-POM GIA and RSA		10	12	315.132	1.5	0.5	0.05	5	-2	-0.285714	0	0	0	1	0
C13H21N3O6	0.482633	-0.202209	HW-POM GIA and RSA		16	11	315.144	1.615	0.462	0	5	-1	0	0	0	0	1	0
C18H21NO4	0.528327	0.284675	HW-POM GIA and RSA		4	4	315.148	1.167	0.222	0.4	9	5	-0.555556	0	0	1	0	0
C15H25NO6	0.29835	0.269479	both POM extracts GIA and RSA		12	8	315.169	1.667	0.4	0	4	-2	-0.666667	0	0	0	1	0
C14H25N3O5	0.562008	-0.353062	HW-POM GIA and RSA		12	10	315.18	1.786	0.357	0	4	-1	-0.428571	0	0	0	1	0
C16H29NO5	0.698879	-0.166928			2	5	315.205	1.812	0.312	0	3	-2	-1	0	0	0	1	0
C15H29N3O4	-0.0132721	-1.95237			5	4	315.216	1.933	0.267	0	3	-1	-0.8	0	0	0	1	0
C17H33NO4	0.406745	0.256151			1	0	315.241	1.941	0.235	0	2	-2	-1.29412	0	0	0	1	0
C14H4O9	-1.28283	-0.725023			8	0	315.986	0.421	0.158	0.82	16	13	0	1	1	0	0	0
C15H8O8	-0.491967	0.117213	both POM extracts GIA and RSA		22	2	316.022	1.083	0.667	0.29	7	-1	0.25	0	0	1	0	0
C19H8O5	-1.81246	-1.73595			2	0	316.038	0.421	0.263	0.82	16	11	0.105263	1	1	0	0	0
C12H12O10	-1.12658	0.458395			10	1	316.044	1.231	0.538	0.18	6	-1	0	0	0	1	0	0
C15H12N2O6	0.378658	-0.561781			2	1	316.07	0.8	0.4	0.6	11	5	0.4	1	0	0	0	0
C20H12O4	0.103072	0.206456			2	0	316.074	0.6	0.2	0.72	15	11	-0.2	1	1	0	0	0
C13H16O9	-0.142457	0.595689	both POM extracts GIA and RSA	both DOM GIA and RSA	16	7	316.08	1.231	0.692	0.18	6	-3	0.153846	0	0	1	0	0
C12H16N2O8	0.87697	0.60783			0	1	316.091	1.333	0.667	0	6	-2	0.5	0	0	1	0	0
C14H20O6S	0.948607	0.248166			0	2	316.099	1.429	0.429	0.1	5	-1	-0.428571	0	0	1	0	0
C16H16N2O5	-0.12415	-0.463019	HW-POM GIA and RSA		10	6	316.106	0.762	0.143	0.64	14	11	-0.47619	1	0	0	0	0
C13H20N2O7	0.41633	0.0702457	both POM extracts GIA and RSA		11	10	316.128	1.538	0.538	0	5	-2	0	0	0	0	1	0
C15H24O5S	-1.07451	-0.636426			1	0	316.135	1.6	0.333	0.04	4	-1	-0.8	0	0	0	1	0
C12H20N4O6	0.905287	-0.650154			0	8	316.139	0.909	0.091	0.57	13	11	-0.727273	1	0	0	0	0
C14H24N2O6	0.53318	-0.15836	HW-POM GIA and RSA		8	11	316.164	1.714	0.429	0	4	-2	-0.428571	0	0	0	1	0
C13H24N4O5	0.333522	-1.27219			5	5	316.175	1.846	0.385	0	4	-1	-0.153846	0	0	0	1	0
C23H24O	0.895145	-1.30944			0	2	316.183	1.043	0.043	0.51	12	11	-0.956522	1	0	0	0	0
C24H28	1.04195	-2.3571			0	1	316.22	1.167	0	0.46	11	11	-1.16667	0	0	1	0	0
C17H32O5	0.421692	0.119211	both POM extracts GIA and RSA		17	12	316.226	1.882	0.294	0	2	-3	-1.29412	0	0	0	1	0
C14H7NO8	0.117768	0.0390974			1	0	317.018	0.5	0.571	0.78	12	4	0.857143	1	1	0	0	0
C15H11NO7	-0.147089	0.319567			13	0	317.054	0.733	0.467	0.62	11	4	0.4	1	0	0	0	0
C14H11N3O6	-2.63783	-1.71112			1	0	317.065	0.786	0.429	0.62	11	5	0.714286	1	0	0	0	0
C19H11NO4	0.0855194	0.406343			1	0	317.069	0.579	0.211	0.75	15	11	0	1	1	0	0	0
C12H15NO9	0.654817	-1.05597			0	1	317.075	1.25	0.75	0.08	6	-3	0.5	0	0	1	0	0
C16H15NO6	-0.037369	0.167899	HW-POM GIA and RSA		16	8	317.09	0.938	0.375	0.5	10	4	0	0	0	1	0	0
C15H15N3O5	0.0423401	0.301848			3	0	317.102	1	0.333	0.47	10	5	0.266667	0	0	1	0	0
C13H19NO8	0.618176	-0.151351	HW-POM GIA and RSA		3	7	317.112	1.462	0.615	0	5	-3	0	0	0	1	0	0
C12H19N3O7	0.576567	-0.255468	HW-POM GIA and RSA		6	6	317.123	1.583	0.583	0	5	-2	0.333333	0	0	0	1	0
C17H19NO5	0.35299	0.149306	HW-POM GIA and RSA		11	8	317.127	1.118	0.294	0.41	9	4	-0.352941	0	0	1	0	0
C16H19N3O4	0.0247274	0.253885			2	0	317.138	1.188	0.25	0.36	9	5	-0.125	0	0	1	0	0
C14H23NO7	0.492077	-0.0905421	both POM extracts GIA and RSA		10	12	317.148	1.643	0.5	0	4	-3	-0.428571	0	0	0	1	0
C13H23N3O6	0.368414	-0.00155587	HW-POM GIA and RSA		15	10	317.159	1.769	0.462	0	4	-2	-0.153846	0	0	0	1	0
C18H23NO4	0.605014	0.064197	HW-POM GIA and RSA		4	7	317.163	1.278	0.222	0.33	8	4	-0.666667	0	0	1	0	0
C17H23N3O3	0.212441	-2.31094			1	1	317.175	1.353	0.176	0.28	8	5	-0.470588	0	0	1	0	0
C15H27NO6	0.234386	0.249389	HW-POM GIA and RSA		6	4	317.184	1.8	0.4	0	3	-3	-0.8	0	0	0	1	0
C14H27N3O5	0.513044	-1.57249			5	4	317.196	1.421	0.158	0.27	7	4	-0.947368	0	0	1	0	0
C18H6O4S	-1.26067	-0.215193			8	0	317.999	0.333	0.222	0.87	16	12	0.222222	1	1	0	0	0
C14H6O9	-0.677093	-0.0730615			16	0	318.002	1	0.818	0.27	7	-2	0.636364	0	0	1	0	0
C18H6O6	-2.2865	-2.17188			1	0	318.017	0.333	0.333	0.87	16	10	0.333333	1	1	0	0	0
C15H10O8	-0.325968	0.235858			20	3	318.038	0.667	0.533	0.64	11	3	0.4	1	0	0	0	0
C12H15O8P	1.27183	-0.862164			0	1	318.051	1.25	0.667	0.14	6	-2	0.0833333	0	0	1	0	0
C19H10O5	-0.79598	-0.491639			9	0	318.053	0.526	0.263	0.76	15	10	0	1	1	0	0	0
C12H14O10	-0.893179	-0.262045			4	2	318.059	1.167	0.833	0.14	6	-4	0.5	0	0	1	0	0
C13H18O7S	0.892742	0.068191			0	1	318.078	1.385	0.538	0.06	5	-2	-0.153846	0	0	1	0	0
C15H14N2O6	-0.619607	-1.23938	HW-POM GIA and RSA		17	8	318.086	0.933	0.4	0.5	10	4	0.266667	0	0	1	0	0
C13H19O7P	0.901421	-0.0247805			1	8	318.088	1.462	0.538	0.06	5	-2	-0.384615	0	0	1	0	0
C20H14O4	0.166016	0.21903			3	0	318.09	0.7	0.2	0.67	14	10	-0.3	1	1	0	0	0
C13H18O9	0.0486936	0.22915	both POM extracts GIA and RSA	both DOM GIA and RSA	19	9	318.096	2.2	0.9	0	0	-9	-0.2	0	0	0	0	1
C12H18N2O8	0.583679	0.0762076			3	3	318.107	1.5	0.667	0	5	-3	0.333333	0	0	0	1	0
C14H22O6S	0.920138	0.264685			0	1	318.114	1.571	0.429	0	4	-2	-0.571429	0	0	0	1	0
C16H18N2O5	-0.461403	-0.481371	both POM extracts GIA and RSA		21	13	318.122	1.125	0.312	0.39	9	4	-0.125	0	0	1	0	0
C21H18O3	1.03802	-0.406857			0	1	318.126	0.857	0.143	0.59	13	10	-0.571429	1	0	0	0	0
C14H22O8	0.396113	0.348356	both POM extracts GIA and RSA	both DOM GIA and RSA	18	8	318.132	1.571	0.571	0	4	-4	-0.428571	0	0	0	1	0
C15H18N4O4	1.04195	-2.3571			0	1	318.133	1.2	0.267	0.33	9	5	0.133333	0	0	1	0	0
C13H22N2O7	0.531433	0.0140056	HW-POM GIA and RSA		3	2	318.143	1.692	0.538	0	4	-3	-0.153846	0	0	0	1	0
C17H22N2O4	-1.61236	-1.51418	HW-POM GIA and RSA		3	4	318.158	1.294	0.235	0.31	8	4	-0.470588	0	0	1	0	0
C22H22O2	0.267052	0.318203			4	1	318.163	1	0.091	0.52	12	10	-0.818182	1	0	0	0	0
C15H26O7	0.364342	0.268982	both POM extracts GIA and RSA		20	12	318.168	1.733	0.467	0	3	-4	-0.8	0	0	0	1	0
C16H30O6	0.372919	0.204502	both POM extracts GIA and RSA		17	14	318.205	1.875	0.375	0	2	-4	-1.125	0	0	0	1	0
C17H34O5	0.389424	0.260576	NaOH-POM GIA and RSA		9	8	318.241	2	0.294	0	1	-4	-1.41176	0	0	0	1	0
C20H34N2O	0.268831	0.152563			2	0	318.268	1.7	0.05	0.14	5	4	-1.3	0	0	0	1	0
C14H9NO8	-0.00173165	0.354751			11	0	319.033	0.643	0.571	0.67	11	3	0.714286	1	1	0	0	0
C18H9NO5	0.185546	0.359575			2	0	319.049	0.5	0.278	0.79	15	10	0.222222	1	1	0	0	0
C15H13NO7	-0.141525	0.249391			18	4	319.07	0.867	0.467	0.52	10	3	0.266667	1	0	0	0	0
C14H13N3O6	0.0201538	0.340826			6	0	319.081	0.929	0.429	0.5	10	4	0.571429	0	0	1	0	0
C19H13NO4	0.0855194	0.406343			1	0	319.085	0.684	0.211	0.69	14	10	-0.105263	1	1	0	0	0
C12H17NO9	0.715377	-1.03314			0	2	319.091	1.417	0.75	0	5	-4	0.333333	0	0	1	0	0
C16H17NO6	0.202754	0.161735	both POM extracts GIA and RSA		15	11	319.106	1.062	0.375	0.42	9	3	-0.125	0	0	1	0	0
C15H17N3O5	0.41401	-0.129815	HW-POM GIA and RSA		7	4	319.117	1.133	0.333	0.37	9	4	0.133333	0	0	1	0	0
C13H21NO8	0.727485	-1.02857			0	2	319.127	1.75	0.583	0	4	-3	0.166667	0	0	0	1	0
C17H21NO5	0.392349	0.242866	both POM extracts GIA and RSA		11	7	319.143	1.235	0.294	0.33	8	3	-0.470588	0	0	1	0	0
C16H21N3O4	0.425466	-0.266887			6	2	319.154	1.312	0.25	0.27	8	4	-0.25	0	0	1	0	0
C14H25NO7	0.942311	-0.587138			0	3	319.164	1.786	0.5	0	3	-4	-0.571429	0	0	0	1	0
C18H25NO4	0.483384	0.281679	HW-POM GIA and RSA		6	6	319.179	1.389	0.222	0.27	7	3	-0.777778	0	0	1	0	0
C19H29NO3	-0.219637	0.110421			1	0	319.215	1.526	0.158	0.21	6	3	-1.05263	0	0	0	1	0
C14H8O9	-0.649271	0.0310002			22	0	320.017	0.571	0.643	0.68	11	2	0.714286	1	1	0	0	0
C11H13O9P	-0.37612	0.224189			1	0	320.03	1.182	0.818	0.09	6	-3	0.454545	0	0	1	0	0
C18H8O6	-1.46529	-0.458887	HW-POM GIA and RSA		15	1	320.033	0.632	0.158	0.7	14	11	-0.210526	1	1	0	0	0
C12H16O8S	0.920138	0.264685			0	1	320.057	1.333	0.667	0	5	-3	0.166667	0	0	1	0	0
C14H12N2O7	0.0837614	0.391438			6	0	320.065	0.857	0.5	0.53	10	3	0.571429	1	0	0	0	0
C19H12O5	-0.133082	0.217889			10	0	320.069	0.632	0.263	0.7	14	9	-0.105263	1	1	0	0	0
C12H16O10	-0.26615	-0.409093			3	4	320.075	1.333	0.833	0	5	-5	0.333333	0	0	1	0	0
C13H20O7S	0.655853	0.0686813	NaOH-POM GIA and RSA		1	3	320.094	1.538	0.538	0	4	-3	-0.307692	0	0	0	1	0
C15H16N2O6	0.242918	0.181441	both POM extracts GIA and RSA		14	11	320.101	1.067	0.4	0.4	9	3	0.133333	0	0	1	0	0
C13H20O9	0.0747565	0.0110392	both POM extracts GIA and RSA		20	12	320.111	1.538	0.692	0	4	-5	-0.153846	0	0	0	1	0
C14H16N4O5	-0.211776	0.314966			8	0	320.113	1.714	0.429	0	3	-3	-0.714286	0	0	0	1	0
C16H20N2O5	0.126939	-0.109974	HW-POM GIA and RSA		12	11	320.138	1.333	0.167	0.29	7	4	-0.888889	0	0	1	0	0
C14H24O8	0.276658	0.148229	both POM extracts GIA and RSA		19	12	320.148	1.714	0.571	0	3	-5	-0.571429	0	0	0	1	0
C15H20N4O4	0.866975	0.39162			0	3	320.149	1.333	0.267	0.22	8	4	0	0	0	1	0	0
C17H24N2O4	0.695979	-0.188085	HW-POM GIA and RSA		2	4	320.174	1.412	0.235	0.23	7	3	-0.588235	0	0	1	0	0
C22H24O2	0.79598	-0.978618			0	3	320.178	1.091	0.091	0.48	11	9	-0.909091	0	0	1	0	0
C15H28O7	0.375823	0.239982	both POM extracts GIA and RSA		16	11	320.184	2	0.25	0	1	-3	-1.375	0	0	0	1	0
C16H32O6	0.195026	0.442673	NaOH-POM GIA and RSA		14	4	320.22	0.412	0.353	0.85	15	9	0.470588	1	1	0	0	0
C14H11NO8	0.0165717	0.403214			14	1	321.049	0.786	0.571	0.56	10	2	0.571429	1	0	0	0	0
C18H11NO5	-0.0203339	0.379866			7	0	321.064	0.611	0.278	0.72	14	9	0.111111	1	1	0	0	0
C11H15NO10	0.806676	-0.998722			0	1	321.07	1.364	0.909	0	5	-5	0.727273	0	0	1	0	0
C15H15NO7	-0.043359	0.272955	HW-POM GIA and RSA		16	5	321.085	1	0.467	0.43	9	2	0.133333	0	0	1	0	0
C14H15N3O6	-0.0722589	0.375799			5	0	321.097	1.071	0.429	0.38	9	3	0.428571	0	0	1	0	0
C19H15NO4	0.227925	0.373181			1	0	321.101	0.789	0.211	0.62	13	9	-0.210526	1	0	0	0	0
C12H19NO9	0.842823	-0.819471			0	5	321.107	1.583	0.75	0	4	-5	0.166667	0	0	0	1	0
C16H19NO6	0.315685	0.234115	both POM extracts GIA and RSA		13	9	321.122	1.188	0.375	0.33	8	2	-0.25	0	0	1	0	0
C15H19N3O5	0.608775	0.118384	HW-POM GIA and RSA		3	4	321.133	1.267	0.333	0.26	8	3	0	0	0	1	0	0
C13H23NO8	0.832861	-0.954926			0	3	321.143	1.769	0.615	0	3	-5	-0.307692	0	0	0	1	0
C17H23NO5	0.398475	0.310076	both POM extracts GIA and RSA		13	8	321.158	1.353	0.294	0.26	7	2	-0.588235	0	0	1	0	0
C16H23N3O4	0.00349715	-0.96151			7	1	321.169	1.438	0.25	0.18	7	3	-0.375	0	0	1	0	0
C18H27NO4	0.475987	0.272002	HW-POM GIA and RSA		6	6	321.195	1.632	0.158	0.15	5	2	-1.15789	0	0	0	1	0
C10H11O10P	0.0855194	0.406343			1	0	322.01	1.1	1	0	6	-4	0.9	0	0	1	0	0
C17H6O7	-1.50515	-0.900135			6	0	322.012	0.353	0.412	0.85	15	8	0.470588	1	1	0	0	0
C18H10O4S	-1.23322	-0.215785			2	0	322.031	0.556	0.222	0.73	14	10	0	1	1	0	0	0
C14H10O9	-1.37447	0.138999		both DOM GIA and RSA	22	4	322.033	0.714	0.643	0.58	10	1	0.571429	1	0	0	0	0
C11H15O9P	1.27183	-0.862164			0	1	322.046	1.364	0.818	0	5	-4	0.272727	0	0	1	0	0
C18H10O6	-1.07453	-0.262585			23	0	322.048	0.556	0.333	0.73	14	8	0.111111	1	1	0	0	0
C12H18O8S	1.06421	-0.196932			0	2	322.073	1.5	0.667	0	4	-4	0	0	0	0	1	0
C14H14N2O7	0.130865	0.241265			9	1	322.081	1	0.5	0.41	9	2	0.428571	0	0	1	0	0
C12H18O10	-0.498618	-0.147643			11	5	322.091	1.5	0.833	0	4	-6	0.166667	0	0	0	1	0
C20H18O2S	1.03802	-0.406857			0	1	322.103	0.9	0.1	0.56	12	10	-0.6	1	0	0	0	0
C13H22O7S	0.879606	-0.772344			3	6	322.109	1.692	0.538	0	3	-4	-0.461538	0	0	0	1	0
C15H18N2O6	0.204077	0.319328	HW-POM GIA and RSA		15	8	322.117	1.2	0.4	0.3	8	2	0	0	0	1	0	0
C13H22O9	0.622152	-0.352493	HW-POM GIA and RSA		8	13	322.127	1.692	0.692	0	3	-6	-0.307692	0	0	0	1	0
C14H18N4O5	0.60426	0.358455	HW-POM GIA and RSA		2	3	322.128	1.857	0.429	0	2	-4	-0.857143	0	0	0	1	0
C16H22N2O5	0.408439	0.279055	HW-POM GIA and RSA		10	6	322.153	1.375	0.312	0.22	7	2	-0.375	0	0	1	0	0
C14H26O8	0.256475	0.402743	both POM extracts GIA and RSA		14	8	322.163	2	0.333	0	1	-4	-1.2	0	0	0	1	0
C17H26N2O4	0.857976	0.42224			0	2	322.19	1.529	0.235	0.15	6	2	-0.705882	0	0	0	1	0
C15H30O7	0.274369	0.156722			2	0	322.2	2	0.467	0	1	-6	-1.06667	0	0	0	1	0
C16H35O4P	-2.1246	-0.162444			2	0	322.228	2.188	0.25	0	0	-4	-1.6875	0	0	0	0	1
C20H34O3	0.452383	0.330715	NaOH-POM GIA and RSA		8	6	322.251	1.7	0.15	0.14	4	1	-1.4	0	0	0	1	0
C13H9NO9	-0.129618	0.249422			5	0	323.028	0.692	0.692	0.6	10	1	0.923077	1	0	0	0	0
C17H9NO6	0.0918657	0.318343			4	0	323.044	0.529	0.353	0.77	14	8	0.352941	1	1	0	0	0
C14H13NO8	-0.0195237	0.354947			14	1	323.065	0.929	0.571	0.44	9	1	0.428571	0	0	1	0	0
C15H17NO7	0.015865	0.208317	both POM extracts GIA and RSA		16	8	323.101	1.133	0.467	0.33	8	1	0	0	0	1	0	0
C14H17N3O6	0.173834	0.39143			3	2	323.112	1.214	0.429	0.25	8	2	0.285714	0	0	1	0	0
C19H17NO4	-0.242618	0.421224			2	0	323.116	0.895	0.211	0.56	12	8	-0.315789	1	0	0	0	0
C12H21NO9	0.790096	-0.983457			0	3	323.122	1.75	0.75	0	3	-6	0	0	0	0	1	0
C16H21NO6	0.395836	0.186347	both POM extracts GIA and RSA		13	10	323.137	1.312	0.375	0.25	7	1	-0.375	0	0	1	0	0
C15H21N3O5	0.566442	-0.294734			8	6	323.149	1.4	0.333	0.16	7	2	-0.133333	0	0	1	0	0
C17H25NO5	0.398363	0.23992	HW-POM GIA and RSA		9	7	323.174	1.471	0.294	0.19	6	1	-0.705882	0	0	1	0	0
C16H25N3O4	0.87697	0.60783			0	1	323.185	1.562	0.25	0.09	6	2	-0.5	0	0	0	1	0
C18H29NO4	0.28541	0.375065	HW-POM GIA and RSA		3	1	323.21	0.471	0.294	0.78	14	9	0.235294	1	1	0	0	0
C13H8O10	-1.07734	-0.0727783			15	0	324.012	0.615	0.769	0.62	10	0	0.923077	1	0	0	0	0
C10H13O10P	0.117768	0.0390974			1	0	324.025	1.3	1	0	5	-5	0.7	0	0	1	0	0
C17H8O7	-0.822151	-0.234099	HW-POM GIA and RSA		18	1	324.028	0.471	0.412	0.78	14	7	0.352941	1	1	0	0	0
C18H12O4S	-1.07451	-0.636426			1	0	324.046	0.667	0.222	0.67	13	9	-0.111111	1	1	0	0	0
C11H17O9P	1.40705	-1.54126			0	2	324.062	1.545	0.818	0	4	-5	0.0909091	0	0	0	1	0
C18H12O6	-0.432051	0.241402			18	2	324.064	0.667	0.333	0.67	13	7	0	1	1	0	0	0
C19H16O3S	1.03802	-0.406857			0	1	324.083	0.842	0.158	0.58	12	9	-0.421053	1	0	0	0	0
C12H20O8S	0.793509	-1.06419			1	3	324.088	1.667	0.667	0	3	-5	-0.166667	0	0	0	1	0
C14H16N2O7	0.705134	-0.488286			6	10	324.096	1.143	0.5	0.29	8	1	0.285714	0	0	1	0	0
C12H20O10	-1.86727	-0.0136308		both DOM GIA and RSA	14	2	324.106	1.667	0.833	0	3	-7	0	0	0	0	1	0
C15H20N2O6	0.477667	-0.234524	HW-POM GIA and RSA		11	9	324.133	1.333	0.4	0.2	7	1	-0.133333	0	0	1	0	0
C14H20N4O5	0.43359	0.108254	HW-POM GIA and RSA		3	4	324.144	1.429	0.357	0.07	7	2	0.142857	0	0	1	0	0
C24H20O	0.771155	-1.65499			1	1	324.152	0.833	0.042	0.62	15	14	-0.75	1	0	0	0	0
C16H24N2O5	0.438436	0.0231475	HW-POM GIA and RSA		8	7	324.169	1.5	0.312	0.13	6	1	-0.5	0	0	0	1	0
C21H24O3	0.832107	-0.751615			0	4	324.173	1.6	0.267	0	6	2	-0.266667	0	0	0	1	0
C16H7NO7	0.100584	0.23479			2	0	325.023	0.438	0.438	0.83	14	7	0.625	1	1	0	0	0
C13H11NO9	-0.185137	0.316088			5	0	325.044	0.846	0.692	0.47	9	0	0.769231	0	0	1	0	0
C17H11NO6	-0.130039	0.299863			12	0	325.059	0.647	0.353	0.69	13	7	0.235294	1	1	0	0	0
C14H15NO8	0.0218879	0.126399	HW-POM GIA and RSA		13	4	325.08	1.071	0.571	0.33	8	0	0.285714	0	0	1	0	0
C15H19NO7	0.138162	0.227824	both POM extracts GIA and RSA		17	10	325.117	1.267	0.467	0.24	7	0	-0.133333	0	0	1	0	0
C14H19N3O6	0.59753	-0.104134	HW-POM GIA and RSA		6	7	325.128	1.357	0.429	0.12	7	1	0.142857	0	0	1	0	0
C19H19NO4	0.709097	0.075883			1	4	325.132	1	0.211	0.5	11	7	-0.421053	0	0	1	0	0
C16H23NO6	0.43332	0.087491	both POM extracts GIA and RSA		12	12	325.153	1.438	0.375	0.17	6	0	-0.5	0	0	1	0	0
C15H23N3O5	0.516575	-0.0888537	HW-POM GIA and RSA		9	7	325.164	1.533	0.333	0.05	6	1	-0.266667	0	0	0	1	0
C17H27NO5	0.318266	0.312872	HW-POM GIA and RSA		8	6	325.189	1.588	0.294	0.11	5	0	-0.823529	0	0	0	1	0
C16H27N3O4	0.806864	-1.64931			1	1	325.201	1.688	0.25	0	5	1	-0.625	0	0	0	1	0
C18H31NO4	0.406745	0.256151			1	0	325.226	1.722	0.222	0.07	4	0	-1.11111	0	0	0	1	0
C16H6O8	-0.0441233	0.286567			11	0	326.007	0.375	0.5	0.83	14	6	0.625	1	1	0	0	0
C13H10O10	-0.850658	-0.0339731			18	1	326.028	1.5	1	0	4	-6	0.5	0	0	0	1	0
C17H10O7	-0.411808	0.210395			20	2	326.043	1.077	0.615	0.29	8	0	0.615385	0	0	1	0	0
C11H19O9P	1.47185	-1.86669			0	1	326.077	1.727	0.818	0	3	-6	-0.0909091	0	0	0	1	0
C15H18O6S	0.949676	0.247546			0	2	326.083	1.2	0.4	0.27	7	1	-0.266667	0	0	1	0	0
C22H14O3	1.27183	-0.862164			0	1	326.095	0.636	0.136	0.71	16	13	-0.363636	1	1	0	0	0
C12H22O8S	0.406745	0.256151			1	0	326.104	1.833	0.667	0	2	-6	-0.333333	0	0	0	1	0
C14H18N2O7	0.630922	-0.403806	HW-POM GIA and RSA		8	10	326.112	1.375	0.312	0.2	6	1	-0.625	0	0	1	0	0
C12H22O10	-0.613342	-0.286722			2	2	326.122	1.833	0.833	0	2	-8	-0.166667	0	0	0	1	0
C13H18N4O6	-1.4706	-1.44948			2	1	326.123	1.385	0.462	0	7	1	0.461538	0	0	1	0	0
C13H26O7S	-0.168496	0.314439			4	0	326.141	2	0.538	0	1	-6	-0.769231	0	0	0	1	0
C15H22N2O6	0.680475	0.0150121	HW-POM GIA and RSA		5	8	326.148	1.467	0.4	0.1	6	0	-0.266667	0	0	1	0	0
C14H22N4O5	0.972893	-0.297243			0	5	326.16	1.571	0.357	0	6	1	0	0	0	0	1	0
C14H30O6S	-1.48601	-0.621132			2	0	326.177	2.143	0.429	0	0	-6	-1.14286	0	0	0	0	1
C16H26N2O5	0.600237	0.029006	HW-POM GIA and RSA		4	6	326.185	1.625	0.312	0.04	5	0	-0.625	0	0	0	1	0
C15H26N4O4	1.27183	-0.862164			0	1	326.196	1.733	0.267	0	5	1	-0.4	0	0	0	1	0
C20H38O3	0.517355	0.20829			5	4	326.283	1.9	0.15	0.03	2	-1	-1.6	0	0	0	1	0
C16H9NO7	-0.00410086	0.339068			11	0	327.038	0.562	0.438	0.74	13	6	0.5	1	1	0	0	0
C13H13NO9	0.266944	-0.0916799			5	2	327.06	1	0.692	0.33	8	-1	0.615385	0	0	1	0	0
C17H13NO6	-0.0404069	0.235673			13	1	327.075	0.765	0.353	0.62	12	6	0.117647	1	0	0	0	0
C14H17NO8	0.169627	-0.166537	HW-POM GIA and RSA		12	8	327.096	1.214	0.571	0.22	7	-1	0.142857	0	0	1	0	0
C13H17N3O7	0.813303	-0.338758			0	2	327.107	1.308	0.538	0.08	7	0	0.461538	0	0	1	0	0
C18H17NO5	0.25805	0.0420591	HW-POM GIA and RSA		7	4	327.111	0.944	0.278	0.52	11	6	-0.222222	1	0	0	0	0
C15H21NO7	0.505715	-0.0947383	both POM extracts GIA and RSA		12	13	327.132	1.4	0.467	0.14	6	-1	-0.266667	0	0	1	0	0
C14H21N3O6	0.61125	-0.407203	HW-POM GIA and RSA		8	11	327.144	1.5	0.429	0	6	0	0	0	0	0	1	0
C19H21NO4	0.707676	0.253413	HW-POM GIA and RSA		1	5	327.148	1.105	0.211	0.44	10	6	-0.526316	0	0	1	0	0
C16H25NO6	0.319762	0.163113	both POM extracts GIA and RSA		12	11	327.169	1.562	0.375	0.08	5	-1	-0.625	0	0	0	1	0
C15H25N3O5	0.440843	-0.591222	both POM extracts GIA and RSA		12	12	327.18	1.667	0.333	0	5	0	-0.4	0	0	0	1	0
C17H29NO5	0.994549	-0.704607			0	3	327.205	1.706	0.294	0.04	4	-1	-0.941176	0	0	0	1	0
C16H29N3O4	1.04195	-2.3571			0	1	327.216	1.833	0.222	0	3	-1	-1.22222	0	0	0	1	0
C19H37NO3	0.899538	0.347479			0	1	327.278	1.947	0.158	0	2	-1	-1.47368	0	0	0	1	0
C16H8O8	-0.309384	0.209838			22	0	328.022	0.4	0.25	0.83	17	12	0.1	1	1	0	0	0
C13H12O10	-1.17112	0.531972		both DOM GIA and RSA	19	2	328.044	0.923	0.769	0.38	8	-2	0.615385	0	0	1	0	0
C17H12O7	-0.182845	-0.0705665	HW-POM GIA and RSA	both DOM GIA and RSA	20	6	328.059	1.143	0.5	0.26	7	0	0	0	0	1	0	0
C16H12N2O6	0.117768	0.0390974			1	0	328.07	0.75	0.375	0.64	12	6	0.375	1	0	0	0	0
C21H12O4	0.117768	0.0390974			1	0	328.074	0.571	0.19	0.74	16	12	-0.190476	1	1	0	0	0
C14H16O9	-0.145366	0.495107	both POM extracts GIA and RSA	both DOM GIA and RSA	17	7	328.08	1.143	0.643	0.26	7	-2	0.142857	0	0	1	0	0
C13H16N2O8	1.17361	-1.41053			0	3	328.091	1.333	0.4	0.18	6	0	-0.4	0	0	1	0	0
C11H20O11	0.781767	-0.500312			0	1	328.101	1.818	1	0	2	-9	0.181818	0	0	0	1	0
C17H16N2O5	-0.150735	0.190312			1	0	328.107	0.727	0.136	0.66	15	12	-0.454545	1	0	0	0	0
C14H20N2O7	0.570257	-0.178044	HW-POM GIA and RSA		8	9	328.128	1.429	0.5	0.06	6	-1	0	0	0	1	0	0
C13H20N4O6	0.815059	-0.591026	HW-POM GIA and RSA		2	9	328.139	1.538	0.462	0	6	0	0.307692	0	0	0	1	0
C18H20N2O4	0.778868	-1.29848			3	2	328.143	0.87	0.087	0.59	14	12	-0.695652	1	0	0	0	0
C15H24N2O6	0.495789	0.0663371	HW-POM GIA and RSA		7	7	328.164	1.6	0.4	0	5	-1	-0.4	0	0	0	1	0
C14H24N4O5	0.637088	-0.489021			7	9	328.175	1.714	0.357	0	5	0	-0.142857	0	0	0	1	0
C24H24O	0.557635	0.848769			1	0	328.183	1	0.042	0.53	13	12	-0.916667	1	0	0	0	0
C17H28O6	0.218594	0.452255	both POM extracts GIA and RSA	both DOM GIA and RSA	17	7	328.189	1.647	0.353	0.07	4	-2	-0.941176	0	0	0	1	0
C16H28N2O5	0.550004	-0.118511	HW-POM GIA and RSA		6	7	328.2	1.75	0.312	0	4	-1	-0.75	0	0	0	1	0
C21H28O3	-0.346585	-0.21166			4	6	328.204	1.333	0.143	0.33	8	5	-1.04762	0	0	1	0	0
C15H28N4O4	0.993898	-0.405261			0	5	328.212	1.867	0.267	0	4	0	-0.533333	0	0	0	1	0
C20H40O3	0.407137	0.360098			4	2	328.298	2	0.15	0	1	-2	-1.7	0	0	0	1	0
C15H7NO8	0.1227	0.404927			7	0	329.018	0.467	0.533	0.8	13	5	0.8	1	1	0	0	0
C16H11NO7	-0.0684258	0.315522			12	0	329.054	0.688	0.438	0.65	12	5	0.375	1	0	0	0	0
C13H15NO9	0.525308	-0.331752			1	1	329.075	1.154	0.692	0.2	7	-2	0.461538	0	0	1	0	0
C17H15NO6	-0.0256022	0.335301	HW-POM GIA and RSA		11	2	329.091	0.882	0.353	0.54	11	5	0	1	0	0	0	0
C14H19NO8	0.57902	-0.0640214	both POM extracts GIA and RSA		8	11	329.112	1.357	0.571	0.11	6	-2	0	0	0	1	0	0
C13H19N3O7	0.831787	-0.526578	HW-POM GIA and RSA		3	9	329.123	1.462	0.538	0	6	-1	0.307692	0	0	1	0	0
C18H19NO5	0.191168	-0.0646679	HW-POM GIA and RSA		11	6	329.127	1.056	0.278	0.45	10	5	-0.333333	0	0	1	0	0
C15H23NO7	0.456736	0.162446	HW-POM GIA and RSA		8	8	329.148	1.533	0.467	0.05	5	-2	-0.4	0	0	0	1	0
C14H23N3O6	0.465484	-0.294286	HW-POM GIA and RSA		14	11	329.159	1.643	0.429	0	5	-1	-0.142857	0	0	0	1	0
C19H23NO4	0.523264	0.241861	HW-POM GIA and RSA		3	3	329.163	1.211	0.211	0.38	9	5	-0.631579	0	0	1	0	0
C16H27NO6	0.302294	0.0812341	both POM extracts GIA and RSA		10	10	329.184	1.688	0.375	0	4	-2	-0.75	0	0	0	1	0
C15H27N3O5	0.686526	-0.499081	HW-POM GIA and RSA		8	10	329.196	1.8	0.333	0	4	-1	-0.533333	0	0	0	1	0
C17H31NO5	0.118146	-0.0989579			9	5	329.221	1.824	0.294	0	3	-2	-1.05882	0	0	0	1	0
C16H31N3O4	0.361766	-1.53078			3	6	329.232	1.938	0.25	0	3	-1	-0.875	0	0	0	1	0
C18H35NO4	0.7345	-0.601074			2	3	329.257	1.944	0.222	0	2	-2	-1.33333	0	0	0	1	0
C15H6O9	-0.0906568	0.259328			13	0	330.002	0.4	0.6	0.81	13	4	0.8	1	1	0	0	0
C20H10O3S	-1.07451	-0.636426			1	0	330.036	0.5	0.15	0.77	16	13	-0.1	1	1	0	0	0
C16H10O8	-0.460475	0.162893			21	5	330.038	0.625	0.5	0.67	12	4	0.375	1	1	0	0	0
C20H10O5	0.170771	0.359683			4	1	330.053	0.5	0.25	0.77	16	11	0	1	1	0	0	0
C13H14O10	-0.992347	0.375401		both DOM GIA and RSA	17	3	330.059	1.286	0.5	0.16	6	-1	-0.142857	0	0	1	0	0
C16H14N2O6	0.176024	0.0176792			4	1	330.086	0.875	0.375	0.55	11	5	0.25	1	0	0	0	0
C21H14O4	0.117768	0.0390974			1	0	330.09	0.667	0.19	0.68	15	11	-0.285714	1	1	0	0	0
C13H18N2O8	0.773578	-0.483542	HW-POM GIA and RSA		2	3	330.107	1.467	0.4	0.09	5	-1	-0.533333	0	0	1	0	0
C12H18N4O7	0.781767	-0.500312			0	1	330.118	1.5	0.583	0	6	-1	0.666667	0	0	0	1	0
C17H18N2O5	0.146192	-0.125828	HW-POM GIA and RSA		9	4	330.122	0.818	0.136	0.61	14	11	-0.545455	1	0	0	0	0
C14H22N2O7	0.468719	-0.0333959	HW-POM GIA and RSA		9	8	330.143	1.571	0.5	0	5	-2	-0.142857	0	0	0	1	0
C16H26O5S	-1.2481	-0.176341			2	0	330.151	1.625	0.312	0.04	4	-1	-0.875	0	0	0	1	0
C13H22N4O6	0.646544	-0.378705	HW-POM GIA and RSA		4	9	330.154	1.692	0.462	0	5	-1	0.153846	0	0	0	1	0
C18H22N2O4	0.861042	0.152562			0	2	330.158	1.222	0.222	0.36	9	5	-0.444444	0	0	1	0	0
C23H22O2	0.822571	-0.291279			0	2	330.163	0.957	0.087	0.55	13	11	-0.782609	1	0	0	0	0
C16H26O7	0.327005	0.424255	both POM extracts GIA and RSA	both DOM GIA and RSA	17	7	330.168	1.625	0.438	0.04	4	-3	-0.75	0	0	0	1	0
C15H26N2O6	0.547144	0.167531	HW-POM GIA and RSA		5	5	330.18	1.733	0.4	0	4	-2	-0.533333	0	0	0	1	0
C14H26N4O5	0.31306	-0.98615			8	4	330.191	1.083	0.042	0.49	12	11	-1	0	0	1	0	0
C17H30O6	0.305912	0.33251	both POM extracts GIA and RSA	both DOM GIA and RSA	18	10	330.205	1.765	0.353	0	3	-3	-1.05882	0	0	0	1	0
C21H30O3	0.950168	-0.780081			1	7	330.22	1.429	0.143	0.28	7	4	-1.14286	0	0	1	0	0
C19H38O4	0.614362	-0.161678	NaOH-POM GIA and RSA		8	11	330.278	2	0.211	0	1	-3	-1.57895	0	0	0	1	0
C15H9NO8	-0.0741366	0.337179			10	0	331.033	0.6	0.533	0.7	12	4	0.666667	1	1	0	0	0
C16H13NO7	-0.025821	0.302366			14	1	331.07	0.65	0.2	0.71	15	11	-0.1	1	1	0	0	0
C13H17NO9	1.1039	-0.767474			0	1	331.091	1.308	0.692	0.07	6	-3	0.307692	0	0	1	0	0
C17H17NO6	0.127089	0.320267	HW-POM GIA and RSA		11	3	331.106	1	0.353	0.46	10	4	-0.117647	0	0	1	0	0
C16H17N3O5	0.281915	0.337847			2	0	331.117	1.062	0.312	0.43	10	5	0.125	0	0	1	0	0
C14H21NO8	0.526842	-0.11447	HW-POM GIA and RSA		6	10	331.127	1.5	0.571	0	5	-3	-0.142857	0	0	0	1	0
C13H21N3O7	0.604527	-0.348509	HW-POM GIA and RSA		8	10	331.138	1.615	0.538	0	5	-2	0.153846	0	0	0	1	0
C18H21NO5	0.520981	0.039689	HW-POM GIA and RSA		7	7	331.143	1.235	0.235	0.33	9	5	-0.235294	0	0	1	0	0
C15H25NO7	0.644461	-0.252016	both POM extracts GIA and RSA		6	10	331.164	1.368	0.105	0.31	8	6	-1	0	0	1	0	0
C14H25N3O6	0.327053	-0.466957	HW-POM GIA and RSA		12	9	331.175	1.786	0.429	0	4	-2	-0.285714	0	0	0	1	0
C19H25NO4	0.719998	0.278669	HW-POM GIA and RSA		1	4	331.179	1.316	0.211	0.31	8	4	-0.736842	0	0	1	0	0
C16H29NO6	0.152424	0.352448	HW-POM GIA and RSA		5	2	331.2	1.812	0.375	0	3	-3	-0.875	0	0	0	1	0
C15H29N3O5	0.0498442	-1.60303			8	5	331.211	1.933	0.333	0	3	-2	-0.666667	0	0	0	1	0
C19H8O4S	-2.09586	0.29609			6	0	332.015	0.421	0.211	0.81	16	12	0.105263	1	1	0	0	0
C15H8O9	-0.443661	0.114986			21	0	332.017	1.083	0.75	0.23	7	-2	0.416667	0	0	1	0	0
C19H8O6	-1.34924	-0.735321			7	0	332.033	0.421	0.316	0.81	16	10	0.210526	1	1	0	0	0
C12H12O11	0.701637	-1.03832			0	2	332.039	1	0.917	0.23	7	-4	0.833333	0	0	1	0	0
C16H12O8	-0.330591	0.23909	NaOH-POM GIA and RSA		19	4	332.054	0.75	0.5	0.58	11	3	0.25	1	0	0	0	0
C15H12N2O7	0.782979	-1.44247			1	2	332.065	0.8	0.467	0.58	11	4	0.533333	1	0	0	0	0
C20H12O5	-0.243272	0.121438			5	0	332.069	0.6	0.25	0.71	15	10	-0.1	1	1	0	0	0
C14H20O7S	0.944035	0.250819			0	2	332.094	1.429	0.5	0.05	5	-2	-0.285714	0	0	1	0	0
C16H16N2O6	0.321749	-0.0792596	both POM extracts GIA and RSA		12	7	332.101	1	0.375	0.45	10	4	0.125	0	0	1	0	0
C14H21O7P	1.07795	-0.778508			0	11	332.103	1.5	0.5	0.05	5	-2	-0.5	0	0	0	1	0
C21H16O4	0.712778	-0.44757			1	1	332.105	0.762	0.19	0.63	14	10	-0.380952	1	0	0	0	0
C14H20O9	0.345109	0.102445	both POM extracts GIA and RSA		18	9	332.111	1.429	0.643	0.05	5	-4	-0.142857	0	0	1	0	0
C13H20N2O8	0.661196	0.0390827			2	3	332.123	1.538	0.615	0	5	-3	0.153846	0	0	0	1	0
C15H24O6S	-0.37612	0.224189			1	0	332.13	1.6	0.4	0	4	-2	-0.666667	0	0	0	1	0
C12H20N4O7	0.550172	-0.135052			1	1	332.134	1.667	0.583	0	5	-2	0.5	0	0	0	1	0
C17H20N2O5	0.339463	-0.000640536	HW-POM GIA and RSA		9	5	332.138	0.909	0.136	0.56	13	10	-0.636364	1	0	0	0	0
C15H24O8	0.240683	0.261574	both POM extracts GIA and RSA	both DOM GIA and RSA	20	10	332.148	1.6	0.533	0	4	-4	-0.533333	0	0	0	1	0
C16H20N4O4	1.04195	-2.3571			0	1	332.149	1.25	0.25	0.3	9	5	0	0	0	1	0	0
C14H24N2O7	0.411585	0.0887181	HW-POM GIA and RSA		4	3	332.159	1.714	0.5	0	4	-3	-0.285714	0	0	0	1	0
C13H24N4O6	0.753525	-1.13982			2	2	332.17	1.333	0.222	0.29	8	4	-0.555556	0	0	1	0	0
C23H24O2	0.117768	0.0390974			1	0	332.178	1.043	0.087	0.5	12	10	-0.869565	0	0	1	0	0
C16H28O7	0.338105	0.34401	both POM extracts GIA and RSA		17	10	332.184	1.75	0.438	0	3	-4	-0.875	0	0	0	1	0
C24H28O	0.953561	-2.12793			1	1	332.215	1.167	0.042	0.45	11	10	-1.08333	0	0	1	0	0
C17H32O6	0.403882	0.177451	both POM extracts GIA and RSA		16	14	332.22	1.882	0.353	0	2	-4	-1.17647	0	0	0	1	0
C21H32O3	0.692756	-0.105697			4	7	332.236	1.524	0.143	0.23	6	3	-1.2381	0	0	0	1	0
C18H36O5	0.360421	0.397129	both POM extracts GIA and RSA		16	14	332.257	2	0.278	0	1	-4	-1.44444	0	0	0	1	0
C15H11NO8	-0.0606964	0.312273			12	0	333.049	0.733	0.533	0.6	11	3	0.533333	1	0	0	0	0
C19H11NO5	0.117768	0.0390974			1	0	333.064	0.579	0.263	0.74	15	10	0.105263	1	1	0	0	0
C16H15NO7	-0.163404	0.230205	HW-POM GIA and RSA		17	5	333.085	0.938	0.438	0.48	10	3	0.125	0	0	1	0	0
C15H15N3O6	-0.215757	0.279377			5	0	333.097	0.75	0.2	0.65	14	10	-0.2	1	0	0	0	0
C13H19NO9	0.956349	-0.750926			0	8	333.107	1.462	0.692	0	5	-4	0.153846	0	0	1	0	0
C17H19NO6	0.331996	0.163635	both POM extracts GIA and RSA		13	10	333.122	1.118	0.353	0.38	9	3	-0.235294	0	0	1	0	0
C16H19N3O5	0.516035	-0.454393	HW-POM GIA and RSA		8	6	333.133	1.188	0.312	0.33	9	4	0	0	0	1	0	0
C14H23NO8	0.660921	-0.495836	HW-POM GIA and RSA		4	9	333.143	1.643	0.571	0	4	-4	-0.285714	0	0	0	1	0
C13H23N3O7	0.190635	0.331518			5	0	333.154	1.769	0.538	0	4	-3	0	0	0	0	1	0
C18H23NO5	0.434371	0.124412	HW-POM GIA and RSA		9	8	333.158	1.278	0.278	0.31	8	3	-0.555556	0	0	1	0	0
C17H23N3O4	0.591781	-0.994666			3	1	333.169	1.353	0.235	0.25	8	4	-0.352941	0	0	1	0	0
C15H27NO7	0.892742	0.068191			0	1	333.179	1.8	0.467	0	3	-4	-0.666667	0	0	0	1	0
C19H27NO4	0.559541	0.291128	HW-POM GIA and RSA		2	3	333.195	0.333	0.278	0.86	16	11	0.333333	1	1	0	0	0
C14H6O10	-0.362351	0.270135			3	0	333.997	0.429	0.714	0.78	12	2	1	1	1	0	0	0
C18H6O7	-1.80979	-1.73349			2	0	334.012	0.333	0.389	0.86	16	9	0.444444	1	1	0	0	0
C15H10O9	-0.462072	0.35666			20	0	334.033	1.25	0.75	0.08	6	-3	0.25	0	0	1	0	0
C19H10O6	-0.710112	-0.16406	HW-POM GIA and RSA		16	1	334.048	0.526	0.316	0.75	15	9	0.105263	1	1	0	0	0
C12H14O11	0.705862	-1.03673			0	2	334.054	1.385	0.615	0	5	-3	0	0	0	1	0	0
C15H14N2O7	0.322912	-0.439806			5	1	334.081	0.933	0.467	0.47	10	3	0.4	0	0	1	0	0
C20H14O5	-0.0429301	0.265334			4	0	334.085	0.7	0.25	0.66	14	9	-0.2	1	0	0	0	0
C13H18O10	-0.0915569	-0.181712			6	10	334.091	1.385	0.769	0	5	-5	0.153846	0	0	1	0	0
C14H22O7S	1.05701	-0.173859			0	2	334.109	1.571	0.5	0	4	-3	-0.428571	0	0	0	1	0
C16H18N2O6	0.629132	-0.807287	HW-POM GIA and RSA		16	11	334.117	0.857	0.19	0.58	13	9	-0.47619	1	0	0	0	0
C14H22O9	0.250828	0.0730339	both POM extracts GIA and RSA		21	12	334.127	1.571	0.643	0	4	-5	-0.285714	0	0	0	1	0
C15H18N4O5	0.408266	0.395231	HW-POM GIA and RSA		1	1	334.128	1.733	0.4	0	3	-3	-0.8	0	0	0	1	0
C17H22N2O5	0.359095	0.0426962	HW-POM GIA and RSA		9	5	334.153	1.294	0.294	0.28	8	3	-0.352941	0	0	1	0	0
C22H22O3	0.117768	0.0390974			1	0	334.157	1	0.136	0.51	12	9	-0.727273	1	0	0	0	0
C15H26O8	0.249886	0.242215	both POM extracts GIA and RSA		20	12	334.163	1.733	0.533	0	3	-5	-0.666667	0	0	0	1	0
C16H22N4O4	0.552469	0.309092	HW-POM GIA and RSA		3	3	334.165	1.375	0.25	0.2	8	4	-0.125	0	0	1	0	0
C18H26N2O4	0.41682	0.174447			1	1	334.19	1.444	0.222	0.21	7	3	-0.666667	0	0	1	0	0
C16H30O7	0.397797	0.267532	both POM extracts GIA and RSA		16	13	334.2	2	0.235	0	1	-3	-1.41176	0	0	0	1	0
C17H34O6	0.267526	0.433103	both POM extracts GIA and RSA		13	5	334.236	2	0.353	0	1	-5	-1.29412	0	0	0	1	0
C21H34O3	0.532246	0.194049			4	4	334.251	1.619	0.143	0.18	5	2	-1.33333	0	0	0	1	0
C14H9NO9	-0.0177866	0.355906			4	0	335.028	0.643	0.643	0.65	11	2	0.857143	1	0	0	0	0
C18H9NO6	0.0737505	0.296782			3	0	335.044	0.5	0.333	0.79	15	9	0.333333	1	1	0	0	0
C15H13NO8	-0.0949328	0.306923			13	1	335.065	0.867	0.533	0.5	10	2	0.4	0	0	1	0	0
C14H13N3O7	-0.194417	0.258695			5	0	335.076	0.929	0.5	0.47	10	3	0.714286	0	0	1	0	0
C19H13NO5	0.117768	0.0390974			1	0	335.08	0.684	0.263	0.68	14	9	0	1	1	0	0	0
C16H17NO7	0.09375	0.329807	HW-POM GIA and RSA		13	3	335.101	0.9	0.1	0.59	13	11	-0.55	1	0	0	0	0
C15H17N3O6	0.0989722	0.155453			9	2	335.112	1.133	0.4	0.33	9	3	0.266667	0	0	1	0	0
C13H21NO9	0.861535	-0.964883			0	4	335.122	1.615	0.692	0	4	-5	0	0	0	0	1	0
C17H21NO6	0.439688	0.0496126	both POM extracts GIA and RSA		12	13	335.137	1.235	0.353	0.31	8	2	-0.352941	0	0	1	0	0
C16H21N3O5	0.53425	-0.203661			6	6	335.149	1.312	0.312	0.24	8	3	-0.125	0	0	1	0	0
C14H25NO8	1.01968	-1.00845			0	6	335.159	1.786	0.571	0	3	-5	-0.428571	0	0	0	1	0
C18H25NO5	0.339663	0.244009	both POM extracts GIA and RSA		15	9	335.174	1.389	0.278	0.24	7	2	-0.666667	0	0	1	0	0
C17H25N3O4	-0.130037	-1.44853			7	2	335.185	1.471	0.235	0.17	7	3	-0.470588	0	0	1	0	0
C19H29NO4	0.00965171	0.278554			5	0	335.21	1.526	0.211	0.19	6	2	-0.947368	0	0	0	1	0
C18H8O5S	-1.49725	-0.348317			4	0	336.01	0.444	0.278	0.79	15	10	0.222222	1	1	0	0	0
C14H8O10	-0.349971	-0.0199395			14	0	336.012	0.571	0.714	0.67	11	1	0.857143	1	1	0	0	0
C18H8O7	-0.978597	-0.320416			17	0	336.028	0.632	0.211	0.69	14	10	-0.105263	1	1	0	0	0
C15H12O9	-0.445143	0.354173		both DOM GIA and RSA	20	3	336.049	0.8	0.6	0.52	10	1	0.4	1	0	0	0	0
C12H17O9P	1.3904	-1.45763			0	2	336.062	1.417	0.75	0	5	-4	0.0833333	0	0	1	0	0
C19H12O6	-0.559246	0.173721			17	0	336.064	0.632	0.316	0.69	14	8	0	1	1	0	0	0
C12H16O11	-1.07451	-0.636426			1	0	336.07	0.8	0.15	0.6	13	10	-0.4	1	0	0	0	0
C13H20O8S	0.915288	-0.141173			1	2	336.088	1.538	0.615	0	4	-4	-0.153846	0	0	0	1	0
C15H16N2O7	0.0523181	0.386063	HW-POM GIA and RSA		15	4	336.096	1.067	0.467	0.37	9	2	0.266667	0	0	1	0	0
C20H16O5	-0.275394	0.111031			6	1	336.1	0.8	0.25	0.6	13	8	-0.3	1	0	0	0	0
C13H20O10	-0.0351535	-0.399807	HW-POM GIA and RSA		7	9	336.106	1.538	0.769	0	4	-6	0	0	0	0	1	0
C14H16N4O6	0.370335	0.378026	HW-POM GIA and RSA		1	1	336.108	1.143	0.429	0.29	9	3	0.571429	0	0	1	0	0
C14H24O7S	0.690079	0.260861			1	1	336.125	1.714	0.5	0	3	-4	-0.571429	0	0	0	1	0
C16H20N2O6	0.285687	-0.15118	HW-POM GIA and RSA		15	11	336.133	1.25	0.375	0.27	8	2	-0.125	0	0	1	0	0
C14H24O9	0.352543	-0.0573001	both POM extracts GIA and RSA		16	14	336.143	1.714	0.643	0	3	-6	-0.428571	0	0	0	1	0
C15H20N4O5	0.561778	-0.10168	HW-POM GIA and RSA		4	4	336.144	1.333	0.333	0.18	8	3	0.133333	0	0	1	0	0
C17H24N2O5	-0.489649	-0.79706	HW-POM GIA and RSA		3	4	336.169	1.412	0.294	0.2	7	2	-0.470588	0	0	1	0	0
C15H29O6P	1.27183	-0.862164			0	1	336.171	1.933	0.4	0	2	-4	-1.13333	0	0	0	1	0
C22H24O3	0.85282	-0.854853			0	3	336.173	1.091	0.136	0.46	11	8	-0.818182	0	0	1	0	0
C15H28O8	0.254511	0.455048	both POM extracts GIA and RSA		14	7	336.179	1.867	0.533	0	2	-6	-0.8	0	0	0	1	0
C16H24N4O4	0.233821	0.126266			2	0	336.18	1.5	0.25	0.1	7	3	-0.25	0	0	0	1	0
C16H32O5S	0.261889	0.226212			3	0	336.198	2	0.312	0	1	-4	-1.25	0	0	0	1	0
C16H32O7	0.206057	0.288902			4	0	336.215	2	0.438	0	1	-6	-1.125	0	0	0	1	0
C21H36O3	0.830659	-0.0284685			2	5	336.267	1.714	0.143	0.13	4	1	-1.42857	0	0	0	1	0
C14H11NO9	-0.0750895	0.344479			11	0	337.044	0.786	0.643	0.53	10	1	0.714286	1	0	0	0	0
C18H11NO6	-0.19994	0.308441			4	0	337.059	0.611	0.333	0.71	14	8	0.222222	1	1	0	0	0
C15H15NO8	-0.0964758	0.261757	HW-POM GIA and RSA		15	4	337.08	1	0.533	0.4	9	1	0.266667	0	0	1	0	0
C14H15N3O7	-0.163963	0.288			8	0	337.092	1.071	0.5	0.33	9	2	0.571429	0	0	1	0	0
C19H15NO5	-0.0866322	0.216567			3	0	337.096	0.789	0.263	0.61	13	8	-0.105263	1	0	0	0	0
C12H19NO10	0.999932	-0.941986			0	2	337.101	1.583	0.833	0	4	-6	0.333333	0	0	0	1	0
C16H19NO7	0.271071	0.221909	both POM extracts GIA and RSA		14	9	337.117	1.188	0.438	0.3	8	1	-0.125	0	0	1	0	0
C15H19N3O6	0.458872	-0.0487637	HW-POM GIA and RSA		8	6	337.128	0.95	0.2	0.53	12	8	-0.4	1	0	0	0	0
C13H23NO9	0.792917	-0.980324			0	3	337.138	1.769	0.692	0	3	-6	-0.153846	0	0	0	1	0
C17H23NO6	0.421499	0.220368	both POM extracts GIA and RSA		13	10	337.153	1.353	0.353	0.23	7	1	-0.470588	0	0	1	0	0
C16H23N3O5	0.436742	-0.290774	both POM extracts GIA and RSA		8	4	337.164	1.438	0.312	0.14	7	2	-0.25	0	0	1	0	0
C18H27NO5	0.345805	0.150957	HW-POM GIA and RSA		10	7	337.189	1.955	0.045	0.02	2	1	-1.72727	0	0	0	1	0
C10H11O11P	0.0855194	0.406343			1	0	338.004	1.1	1.1	0	6	-5	1.1	0	0	1	0	0
C17H6O8	0.0642049	0.250109			5	0	338.007	0.353	0.471	0.85	15	7	0.588235	1	1	0	0	0
C14H10O10	-0.642758	-0.0428697			21	1	338.028	0.714	0.714	0.56	10	0	0.714286	1	0	0	0	0
C18H10O7	-0.914256	-0.238894			21	0	338.043	0.556	0.389	0.72	14	7	0.222222	1	1	0	0	0
C22H10O4	0.117768	0.0390974			1	0	338.059	0.455	0.182	0.8	18	14	-0.0909091	1	1	0	0	0
C19H14O4S	-1.07451	-0.636426			1	0	338.062	0.737	0.211	0.62	13	9	-0.210526	1	0	0	0	0
C14H14N2O8	-0.0278015	0.299143			3	0	338.076	1	0.571	0.38	9	1	0.571429	0	0	1	0	0
C12H19O9P	1.26772	-1.33369			0	3	338.077	1.583	0.75	0	4	-5	-0.0833333	0	0	0	1	0
C19H14O6	-0.239705	0.130999			14	3	338.08	0.737	0.316	0.62	13	7	-0.105263	1	0	0	0	0
C12H18O11	-0.237825	-0.575075			1	1	338.085	1.5	0.917	0	4	-7	0.333333	0	0	0	1	0
C13H22O8S	1.09254	-0.618021			1	4	338.104	1.692	0.615	0	3	-5	-0.307692	0	0	0	1	0
C15H18N2O7	0.268249	0.11365	HW-POM GIA and RSA		14	10	338.112	1.2	0.467	0.26	8	1	0.133333	0	0	1	0	0
C13H22O10	-1.30184	-0.134023			6	1	338.122	1.692	0.769	0	3	-7	-0.153846	0	0	0	1	0
C14H18N4O6	0.02378	0.270198	HW-POM GIA and RSA		5	2	338.123	1.286	0.429	0.14	8	2	0.428571	0	0	1	0	0
C14H26O7S	0.920138	0.264685			0	1	338.14	1.857	0.5	0	2	-5	-0.714286	0	0	0	1	0
C16H22N2O6	0.610702	0.0821946	both POM extracts GIA and RSA		7	7	338.148	1.375	0.375	0.18	7	1	-0.25	0	0	1	0	0
C14H26O9	0.406745	0.256151			1	0	338.158	1.857	0.643	0	2	-7	-0.571429	0	0	0	1	0
C15H22N4O5	0.579013	0.141464	HW-POM GIA and RSA		2	4	338.16	1.467	0.333	0.06	7	2	0	0	0	1	0	0
C15H30O6S	0.942799	-0.619216			0	2	338.177	2	0.4	0	1	-5	-1.06667	0	0	0	1	0
C17H26N2O5	0.744216	0.318166	HW-POM GIA and RSA		1	3	338.185	1.529	0.294	0.12	6	1	-0.588235	0	0	0	1	0
C22H26O3	0.585972	-0.666238			1	1	338.189	1.182	0.136	0.41	10	7	-0.909091	0	0	1	0	0
C21H38O3	0.781767	-0.500312			0	1	338.283	1.81	0.143	0.08	3	0	-1.52381	0	0	0	1	0
C17H9NO7	0.139663	0.342466			4	0	339.038	0.529	0.412	0.76	14	7	0.470588	1	1	0	0	0
C14H13NO9	0.0296178	0.175474			12	2	339.06	0.929	0.643	0.41	9	0	0.571429	0	0	1	0	0
C18H13NO6	-0.124828	0.336389			10	0	339.075	0.722	0.333	0.64	13	7	0.111111	1	0	0	0	0
C15H17NO8	-0.133793	0.151832	HW-POM GIA and RSA		16	6	339.096	1.133	0.533	0.3	8	0	0.133333	0	0	1	0	0
C14H17N3O7	-0.219637	0.110421			1	0	339.107	1.214	0.5	0.2	8	1	0.428571	0	0	1	0	0
C19H17NO5	0.329802	-0.483361			1	1	339.111	0.895	0.263	0.55	12	7	-0.210526	1	0	0	0	0
C16H21NO7	0.394516	0.119007	HW-POM GIA and RSA		13	11	339.132	1.312	0.438	0.22	7	0	-0.25	0	0	1	0	0
C15H21N3O6	0.334502	0.122292	HW-POM GIA and RSA		13	6	339.144	1.4	0.4	0.11	7	1	0	0	0	1	0	0
C20H21NO4	0.836905	-0.333179			0	3	339.148	1.05	0.2	0.47	11	7	-0.5	0	0	1	0	0
C16H25N3O5	0.60774	-0.260757	HW-POM GIA and RSA		6	7	339.18	1.562	0.312	0.05	6	1	-0.375	0	0	0	1	0
C18H29NO5	0.343867	0.27693	HW-POM GIA and RSA		8	5	339.205	1.611	0.278	0.1	5	0	-0.888889	0	0	0	1	0
C19H33NO4	0.406745	0.256151			1	0	339.242	1.737	0.211	0.06	4	0	-1.15789	0	0	0	1	0
C13H8O11	0.117768	0.0390974			1	0	340.007	1.3	1.1	0	5	-6	0.9	0	0	1	0	0
C17H8O8	-0.716783	-0.0733641			18	0	340.022	0.471	0.471	0.77	14	6	0.470588	1	1	0	0	0
C14H12O10	-0.401312	0.179411			17	2	340.044	1.545	0.909	0	4	-6	0.272727	0	0	0	1	0
C18H12O7	-0.38243	0.206223			20	2	340.059	0.667	0.389	0.66	13	6	0.111111	1	0	0	0	0
C22H12O4	0.117768	0.0390974			1	0	340.074	0.545	0.182	0.75	17	13	-0.181818	1	1	0	0	0
C14H16N2O8	0.406745	0.256151			1	0	340.091	1.143	0.571	0.25	8	0	0.428571	0	0	1	0	0
C12H21O9P	1.23839	-0.838397			0	3	340.093	1.25	0.375	0.25	7	1	-0.375	0	0	1	0	0
C12H20O11	-0.302696	-0.404473			2	1	340.101	0.696	0.13	0.67	16	13	-0.434783	1	1	0	0	0
C13H24O8S	0.0628795	0.195738			3	0	340.12	1.846	0.615	0	2	-6	-0.461538	0	0	0	1	0
C15H20N2O7	0.464991	-0.20881	both POM extracts GIA and RSA		10	11	340.128	1.333	0.467	0.16	7	0	0	0	0	1	0	0
C17H24O5S	-1.23242	-0.217913			2	0	340.135	1.412	0.294	0.19	6	1	-0.705882	0	0	1	0	0
C14H20N4O6	0.53625	-0.0108763			3	4	340.139	1.429	0.429	0	7	1	0.285714	0	0	1	0	0
[truncated: 6,872 more rows]

## Sheet: Table_S2DOMonly
Table S2. Results of Non-Metric multidimentional scaling analysis (NMDS) of DOM samples based on Bray Curtis dissimilarity, including scores (samples) and molecular data loadings for the first two axes (NMDS1 and NMDS2) as shown in Figure S4A
Each formula is assigned to a molecular category and several indices are calculated (see table s7) to easily visualize main trends associated to the molecular loadings along NMDS1
In the sample name, L and D stands for light and dark conditions.
In the molecular data it is additionally indicated the number of occurrences that each molecular formula appeared in each habitat (for ice- and snow-algae habitat up to 8 and 8 DOM samples, respectively)
Samples	MDS1	MDS2	Occurrences in ice-algae dominated samples	Occurrences in snow-algae dominated samples	Neutral mass	H/C	O/C	AI-mod	DBE	DBE-O	NOSC	Aromatics	Condensed aromatics	Highly unsaturated	Unsaturated aliphatics	Saturated
T0_Ice	-1.14104	-0.966381	-	-	-	-	-	-	-	-	-	-	-	-	-	-
T4_IceL	-0.82585	-0.0202067	-	-	-	-	-	-	-	-	-	-	-	-	-	-
T7_IceL	-0.632855	-0.393013	-	-	-	-	-	-	-	-	-	-	-	-	-	-
T12_IceL	-0.332036	-0.286986	-	-	-	-	-	-	-	-	-	-	-	-	-	-
T22_IceL	-1.2865	0.739633	-	-	-	-	-	-	-	-	-	-	-	-	-	-
T4_IceD	-1.27596	0.0186618	-	-	-	-	-	-	-	-	-	-	-	-	-	-
T12_IceD	-1.00485	-0.15003	-	-	-	-	-	-	-	-	-	-	-	-	-	-
T22_IceD	-1.05111	0.953946	-	-	-	-	-	-	-	-	-	-	-	-	-	-
T0_Snow	0.783395	-0.351275	-	-	-	-	-	-	-	-	-	-	-	-	-	-
T3_SnowL	0.990024	-0.219758	-	-	-	-	-	-	-	-	-	-	-	-	-	-
T9_SnowL	0.998062	-0.16026	-	-	-	-	-	-	-	-	-	-	-	-	-	-
T14_SnowL	1.03296	-0.0794671	-	-	-	-	-	-	-	-	-	-	-	-	-	-
T24_SnowL	1.20064	0.449215	-	-	-	-	-	-	-	-	-	-	-	-	-	-
T3_SnowD	0.70602	-0.183607	-	-	-	-	-	-	-	-	-	-	-	-	-	-
T14_SnowD	0.819239	-0.132435	-	-	-	-	-	-	-	-	-	-	-	-	-	-
T24_SnowD	1.01985	0.781963	-	-	-	-	-	-	-	-	-	-	-	-	-	-
Total formulae	NMDS1	NMDS2
6604
C4H6O3	-0.65789	-1.00433	2	2	102.032	1.5	0.75	0.2	2	-1	0	0	0	0	1	0
C5H10O2	0.79616	-0.266099	1	3	102.069	2	0.4	0	1	-1	-1.2	0	0	0	1	0
C4H8O3	1.07037	0.251524	0	6	104.048	2	0.75	0	1	-2	-0.5	0	0	0	1	0
C6H4O2	-0.401638	-0.398786	1	0	108.022	0.667	0.333	0.8	5	3	0	1	1	0	0	0
C7H8O	0.891966	-0.503531	0	1	108.058	1.143	0.143	0.54	4	3	-0.857143	1	0	0	0	0
C6H6O2	-0.985586	-1.34662	1	1	110.037	1	0.333	0.6	4	2	-0.333333	1	0	0	0	0
C7H10O	-0.294924	-0.102543	2	3	110.074	1.429	0.143	0.38	3	2	-1.14286	0	0	1	0	0
C6H8O2	0.891966	-0.503531	0	1	112.053	1.333	0.333	0.4	3	1	-0.666667	0	0	1	0	0
C4H2O4	0.933536	-0.146981	0	1	113.996	0.5	1	1	4	0	1.5	1	1	0	0	0
C5H6O3	-0.966523	-1.33806	1	1	114.032	1.2	0.6	0.43	3	0	0	0	0	1	0	0
C6H10O2	-0.0699377	-0.136463	2	3	114.069	1.667	0.333	0.2	2	0	-1	0	0	0	1	0
C7H14O	1.01287	-0.198608	0	5	114.105	2	0.143	0.08	1	0	-1.71429	0	0	0	1	0
C4H5NO3	0.891966	-0.503531	0	1	115.027	1.25	0.75	0.33	3	0	1	0	0	1	0	0
C4H4O4	1.01971	-0.343838	0	2	116.012	1	1	0.5	3	-1	1	0	0	1	0	0
C5H8O3	-0.519091	-1.03206	2	2	116.048	1.6	0.6	0.14	2	-1	-0.4	0	0	0	1	0
C4H6O4	0.952327	0.0218957	1	8	118.027	1.5	1	0	2	-2	0.5	0	0	0	1	0
C8H6O	1.14092	-0.192316	0	1	118.042	0.75	0.125	0.73	6	5	-0.5	1	1	0	0	0
C5H10O3	1.07517	0.0233373	0	7	118.064	2	0.6	0	1	-2	-0.8	0	0	0	1	0
C7H4O2	-0.58736	-0.490749	2	0	120.022	0.571	0.286	0.83	6	4	0	1	1	0	0	0
C4H8O4	-1.05997	-0.316718	7	3	120.043	2	1	0	1	-3	0	0	0	0	1	0
C3H6O3S	0.933536	-0.146981	0	1	122.004	2	1	0	1	-2	0.666667	0	0	0	1	0
C6H5NO2	1.02105	-0.209843	0	2	123.033	0.833	0.333	0.75	5	3	0.333333	1	1	0	0	0
C7H8O2	-0.753017	-1.24219	1	1	124.053	1.143	0.286	0.5	4	2	-0.571429	0	0	1	0	0
C6H7NO2	0.933536	-0.146981	0	1	125.048	1.167	0.333	0.5	4	2	0	0	0	1	0	0
C5H4O4	0.0679515	-0.296266	3	4	128.011	0.8	0.8	0.67	4	0	0.8	1	1	0	0	0
C6H8O3	-0.666672	-1.20341	1	1	128.048	1.333	0.5	0.33	3	0	-0.333333	0	0	1	0	0
C5H8N2O2	1.1662	1.34282	0	1	128.059	1.6	0.4	0	3	1	0.4	0	0	0	1	0
C8H16O	1.15568	0.136444	0	6	128.121	2	0.125	0.07	1	0	-1.75	0	0	0	1	0
C5H7NO3	-0.501023	-0.050756	6	7	129.043	1.4	0.6	0.2	3	0	0.4	0	0	1	0	0
C7H14O2	0.0231674	-0.121965	1	2	130.1	2	0.286	0	1	-1	-1.42857	0	0	0	1	0
C6H14N2O	0.851994	-0.381848	0	2	130.111	2.333	0.167	0	1	0	-1	0	0	0	0	0
C4H5NO4	-1.33986	-1.5057	1	0	131.022	1.25	1	0	3	-1	1.5	0	0	1	0	0
C6H13NO2	0.256868	0.808897	1	3	131.095	2.167	0.333	0	1	-1	-1	0	0	0	0	0
C5H8O4	-0.759761	-1.24522	1	1	132.043	1.6	0.8	0	2	-2	0	0	0	0	1	0
C6H12O3	0.994601	-0.258467	0	4	132.079	2	0.5	0	1	-2	-1	0	0	0	1	0
C8H6O2	-1.33986	-1.5057	1	0	134.037	0.75	0.25	0.71	6	4	-0.25	1	1	0	0	0
C5H10O4	1.05328	-0.055156	0	6	134.058	2	0.8	0	1	-3	-0.4	0	0	0	1	0
C9H10O	0.891966	-0.503531	0	1	134.074	1.111	0.111	0.53	5	4	-0.888889	1	0	0	0	0
C7H5NO2	1.18139	-0.0606831	0	1	135.033	0.714	0.286	0.8	6	4	0.285714	1	1	0	0	0
C7H4O3	-0.750507	-0.571533	1	0	136.017	0.571	0.429	0.82	6	3	0.285714	1	1	0	0	0
C7H7NO2	0.170676	-0.276552	1	1	137.048	1	0.286	0.6	5	3	0	1	0	0	0	0
C6H2O4	-1.23557	1.62302	1	0	137.996	0.333	0.667	1	6	2	1	1	1	0	0	0
C8H10O2	-0.545272	-1.1489	1	1	138.069	1.25	0.25	0.43	4	2	-0.75	0	0	1	0	0
C9H14O	-0.883856	-1.30094	1	1	138.105	1.556	0.111	0.29	3	2	-1.33333	0	0	0	1	0
C6H5NO3	0.891966	-0.503531	0	1	139.027	0.833	0.5	0.71	5	2	0.666667	1	1	0	0	0
C7H9NO2	-0.299979	0.173419	5	6	139.064	1.286	0.286	0.4	4	2	-0.285714	0	0	1	0	0
C6H4O4	-1.33986	-1.5057	1	0	140.012	0.667	0.667	0.75	5	1	0.666667	1	1	0	0	0
C9H16O	0.788067	-0.231026	1	4	140.121	1.778	0.111	0.18	2	1	-1.55556	0	0	0	1	0
C6H7NO3	1.18139	-0.0606831	0	1	141.043	1.167	0.5	0.43	4	1	0.333333	0	0	1	0	0
C7H10O3	-0.764288	-1.24725	1	1	142.064	1.429	0.429	0.27	3	0	-0.571429	0	0	1	0	0
C9H18O	1.0549	-0.0250668	0	6	142.136	2	0.111	0.06	1	0	-1.77778	0	0	0	1	0
C6H9NO3	0.0401662	0.815083	1	4	143.059	1.5	0.5	0.14	3	0	0	0	0	0	1	0
C5H4O5	0.933536	-0.146981	0	1	144.006	0.8	1	0.6	4	-1	1.2	1	0	0	0	0
C7H12O3	0.430974	-0.179925	2	4	144.079	1.714	0.429	0.09	2	-1	-0.857143	0	0	0	1	0
C8H16O2	1.0113	-0.263247	0	4	144.116	2	0.25	0	1	-1	-1.5	0	0	0	1	0
C5H7NO4	0.933536	-0.146981	0	1	145.038	1.4	0.8	0	3	-1	0.8	0	0	1	0	0
C9H7NO	0.494998	0.305751	1	2	145.053	0.778	0.111	0.73	7	6	-0.222222	1	1	0	0	0
C5H6O5	0.552563	-0.210174	1	2	146.022	1.2	1	0.2	3	-2	0.8	0	0	1	0	0
C9H6O2	-1.33986	-1.5057	1	0	146.037	0.667	0.222	0.75	7	5	-0.222222	1	1	0	0	0
C6H10O4	-0.00460842	-0.906125	1	1	146.058	1.667	0.667	0	2	-2	-0.333333	0	0	0	1	0
C5H10N2O3	1.1662	1.34282	0	1	146.07	2	0.6	0	2	-1	0.4	0	0	0	1	0
C7H14O3	1.02827	0.149807	1	7	146.095	2	0.429	0	1	-2	-1.14286	0	0	0	1	0
C8H5NO2	0.933536	-0.146981	0	1	147.033	0.625	0.25	0.83	7	5	0.25	1	1	0	0	0
C8H4O3	-0.93226	-0.162316	5	1	148.017	0.5	0.375	0.85	7	4	0.25	1	1	0	0	0
C5H8O5	0.949579	-0.295205	0	4	148.038	1.6	1	0	2	-3	0.4	0	0	0	1	0
C6H12O4	0.961152	0.0687571	1	7	148.074	2	0.667	0	1	-3	-0.666667	0	0	0	1	0
C11H16	1.1662	1.34282	0	1	148.126	1.455	0	0.36	4	4	-1.45455	0	0	1	0	0
C8H7NO2	1.05612	0.637983	0	2	149.048	0.875	0.25	0.67	6	4	0	1	1	0	0	0
C5H10O5	-0.401638	-0.398786	1	0	150.053	2	1	0	1	-4	0	0	0	0	1	0
C8H9NO2	1.02635	-0.114667	0	2	151.064	1.125	0.25	0.5	5	3	-0.25	0	0	1	0	0
C10H16O	0.743369	-0.316949	1	4	152.121	1.6	0.1	0.26	3	2	-1.4	0	0	0	1	0
C7H7NO3	0.664118	0.0893004	1	4	153.043	1	0.429	0.56	5	2	0.285714	1	0	0	0	0
C10H18O	1.0915	0.0797783	0	6	154.136	1.8	0.1	0.16	2	1	-1.6	0	0	0	1	0
C6H5NO4	0.891966	-0.503531	0	1	155.022	0.833	0.667	0.67	5	1	1	1	1	0	0	0
C7H9NO3	1.1316	-0.289255	0	1	155.059	1.286	0.429	0.33	4	1	0	0	0	1	0	0
C6H4O5	-0.0454383	-0.1882	3	4	156.006	0.667	0.833	0.71	5	0	1	1	1	0	0	0
C7H12N2O2	1.03739	-0.304549	0	3	156.09	1.714	0.286	0	3	1	-0.285714	0	0	0	1	0
C9H16O2	0.773281	-0.234169	1	4	156.116	1.778	0.222	0.12	2	0	-1.33333	0	0	0	1	0
C10H20O	1.08535	-0.193949	0	3	156.152	2	0.1	0.05	1	0	-1.8	0	0	0	1	0
C7H11NO3	0.295223	0.609361	1	8	157.074	1.571	0.429	0.11	3	0	-0.285714	0	0	0	1	0
C6H6O3S	1.08226	-0.0951994	0	2	158.004	1	0.5	0.43	4	1	0.333333	0	0	1	0	0
C6H6O5	0.891966	-0.503531	0	1	158.022	1	0.833	0.43	4	-1	0.666667	0	0	1	0	0
C8H14O3	-0.122527	-0.832192	2	2	158.095	1.75	0.375	0.08	2	-1	-1	0	0	0	1	0
C7H13NO3	1.01025	-0.205489	0	4	159.09	1.857	0.429	0	2	-1	-0.571429	0	0	0	1	0
C9H4O3	-1.08706	1.26297	2	0	160.017	0.444	0.333	0.87	8	5	0.222222	1	1	0	0	0
C6H8O5	0.891966	-0.503531	0	1	160.038	1.333	0.833	0.14	3	-2	0.333333	0	0	1	0	0
C7H12O4	0.965545	-0.260688	1	2	160.074	1.714	0.571	0	2	-2	-0.571429	0	0	0	1	0
C8H16O3	1.03342	0.0422134	1	8	160.11	2	0.375	0	1	-2	-1.25	0	0	0	1	0
C9H7NO2	0.933536	-0.146981	0	1	161.048	0.778	0.222	0.71	7	5	0	1	1	0	0	0
C9H6O3	-1.19111	-1.43891	1	1	162.032	0.667	0.333	0.73	7	4	0	1	1	0	0	0
C6H10O5	-0.868384	-0.0302279	6	6	162.053	1.667	0.833	0	2	-3	0	0	0	0	1	0
C10H10O2	0.891966	-0.503531	0	1	162.069	1	0.2	0.56	6	4	-0.6	1	0	0	0	0
C7H14O4	1.05665	0.0517457	0	5	162.09	2	0.571	0	1	-3	-0.857143	0	0	0	1	0
C11H14O	1.09068	-0.28334	0	3	162.105	1.273	0.091	0.43	5	4	-1.09091	0	0	1	0	0
C8H5NO3	1.03785	-0.110661	0	2	163.027	0.625	0.375	0.82	7	4	0.5	1	1	0	0	0
C9H9NO2	1.1662	1.34282	0	1	163.064	1	0.222	0.57	6	4	-0.222222	1	0	0	0	0
C8H4O4	-0.787954	-0.920431	2	2	164.012	0.5	0.5	0.83	7	3	0.5	1	1	0	0	0
C6H12O5	1.04643	-0.107674	0	2	164.069	2	0.833	0	1	-4	-0.333333	0	0	0	1	0
C11H16O	0.891294	0.118925	1	6	164.121	1.455	0.091	0.33	4	3	-1.27273	0	0	1	0	0
C8H7NO3	0.0319429	-0.238687	2	3	165.043	0.875	0.375	0.64	6	3	0.25	1	0	0	0	0
C9H11NO2	-0.010266	1.06731	2	5	165.08	1.222	0.222	0.43	5	3	-0.444444	0	0	1	0	0
C5H10O6	0.891966	-0.503531	0	1	166.048	2	1.2	0	1	-5	0.4	0	0	0	1	0
C11H18O	1.13715	-0.231552	0	2	166.136	1.636	0.091	0.24	3	2	-1.45455	0	0	0	1	0
C7H5NO4	1.14092	-0.192316	0	1	167.022	0.714	0.571	0.75	6	2	0.857143	1	1	0	0	0
C8H9NO3	-0.201817	-0.206765	2	2	167.059	1.125	0.375	0.45	5	2	0	0	0	1	0	0
C7H4O5	-0.790469	-0.170037	5	2	168.006	0.571	0.714	0.78	6	1	0.857143	1	1	0	0	0
C5H13O4P	0.891966	-0.503531	0	1	168.056	2.6	0.8	0	0	-4	-1	0	0	0	0	1
C11H20O	0.0594094	-0.112034	1	3	168.152	1.818	0.091	0.14	2	1	-1.63636	0	0	0	1	0
C7H7NO4	0.632209	-0.247835	1	4	169.038	1	0.571	0.5	5	1	0.571429	0	0	1	0	0
C8H14N2O2	0.891966	-0.503531	0	1	170.106	1.75	0.25	0	3	1	-0.5	0	0	0	1	0
C10H18O2	1.12152	0.235025	0	6	170.131	1.8	0.2	0.11	2	0	-1.4	0	0	0	1	0
C11H22O	1.01257	0.215621	0	3	170.168	2	0.091	0.05	1	0	-1.81818	0	0	0	1	0
C7H9NO4	1.16422	0.146168	0	4	171.054	1.286	0.571	0.25	4	0	0.285714	0	0	1	0	0
C8H13NO3	1.18139	-0.0606831	0	1	171.09	1.625	0.375	0.09	3	0	-0.5	0	0	0	1	0
C7H8O5	-0.60998	-1.17796	1	1	172.038	1.143	0.714	0.33	4	-1	0.285714	0	0	1	0	0
C11H8O2	-0.750507	-0.571533	1	0	172.053	0.727	0.182	0.7	8	6	-0.363636	1	1	0	0	0
C7H11NO4	0.101361	0.212916	1	2	173.069	1.571	0.571	0	3	-1	0	0	0	0	1	0
C8H15NO3	1.11419	-0.0827659	0	4	173.106	1.875	0.375	0	2	-1	-0.75	0	0	0	1	0
C6H6O6	0.511711	-0.226535	1	1	174.017	1	1	0.33	4	-2	1	0	0	1	0	0
C10H6O3	-1.18764	-1.26442	2	0	174.032	0.6	0.3	0.76	8	5	0	1	1	0	0	0
C7H10O5	-0.150595	-0.814202	2	2	174.053	1.429	0.714	0.11	3	-2	0	0	0	1	0	0
C8H14O4	-0.322396	-1.04882	1	1	174.09	1.75	0.5	0	2	-2	-0.75	0	0	0	1	0
C9H18O3	0.983912	0.0411984	1	6	174.126	2	0.333	0	1	-2	-1.33333	0	0	0	1	0
C13H18	1.1662	1.34282	0	1	174.141	1.385	0	0.38	5	5	-1.38462	0	0	1	0	0
C10H9NO2	1.18139	-0.0606831	0	1	175.064	0.9	0.2	0.62	7	5	-0.2	1	0	0	0	0
C9H4O4	-1.20858	0.099316	8	0	176.012	0.444	0.444	0.86	8	4	0.444444	1	1	0	0	0
C6H8O6	0.446784	-0.316995	2	6	176.033	1.333	1	0	3	-3	0.666667	0	0	1	0	0
C7H12O5	0.0108414	-0.356241	6	6	176.069	1.714	0.714	0	2	-3	-0.285714	0	0	0	1	0
C8H16O4	1.08072	0.152221	0	8	176.105	2	0.5	0	1	-3	-1	0	0	0	1	0
C12H16O	1.16555	0.245574	0	6	176.121	1.333	0.083	0.39	5	4	-1.16667	0	0	1	0	0
C10H11NO2	0.933536	-0.146981	0	1	177.08	1.1	0.2	0.5	6	4	-0.4	0	0	1	0	0
C6H10O6	0.0168518	-0.309405	1	1	178.048	1.667	1	0	2	-4	0.333333	0	0	0	1	0
C7H14O5	1.18139	-0.0606831	0	1	178.085	2	0.714	0	1	-4	-0.571429	0	0	0	1	0
C12H18O	1.1376	-0.226843	0	2	178.136	1.5	0.083	0.3	4	3	-1.33333	0	0	0	1	0
C6H12O6	-1.11661	-0.203717	8	4	180.064	2	1	0	1	-5	0	0	0	0	1	0
C9H11NO3	1.02304	0.258734	0	5	181.074	1.222	0.333	0.38	5	2	-0.222222	0	0	1	0	0
C9H14N2O2	0.933536	-0.146981	0	1	182.106	1.556	0.222	0.17	4	2	-0.444444	0	0	0	1	0
C11H18O2	0.781397	-0.317136	1	4	182.131	1.636	0.182	0.2	3	1	-1.27273	0	0	0	1	0
C7H5NO5	1.14092	-0.192316	0	1	183.017	0.714	0.714	0.71	6	1	1.14286	1	1	0	0	0
C8H9NO4	0.1573	-0.13178	2	5	183.054	1.125	0.5	0.4	5	1	0.25	0	0	1	0	0
C9H13NO3	1.02373	-0.263571	0	4	183.09	1.444	0.333	0.23	4	1	-0.444444	0	0	1	0	0
C7H4O6	-0.97433	0.0358679	1	0	184.001	0.571	0.857	0.75	6	0	1.14286	1	1	0	0	0
C6H4N2O5	0.933536	-0.146981	0	1	184.013	0.667	0.833	1	6	1	2	1	1	0	0	0
C7H8N2O4	1.18139	-0.0606831	0	1	184.049	1.143	0.571	0.33	5	1	0.857143	0	0	1	0	0
C12H8O2	-0.401638	-0.398786	1	0	184.053	0.667	0.167	0.73	9	7	-0.333333	1	1	0	0	0
C8H12N2O3	1.00071	-0.337145	0	2	184.085	1.5	0.375	0.11	4	1	0	0	0	0	1	0
C9H16N2O2	1.05754	0.355833	0	3	184.122	1.778	0.222	0	3	1	-0.666667	0	0	0	1	0
C11H20O2	0.891966	-0.503531	0	1	184.147	1.818	0.182	0.1	2	0	-1.45455	0	0	0	1	0
C7H7NO5	0.933536	-0.146981	0	1	185.033	1	0.714	0.43	5	0	0.857143	0	0	1	0	0
C8H11NO4	0.838594	-0.256337	1	6	185.069	1.375	0.5	0.2	4	0	0	0	0	1	0	0
C7H6O6	0.0136957	-0.365628	2	2	186.017	0.857	0.857	0.5	5	-1	0.857143	0	0	1	0	0
C11H6O3	-1.01427	0.528285	3	0	186.032	0.545	0.273	0.79	9	6	0	1	1	0	0	0
C7H10N2O4	1.08158	0.154324	0	6	186.065	1.429	0.571	0	4	0	0.571429	0	0	1	0	0
C8H14N2O3	-1.00231	-1.35413	1	1	186.101	1.75	0.375	0	3	0	-0.25	0	0	0	1	0
C10H18O3	0.864285	-0.302397	1	2	186.126	1.8	0.3	0.06	2	-1	-1.2	0	0	0	1	0
C11H22O2	1.14092	-0.192316	0	1	186.163	2	0.182	0	1	-1	-1.63636	0	0	0	1	0
C10H22N2O	1.1662	1.34282	0	1	186.174	2.2	0.1	0	1	0	-1.4	0	0	0	0	0
C8H13NO4	1.13028	0.0297202	0	3	187.085	1.625	0.5	0	3	-1	-0.25	0	0	0	1	0
C8H17N3O2	0.900599	-0.382795	0	3	187.133	2.125	0.25	0	2	0	-0.5	0	0	0	0	0
C10H4O4	-1.0605	0.726834	3	0	188.012	0.4	0.4	0.88	9	5	0.4	1	1	0	0	0
C7H8O4S	-0.401638	-0.398786	1	0	188.015	1.143	0.571	0.25	4	0	0.285714	0	0	1	0	0
C7H8O6	0.891966	-0.503531	0	1	188.033	1.143	0.857	0.25	4	-2	0.571429	0	0	1	0	0
C8H12O5	-0.805678	-1.26583	1	1	188.069	1.5	0.625	0.09	3	-2	-0.25	0	0	0	1	0
C7H12N2O4	0.959031	-0.32273	0	5	188.08	1.714	0.571	0	3	-1	0.285714	0	0	0	1	0
C8H16N2O3	1.04506	0.527195	0	2	188.117	2	0.375	0	2	-1	-0.5	0	0	0	1	0
C13H16O	1.02921	0.0720565	0	5	188.121	1.231	0.077	0.44	6	5	-1.07692	0	0	1	0	0
C10H20O3	0.548751	-0.261762	1	6	188.142	2	0.3	0	1	-2	-1.4	0	0	0	1	0
C10H7NO3	0.0543263	0.0647246	1	3	189.043	0.7	0.3	0.73	8	5	0.2	1	1	0	0	0
C7H11NO5	0.891966	-0.503531	0	1	189.064	1.571	0.714	0	3	-2	0.285714	0	0	0	1	0
C8H15NO4	1.30538	0.488502	0	2	189.101	1.875	0.5	0	2	-2	-0.5	0	0	0	1	0
C7H10O6	0.891966	-0.503531	0	1	190.048	1.429	0.857	0	3	-3	0.285714	0	0	1	0	0
C8H14O5	0.237339	-0.309175	5	6	190.085	1.75	0.625	0	2	-3	-0.5	0	0	0	1	0
C9H18O4	1.0384	0.155593	1	8	190.121	2	0.444	0	1	-3	-1.11111	0	0	0	1	0
C13H18O	1.16116	0.367252	0	6	190.136	1.385	0.077	0.36	5	4	-1.23077	0	0	1	0	0
C10H9NO3	0.719728	-0.226156	1	4	191.059	0.9	0.3	0.6	7	4	0	1	0	0	0	0
C9H4O5	-1.03448	-0.366947	6	3	192.006	0.444	0.556	0.85	8	3	0.666667	1	1	0	0	0
C6H8O7	0.866121	-0.292598	0	3	192.028	1.333	1.167	0	3	-4	1	0	0	1	0	0
C7H12O6	0.549982	-0.15644	2	7	192.064	1.714	0.857	0	2	-4	0	0	0	0	1	0
C15H12	1.14092	-0.192316	0	1	192.094	0.8	0	0.67	10	10	-0.8	1	1	0	0	0
C13H20O	1.14092	-0.192316	0	1	192.152	1.538	0.077	0.28	4	3	-1.38462	0	0	0	1	0
C9H7NO4	-0.292726	-0.212762	2	2	193.038	0.778	0.444	0.67	7	3	0.444444	1	1	0	0	0
C10H11NO3	0.813297	0.120741	1	5	193.074	1.1	0.3	0.47	6	3	-0.2	0	0	1	0	0
C6H10O7	0.906096	-0.382331	0	2	194.043	1.667	1.167	0	2	-5	0.666667	0	0	0	1	0
C7H14O6	-1.25532	0.106445	8	1	194.08	2	0.857	0	1	-5	-0.285714	0	0	0	1	0
C8H5NO5	1.1316	-0.289255	0	1	195.017	0.625	0.625	0.78	7	2	1	1	1	0	0	0
C8H4O6	-1.07956	-0.116014	8	1	196.001	0.5	0.75	0.8	7	1	1	1	1	0	0	0
C8H8N2O4	1.18139	-0.0606831	0	1	196.049	1	0.5	0.5	6	2	0.75	0	0	1	0	0
C13H8O2	-0.0236348	-0.440763	1	2	196.053	0.615	0.154	0.75	10	8	-0.307692	1	1	0	0	0
C6H12O7	-0.652249	-0.252503	3	1	196.059	2	1.167	0	1	-6	0.333333	0	0	0	1	0
C9H12N2O3	1.22495	0.150749	0	3	196.085	1.333	0.333	0.27	5	2	0	0	0	1	0	0
C10H16N2O2	1.18139	-0.0606831	0	1	196.122	1.6	0.2	0.14	4	2	-0.6	0	0	0	1	0
C8H7NO5	0.424439	-0.242994	1	1	197.033	0.875	0.625	0.56	6	1	0.75	1	0	0	0	0
C9H11NO4	0.155403	-0.287028	3	4	197.069	1.222	0.444	0.33	5	1	0	0	0	1	0	0
C10H15NO3	0.933536	-0.146981	0	1	197.106	1.5	0.3	0.2	4	1	-0.6	0	0	0	1	0
C12H6O3	-1.24139	1.15676	3	0	198.032	0.5	0.25	0.81	10	7	0	1	1	0	0	0
C9H14N2O3	1.04743	-0.29203	0	3	198.101	1.556	0.333	0.09	4	1	-0.222222	0	0	0	1	0
C10H18N2O2	1.09482	0.646921	0	3	198.137	1.8	0.2	0	3	1	-0.8	0	0	0	1	0
C8H9NO5	0.726074	-0.266786	1	4	199.049	1.125	0.625	0.33	5	0	0.5	0	0	1	0	0
C9H13NO4	0.841462	-0.23641	1	6	199.085	1.444	0.444	0.17	4	0	-0.222222	0	0	1	0	0
C8H13N3O3	1.15037	-0.183989	0	3	199.096	1.625	0.375	0	4	1	0.25	0	0	0	1	0
C12H8O3	-0.452151	-0.511715	1	1	200.048	0.667	0.25	0.71	9	6	-0.166667	1	1	0	0	0
C8H12N2O4	1.05476	0.084503	0	7	200.08	1.5	0.5	0	4	0	0.25	0	0	0	1	0
C9H16N2O3	1.04804	-0.286777	0	3	200.117	1.778	0.333	0	3	0	-0.444444	0	0	0	1	0
C11H20O3	-0.0289426	-0.787348	2	2	200.142	1.818	0.273	0.05	2	-1	-1.27273	0	0	0	1	0
C11H24N2O	1.1662	1.34282	0	1	200.189	2.182	0.091	0	1	0	-1.45455	0	0	0	0	0
C8H11NO5	0.993466	-0.180873	0	7	201.064	1.375	0.625	0.11	4	-1	0.25	0	0	1	0	0
C9H15NO4	1.09809	0.0541916	0	4	201.101	1.667	0.444	0	3	-1	-0.444444	0	0	0	1	0
C8H15N3O3	1.03887	-0.304298	0	3	201.112	1.875	0.375	0	3	0	0	0	0	0	1	0
C9H19N3O2	1.02476	-0.018482	0	4	201.148	2.111	0.222	0	2	0	-0.666667	0	0	0	0	0
C7H6O5S	1.05369	-0.105146	0	2	201.994	0.857	0.714	0.43	5	0	0.857143	0	0	1	0	0
C11H6O4	-1.07644	-0.83797	4	0	202.027	0.545	0.364	0.78	9	5	0.181818	1	1	0	0	0
C8H10O6	-0.541084	-1.14702	1	1	202.048	1.25	0.75	0.2	4	-2	0.25	0	0	1	0	0
C8H14N2O4	0.984813	-0.226613	0	7	202.096	1.75	0.5	0	3	-1	0	0	0	0	1	0
C9H18N2O3	1.08448	0.657144	0	3	202.132	2	0.333	0	2	-1	-0.666667	0	0	0	1	0
C14H18O	1.11063	0.506943	0	4	202.136	1.286	0.071	0.41	6	5	-1.14286	0	0	1	0	0
C11H22O3	1.0463	0.0970011	1	8	202.157	2	0.273	0	1	-2	-1.45455	0	0	0	1	0
C15H22	1.1662	1.34282	0	1	202.173	1.467	0	0.33	5	5	-1.46667	0	0	1	0	0
C7H9NO6	0.802231	-0.230355	0	1	203.043	1.286	0.857	0	4	-2	0.857143	0	0	1	0	0
C11H9NO3	0.548607	0.291148	1	2	203.059	0.818	0.273	0.65	8	5	0	1	0	0	0	0
C8H13NO5	0.917038	-0.341442	0	5	203.08	1.625	0.625	0	3	-2	0	0	0	0	1	0
C10H4O5	-1.17279	-0.286295	6	1	204.006	0.4	0.5	0.87	9	4	0.6	1	1	0	0	0
C7H8O7	0.933536	-0.146981	0	1	204.028	1.143	1	0.14	4	-3	0.857143	0	0	1	0	0
C8H12O6	-0.691114	-1.21439	1	1	204.064	1.5	0.75	0	3	-3	0	0	0	0	1	0
C11H12N2O2	-0.410301	1.3862	2	2	204.09	1.091	0.182	0.5	7	5	-0.181818	0	0	1	0	0
C9H16O5	-0.147787	-0.480501	4	4	204.1	1.778	0.556	0	2	-3	-0.666667	0	0	0	1	0
C10H20O4	1.03937	0.147626	1	8	204.137	2	0.4	0	1	-3	-1.2	0	0	0	1	0
C14H20O	1.11771	0.347743	0	5	204.152	1.429	0.071	0.33	5	4	-1.28571	0	0	1	0	0
C15H24	1.1662	1.34282	0	1	204.188	1.6	0	0.27	4	4	-1.6	0	0	0	1	0
C10H7NO4	0.933536	-0.146981	0	1	205.038	0.7	0.4	0.71	8	4	0.4	1	1	0	0	0
C11H11NO3	0.0252045	-0.151044	2	6	205.074	1	0.273	0.53	7	4	-0.181818	1	0	0	0	0
C7H10O7	0.899069	-0.220895	0	3	206.043	1.429	1	0	3	-4	0.571429	0	0	1	0	0
C8H14O6	0.541737	-0.30303	2	6	206.08	1.75	0.75	0	2	-4	-0.25	0	0	0	1	0
C9H18O5	1.28091	0.380119	0	2	206.116	2	0.556	0	1	-4	-0.888889	0	0	0	1	0
C13H18O2	0.891966	-0.503531	0	1	206.131	1.385	0.154	0.33	5	3	-1.07692	0	0	1	0	0
C9H5NO5	1.1316	-0.289255	0	1	207.017	0.556	0.556	0.82	8	3	0.888889	1	1	0	0	0
C10H9NO4	0.65089	-0.282997	1	5	207.054	0.9	0.4	0.57	7	3	0.2	1	0	0	0	0
C11H13NO3	0.775261	-0.297862	1	5	207.09	1.182	0.273	0.41	6	3	-0.363636	0	0	1	0	0
C9H4O6	-1.0949	0.0369766	8	2	208.001	0.444	0.667	0.83	8	2	0.888889	1	1	0	0	0
C14H8O2	-1.23557	1.62302	1	0	208.053	0.571	0.143	0.77	11	9	-0.285714	1	1	0	0	0
C7H12O7	0.802231	-0.230355	0	1	208.059	1.714	1	0	2	-5	0.285714	0	0	0	1	0
C8H16O4S	0.954309	-0.191514	0	4	208.078	2	0.5	0	1	-3	-0.75	0	0	0	1	0
C8H16O6	1.06695	0.707285	0	2	208.095	2	0.75	0	1	-5	-0.5	0	0	0	1	0
C16H16	0.930963	-0.253376	0	2	208.126	1	0	0.56	9	9	-1	1	0	0	0	0
C14H24O	1.1449	0.225922	0	3	208.183	1.714	0.071	0.19	3	2	-1.57143	0	0	0	1	0
C9H7NO5	0.852443	-0.198472	0	2	209.033	0.778	0.556	0.64	7	2	0.666667	1	0	0	0	0
C10H11NO4	-0.036934	-0.167627	3	4	209.069	1.1	0.4	0.43	6	2	0	0	0	1	0	0
C10H14N2O3	1.16271	0.501909	0	3	210.101	1.4	0.3	0.23	5	2	-0.2	0	0	1	0	0
C14H26O	1.1662	1.34282	0	1	210.199	1.857	0.071	0.11	2	1	-1.71429	0	0	0	1	0
C9H9NO5	0.0512919	-0.231966	2	3	211.049	1	0.556	0.45	6	1	0.444444	0	0	1	0	0
C10H13NO4	0.3126	-0.452549	1	2	211.085	1.3	0.4	0.29	5	1	-0.2	0	0	1	0	0
C11H17NO3	0.911238	-0.338235	0	2	211.121	1.545	0.273	0.18	4	1	-0.727273	0	0	0	1	0
C13H8O3	-0.150845	-0.496464	1	2	212.048	0.615	0.231	0.74	10	7	-0.153846	1	1	0	0	0
C9H12N2O4	1.1001	0.0496806	0	5	212.08	1.333	0.444	0.2	5	1	0.222222	0	0	1	0	0
C10H16N2O3	0.97875	-0.258247	0	4	212.117	1.6	0.3	0.08	4	1	-0.4	0	0	0	1	0
C13H24O2	0.891966	-0.503531	0	1	212.178	1.846	0.154	0.08	2	0	-1.53846	0	0	0	1	0
C8H7NO6	0.859325	-0.194103	0	2	213.028	0.875	0.75	0.5	6	0	1	0	0	1	0	0
C9H11NO5	0.520664	-0.203648	2	6	213.064	1.222	0.556	0.27	5	0	0.222222	0	0	1	0	0
C10H15NO4	1.0879	0.166941	0	8	213.101	1.5	0.4	0.14	4	0	-0.4	0	0	0	1	0
C9H15N3O3	1.11491	-0.117444	0	5	213.112	1.667	0.333	0	4	1	0	0	0	0	1	0
C12H23NO2	0.933536	-0.146981	0	1	213.173	1.917	0.167	0	2	0	-1.33333	0	0	0	1	0
C8H6O7	-0.222107	-0.244012	4	3	214.012	0.75	0.875	0.56	6	-1	1	1	0	0	0	0
C12H6O4	-1.08162	0.557411	5	0	214.027	0.5	0.333	0.8	10	6	0.166667	1	1	0	0	0
C9H10O4S	0.071973	-0.297632	1	1	214.031	1.111	0.444	0.33	5	1	0	0	0	1	0	0
C8H10N2O5	0.891966	-0.503531	0	1	214.06	1.25	0.625	0.14	5	0	0.75	0	0	1	0	0
C9H14N2O4	1.04613	0.0446656	0	8	214.096	1.556	0.444	0	4	0	0	0	0	0	1	0
C14H14O2	0.891966	-0.503531	0	1	214.1	1	0.143	0.54	8	6	-0.714286	1	0	0	0	0
C10H18N2O3	1.05446	0.590545	0	2	214.132	1.8	0.3	0	3	0	-0.6	0	0	0	1	0
C12H22O3	0.891966	-0.503531	0	1	214.157	1.833	0.25	0.05	2	-1	-1.33333	0	0	0	1	0
C13H26O2	1.15011	0.223537	0	5	214.194	2	0.154	0	1	-1	-1.69231	0	0	0	1	0
C8H9NO6	0.933536	-0.146981	0	1	215.043	1.125	0.75	0.25	5	-1	0.75	0	0	1	0	0
C9H13NO5	0.984954	-0.238762	0	6	215.08	1.444	0.556	0.09	4	-1	0	0	0	1	0	0
C9H17N3O3	1.0417	-0.316413	0	3	215.128	1.889	0.333	0	3	0	-0.222222	0	0	0	1	0
C11H21NO3	0.528917	0.0322184	1	4	215.153	1.909	0.273	0	2	-1	-1.09091	0	0	0	1	0
C10H21N3O2	0.891966	-0.503531	0	1	215.164	2.1	0.2	0	2	0	-0.8	0	0	0	0	0
C11H4O5	-1.25502	-0.014422	7	0	216.006	0.364	0.455	0.88	10	5	0.545455	1	1	0	0	0
C8H8O7	0.200115	-0.31736	2	3	216.028	1	0.875	0.33	5	-2	0.75	0	0	1	0	0
C9H12O4S	1.15959	-0.131599	0	2	216.046	1.333	0.444	0.17	4	0	-0.222222	0	0	1	0	0
C8H12N2O5	0.909786	-0.303449	0	4	216.075	1.5	0.625	0	4	-1	0.5	0	0	0	1	0
C9H16N2O4	1.13669	-0.00875357	0	5	216.112	1.778	0.444	0	3	-1	-0.222222	0	0	0	1	0
C11H20O4	-0.818636	-1.27165	1	1	216.137	1.818	0.364	0	2	-2	-1.09091	0	0	0	1	0
C10H20N2O3	1.1662	1.34282	0	1	216.148	2	0.3	0	2	-1	-0.8	0	0	0	1	0
C15H20O	1.16081	1.01535	0	2	216.152	1.333	0.067	0.38	6	5	-1.2	0	0	1	0	0
C12H24O3	0.809225	0.219471	1	6	216.173	2	0.25	0	1	-2	-1.5	0	0	0	1	0
C8H11NO6	1.01343	-0.351693	0	2	217.059	1.375	0.75	0	4	-2	0.5	0	0	1	0	0
C7H11N3O5	0.891966	-0.503531	0	1	217.07	1.571	0.714	0	4	-1	1.14286	0	0	0	1	0
C12H11NO3	1.05107	0.605606	0	2	217.074	0.917	0.25	0.58	8	5	-0.166667	1	0	0	0	0
C9H15NO5	0.998664	-0.218642	0	7	217.096	1.667	0.556	0	3	-2	-0.222222	0	0	0	1	0
C8H10O7	0.292345	-0.258768	2	4	218.043	1.25	0.875	0.11	4	-3	0.5	0	0	1	0	0
C17H14	0.802231	-0.230355	0	1	218.11	0.824	0	0.65	11	11	-0.823529	1	0	0	0	0
C10H18O5	0.302195	-0.385933	4	4	218.116	1.8	0.5	0	2	-3	-0.8	0	0	0	1	0
C11H22O4	0.573916	0.244295	2	8	218.152	2	0.364	0	1	-3	-1.27273	0	0	0	1	0
C15H22O	1.16102	0.71261	0	3	218.168	1.467	0.067	0.31	5	4	-1.33333	0	0	1	0	0
C11H9NO4	0.0436589	-0.314806	1	1	219.054	0.818	0.364	0.62	8	4	0.181818	1	0	0	0	0
C12H13NO3	0.496167	-0.249571	1	2	219.09	1.083	0.25	0.47	7	4	-0.333333	0	0	1	0	0
C9H17NO5	1.12044	0.332833	0	6	219.111	1.889	0.556	0	2	-3	-0.444444	0	0	0	1	0
C10H4O6	-1.23608	-0.0322291	8	0	220.001	0.4	0.6	0.86	9	3	0.8	1	1	0	0	0
C15H8O2	-1.23557	1.62302	1	0	220.053	0.533	0.133	0.79	12	10	-0.266667	1	1	0	0	0
C8H12O7	0.286403	-0.253735	2	4	220.059	1.5	0.875	0	3	-4	0.25	0	0	0	1	0
C11H12N2O3	1.22424	0.656036	0	4	220.085	1.091	0.273	0.47	7	4	0	0	0	1	0	0
C9H16O6	0.696419	-0.234311	2	6	220.095	1.778	0.667	0	2	-4	-0.444444	0	0	0	1	0
C10H20O5	1.26282	0.298166	0	3	220.132	2	0.5	0	1	-4	-1	0	0	0	1	0
C14H20O2	0.581004	-0.354564	1	2	220.147	1.429	0.143	0.31	5	3	-1.14286	0	0	1	0	0
C15H24O	0.166237	-0.387733	1	1	220.183	1.6	0.067	0.24	4	3	-1.46667	0	0	0	1	0
C10H7NO5	0.91468	-0.220705	0	3	221.033	0.7	0.5	0.69	8	3	0.6	1	1	0	0	0
C11H11NO4	0.54701	-0.366237	1	4	221.069	1	0.364	0.5	7	3	0	0	0	1	0	0
C12H15NO3	0.128205	0.677449	1	4	221.106	1.25	0.25	0.37	6	3	-0.5	0	0	1	0	0
C8H14O7	-1.18475	-0.00519672	6	2	222.075	1.75	0.875	0	2	-5	0	0	0	0	1	0
C11H14N2O3	1.20271	1.18246	0	3	222.101	1.273	0.273	0.33	6	3	-0.181818	0	0	1	0	0
C15H26O	1.04485	-0.240252	0	3	222.199	1.733	0.067	0.17	3	2	-1.6	0	0	0	1	0
C10H9NO5	-0.750507	-0.571533	1	0	223.049	0.9	0.5	0.54	7	2	0.4	1	0	0	0	0
C14H9NO2	-1.50856	1.27385	1	0	223.064	0.643	0.143	0.75	11	9	-0.142857	1	1	0	0	0
C11H13NO4	0.572726	-0.239388	2	6	223.085	1.182	0.364	0.38	6	2	-0.181818	0	0	1	0	0
C6H9O7P	-1.32204	0.264914	4	0	224.009	1.5	1.167	0	3	-4	0.833333	0	0	0	1	0
C14H8O3	-0.750507	-0.571533	1	0	224.048	0.571	0.214	0.76	11	8	-0.142857	1	1	0	0	0
C10H12N2O4	0.933536	-0.146981	0	1	224.08	1.2	0.4	0.33	6	2	0.2	0	0	1	0	0
C9H20O4S	1.37586	0.800681	0	1	224.109	2.222	0.444	0	0	-4	-1.11111	0	0	0	0	1
C11H16N2O3	1.01072	0.237427	0	5	224.117	1.455	0.273	0.2	5	2	-0.363636	0	0	1	0	0
C15H28O	1.19293	0.590705	0	3	224.215	1.867	0.067	0.1	2	1	-1.73333	0	0	0	1	0
C10H11NO5	0.135858	-0.296898	3	6	225.064	1.1	0.5	0.38	6	1	0.2	0	0	1	0	0
C11H15NO4	-0.250735	0.887234	2	6	225.101	1.364	0.364	0.25	5	1	-0.363636	0	0	1	0	0
C13H23NO2	1.1316	-0.289255	0	1	225.173	1.769	0.154	0.09	3	1	-1.23077	0	0	0	1	0
C9H6O7	-1.0494	-0.0697171	8	4	226.012	0.667	0.778	0.64	7	0	0.888889	1	0	0	0	0
C13H6O4	-0.99736	1.0455	2	0	226.027	0.462	0.308	0.82	11	7	0.153846	1	1	0	0	0
C9H10N2O5	1.18139	-0.0606831	0	1	226.06	1.111	0.556	0.33	6	1	0.666667	0	0	1	0	0
C8H18O5S	0.858246	-0.194787	0	2	226.088	2.25	0.625	0	0	-5	-0.75	0	0	0	0	1
C10H14N2O4	0.987956	0.170214	1	8	226.096	1.4	0.4	0.17	5	1	0	0	0	1	0	0
C11H18N2O3	1.15823	-0.136027	0	2	226.132	1.636	0.273	0.07	4	1	-0.545455	0	0	0	1	0
C16H18O	1.1662	1.34282	0	1	226.136	1.125	0.062	0.48	8	7	-1	0	0	1	0	0
C14H26O2	1.06149	0.0529455	0	6	226.194	1.857	0.143	0.08	2	0	-1.57143	0	0	0	1	0
C9H9NO6	0.895396	-0.243204	0	4	227.044	1	0.667	0.4	6	0	0.666667	0	0	1	0	0
C10H13NO5	0.348768	-0.244306	2	6	227.08	1.3	0.5	0.23	5	0	0	0	0	1	0	0
C9H13N3O4	1.18139	-0.0606831	0	1	227.091	1.444	0.444	0	5	1	0.444444	0	0	1	0	0
C11H17NO4	0.933536	-0.146981	0	1	227.116	1.545	0.364	0.12	4	0	-0.545455	0	0	0	1	0
C10H17N3O3	1.10446	0.0688367	0	6	227.128	1.7	0.3	0	4	1	-0.2	0	0	0	1	0
C13H25NO2	1.14092	-0.192316	0	1	227.189	1.923	0.154	0	2	0	-1.38462	0	0	0	1	0
C9H8O7	-0.332601	-0.341427	3	3	228.028	0.889	0.778	0.45	6	-1	0.666667	0	0	1	0	0
C9H12N2O5	0.997727	-0.108162	0	5	228.075	1.333	0.556	0.11	5	0	0.444444	0	0	1	0	0
C10H16N2O4	1.07178	0.217577	0	8	228.112	1.6	0.4	0	4	0	-0.2	0	0	0	1	0
C11H20N2O3	1.15263	0.843671	0	6	228.148	1.818	0.273	0	3	0	-0.727273	0	0	0	1	0
C13H24O3	1.03576	-0.265408	0	4	228.173	1.846	0.231	0.04	2	-1	-1.38462	0	0	0	1	0
C9H11NO6	0.849751	-0.200181	0	2	229.059	1.222	0.667	0.2	5	-1	0.444444	0	0	1	0	0
C13H11NO3	1.15131	0.640339	0	2	229.074	0.846	0.231	0.62	9	6	-0.153846	1	0	0	0	0
C10H15NO5	1.03175	0.189906	0	6	229.096	1.5	0.5	0.08	4	-1	-0.2	0	0	0	1	0
C9H15N3O4	1.14092	-0.192316	0	1	229.107	1.667	0.444	0	4	0	0.222222	0	0	0	1	0
C11H19NO4	1.10036	0.294213	0	6	229.132	1.727	0.364	0	3	-1	-0.727273	0	0	0	1	0
C10H19N3O3	1.15914	-0.162815	0	2	229.143	1.9	0.3	0	3	0	-0.4	0	0	0	1	0
C11H23N3O2	0.964218	0.0126007	0	4	229.18	2.091	0.182	0	2	0	-0.909091	0	0	0	0	0
C12H6O5	-0.824994	-0.364859	3	0	230.022	0.5	0.417	0.79	10	5	0.333333	1	1	0	0	0
C9H10O7	0.891966	-0.503531	0	1	230.043	1.111	0.778	0.27	5	-2	0.444444	0	0	1	0	0
C9H14N2O5	1.01593	-0.154517	0	7	230.091	1.556	0.556	0	4	-1	0.222222	0	0	0	1	0
C10H18N2O4	1.05281	0.0752316	0	8	230.127	1.8	0.4	0	3	-1	-0.4	0	0	0	1	0
C11H22N2O3	0.618124	1.29372	2	4	230.164	2	0.273	0	2	-1	-0.909091	0	0	0	1	0
C13H26O3	1.0976	0.20423	0	7	230.189	2	0.231	0	1	-2	-1.53846	0	0	0	1	0
C12H9NO4	-0.952715	-0.241195	2	0	231.054	0.75	0.333	0.67	9	5	0.166667	1	1	0	0	0
C9H13NO6	1.02371	-0.115583	0	2	231.075	1.444	0.667	0	4	-2	0.222222	0	0	1	0	0
C13H13NO3	0.933536	-0.146981	0	1	231.09	1	0.231	0.52	8	5	-0.307692	1	0	0	0	0
C10H17NO5	1.37586	0.800681	0	1	231.111	1.7	0.5	0	3	-2	-0.4	0	0	0	1	0
C11H4O6	-1.22742	0.422586	7	0	232.001	0.364	0.545	0.88	10	4	0.727273	1	1	0	0	0
C8H8O8	0.889915	-0.218903	0	3	232.022	1	1	0.25	5	-3	1	0	0	1	0	0
C9H12O7	0.891966	-0.503531	0	1	232.059	1.333	0.778	0.09	4	-3	0.222222	0	0	1	0	0
C10H16O6	-0.459088	-1.1102	1	1	232.095	1.6	0.6	0	3	-3	-0.4	0	0	0	1	0
C18H16	0.802231	-0.230355	0	1	232.126	0.889	0	0.61	11	11	-0.888889	1	0	0	0	0
C11H20O5	0.837302	-0.264847	2	4	232.132	1.818	0.455	0	2	-3	-0.909091	0	0	0	1	0
C12H24O4	0.20094	0.445996	3	8	232.168	2	0.333	0	1	-3	-1.33333	0	0	0	1	0
C16H24O	-0.456527	0.216094	1	3	232.183	1.5	0.062	0.29	5	4	-1.375	0	0	0	1	0
C12H11NO4	0.187218	-0.287732	1	1	233.069	0.917	0.333	0.56	8	4	0	1	0	0	0	0
C11H6O6	-1.10454	-0.400911	6	4	234.017	0.545	0.545	0.75	9	3	0.545455	1	1	0	0	0
C8H10O8	0.851998	-0.198755	0	2	234.038	1.25	1	0	4	-4	0.75	0	0	1	0	0
C11H10N2O4	1.18139	-0.0606831	0	1	234.065	0.909	0.364	0.57	8	4	0.363636	1	0	0	0	0
C9H14O7	0.804432	-0.247675	1	4	234.074	1.556	0.778	0	3	-4	0	0	0	0	1	0
C17H14O	0.942345	-0.255411	0	2	234.105	0.824	0.059	0.64	11	10	-0.705882	1	0	0	0	0
C10H18O6	0.655618	-0.259233	3	6	234.111	1.8	0.6	0	2	-4	-0.6	0	0	0	1	0
C11H22O5	1.37586	0.800681	0	1	234.147	2	0.455	0	1	-4	-1.09091	0	0	0	1	0
C11H9NO5	0.544736	-0.248357	1	3	235.049	0.818	0.455	0.6	8	3	0.363636	1	0	0	0	0
C12H13NO4	0.67323	0.137519	2	7	235.085	1.083	0.333	0.44	7	3	-0.166667	0	0	1	0	0
C10H4O7	-1.16058	0.347788	7	0	235.996	0.4	0.7	0.85	9	2	1	1	1	0	0	0
C11H8O4S	1.18139	-0.0606831	0	1	236.015	0.727	0.364	0.62	8	4	0.181818	1	0	0	0	0
C15H8O3	-1.15448	0.940508	3	0	236.048	0.533	0.2	0.78	12	9	-0.133333	1	1	0	0	0
C8H12O8	0.933536	-0.146981	0	1	236.054	1.5	1	0	3	-5	0.5	0	0	0	1	0
C9H16O5S	0.802231	-0.230355	0	1	236.072	1.778	0.556	0	2	-3	-0.444444	0	0	0	1	0
C11H12N2O4	1.02148	-0.154498	0	7	236.08	1.091	0.364	0.43	7	3	0.181818	0	0	1	0	0
C9H16O7	1.15624	0.526246	0	4	236.09	1.778	0.778	0	2	-5	-0.222222	0	0	0	1	0
C12H16N2O3	0.756191	1.20538	1	3	236.117	1.333	0.25	0.29	6	3	-0.333333	0	0	1	0	0
C11H24O3S	0.802231	-0.230355	0	1	236.145	2.182	0.273	0	0	-3	-1.45455	0	0	0	0	1
C16H28O	1.18139	-0.0606831	0	1	236.215	1.75	0.062	0.16	3	2	-1.625	0	0	0	1	0
C11H11NO5	0.350924	-0.274865	2	5	237.064	1	0.455	0.47	7	2	0.181818	0	0	1	0	0
C12H15NO4	0.826501	-0.27864	1	6	237.101	1.25	0.333	0.33	6	2	-0.333333	0	0	1	0	0
C10H6O7	-1.02296	-0.364781	6	3	238.012	0.6	0.7	0.69	8	1	0.8	1	1	0	0	0
C8H14O8	0.933536	-0.146981	0	1	238.069	1.75	1	0	2	-6	0.25	0	0	0	1	0
C9H18O5S	0.911521	-0.252133	0	5	238.088	2	0.556	0	1	-4	-0.666667	0	0	0	1	0
C11H14N2O4	1.24677	0.737247	0	3	238.096	1.273	0.364	0.29	6	2	0	0	0	1	0	0
C15H26O2	0.996211	-0.274932	0	4	238.194	1.733	0.133	0.14	3	1	-1.46667	0	0	0	1	0
C10H9NO6	0.857973	-0.194961	0	2	239.044	0.9	0.6	0.5	7	1	0.6	0	0	1	0	0
C12H17NO4	-0.90778	1.49699	1	2	239.116	1.417	0.333	0.22	5	1	-0.5	0	0	1	0	0
C11H17N3O3	-1.33986	-1.5057	1	0	239.128	1.545	0.273	0.08	5	2	-0.181818	0	0	0	1	0
C14H25NO2	-0.30042	-0.0681732	1	1	239.189	1.786	0.143	0.08	3	1	-1.28571	0	0	0	1	0
C14H8O4	-0.750507	-0.571533	1	0	240.043	0.571	0.286	0.75	11	7	0	1	1	0	0	0
C10H12N2O5	0.885749	0.0643865	1	7	240.075	1.2	0.5	0.27	6	1	0.4	0	0	1	0	0
C9H20O5S	0.849863	-0.200111	0	2	240.104	2.222	0.556	0	0	-5	-0.888889	0	0	0	0	1
C11H16N2O4	1.09278	-0.0487779	0	5	240.112	1.455	0.364	0.14	5	1	-0.181818	0	0	1	0	0
C15H28O2	1.09436	0.0402957	0	4	240.209	1.867	0.133	0.07	2	0	-1.6	0	0	0	1	0
C10H11NO6	0.952838	-0.264182	0	3	241.059	1.1	0.6	0.33	6	0	0.4	0	0	1	0	0
C14H11NO3	0.933536	-0.146981	0	1	241.074	0.786	0.214	0.65	10	7	-0.142857	1	0	0	0	0
C11H15NO5	0.77022	-0.262557	1	5	241.096	1.364	0.455	0.2	5	0	-0.181818	0	0	1	0	0
C10H15N3O4	1.15202	-0.170249	0	3	241.107	1.5	0.4	0	5	1	0.2	0	0	0	1	0
C12H19NO4	1.18139	-0.0606831	0	1	241.132	1.583	0.333	0.11	4	0	-0.666667	0	0	0	1	0
C11H19N3O3	1.0867	0.036145	0	5	241.143	1.727	0.273	0	4	1	-0.363636	0	0	0	1	0
C13H23NO3	1.13617	-0.241771	0	2	241.168	1.769	0.231	0.05	3	0	-1.07692	0	0	0	1	0
C9H6O8	-1.02507	0.197753	5	0	242.007	0.667	0.889	0.6	7	-1	1.11111	1	0	0	0	0
C13H6O5	-0.818759	-0.360416	3	0	242.022	0.462	0.385	0.81	11	6	0.307692	1	1	0	0	0
C10H10O7	-0.981667	-1.34486	1	1	242.043	1	0.7	0.38	6	-1	0.4	0	0	1	0	0
C11H14O4S	0.196021	-0.44718	1	1	242.062	1.273	0.364	0.25	5	1	-0.363636	0	0	1	0	0
C10H14N2O5	0.749321	0.0165335	1	8	242.091	1.4	0.5	0.09	5	0	0.2	0	0	1	0	0
C11H18N2O4	0.896936	0.571231	1	8	242.127	1.636	0.364	0	4	0	-0.363636	0	0	0	1	0
C12H22N2O3	0.990307	-0.353061	0	2	242.164	1.833	0.25	0	3	0	-0.833333	0	0	0	1	0
C14H26O3	1.09017	0.0470211	0	6	242.189	1.857	0.214	0.04	2	-1	-1.42857	0	0	0	1	0
C10H13NO6	0.273998	-0.161325	2	4	243.075	1.3	0.6	0.17	5	-1	0.2	0	0	1	0	0
C9H13N3O5	1.01749	-0.34884	0	3	243.086	1.444	0.556	0	5	0	0.666667	0	0	1	0	0
C14H13NO3	0.960856	0.455269	0	2	243.09	0.929	0.214	0.57	9	6	-0.285714	1	0	0	0	0
C11H17NO5	1.07555	0.392049	0	3	243.111	1.545	0.455	0.07	4	-1	-0.363636	0	0	0	1	0
C10H17N3O4	1.04439	-0.270308	0	2	243.122	1.7	0.4	0	4	0	0	0	0	0	1	0
C12H21NO4	1.09497	0.24865	0	6	243.148	1.75	0.333	0	3	-1	-0.833333	0	0	0	1	0
C11H21N3O3	1.18139	-0.0606831	0	1	243.159	1.909	0.273	0	3	0	-0.545455	0	0	0	1	0
C12H25N3O2	0.999235	0.105741	0	5	243.195	2.083	0.167	0	2	0	-1	0	0	0	0	0
C12H4O6	-1.23557	1.62302	1	0	244.001	0.333	0.5	0.89	11	5	0.666667	1	1	0	0	0
C9H8O8	0.137968	-0.179535	2	3	244.022	0.889	0.889	0.4	6	-2	0.888889	0	0	1	0	0
C13H8O5	-0.155816	-0.546911	1	1	244.038	0.615	0.385	0.71	10	5	0.153846	1	1	0	0	0
C10H12O7	-0.56987	-1.15995	1	1	244.059	1.2	0.7	0.23	5	-2	0.2	0	0	1	0	0
C9H12N2O6	0.912875	-0.297879	0	4	244.07	1.333	0.667	0	5	-1	0.666667	0	0	1	0	0
C11H16O4S	1.18139	-0.0606831	0	1	244.077	1.455	0.364	0.12	4	0	-0.545455	0	0	1	0	0
C10H16N2O5	1.03906	0.0120668	0	8	244.106	1.6	0.5	0	4	-1	0	0	0	0	1	0
C16H20O2	1.0357	0.0875981	0	5	244.147	1.25	0.125	0.4	7	5	-1	0	0	1	0	0
C10H20N4O3	0.959255	-0.443363	0	2	244.154	2	0.3	0	3	0	-0.2	0	0	0	1	0
C13H24O4	-0.24045	-0.888298	2	2	244.168	1.846	0.308	0	2	-2	-1.23077	0	0	0	1	0
C12H24N2O3	0.613404	1.2945	2	4	244.179	2	0.25	0	2	-1	-1	0	0	0	1	0
C14H28O3	0.966594	0.065251	1	6	244.204	2	0.214	0	1	-2	-1.57143	0	0	0	1	0
C13H11NO4	0.587355	-0.337657	1	3	245.069	0.846	0.308	0.6	9	5	0	1	0	0	0	0
C10H15NO6	1.10339	-0.0103806	0	5	245.09	1.5	0.6	0	4	-2	0	0	0	0	1	0
C9H15N3O5	0.997493	-0.378288	0	3	245.102	1.667	0.556	0	4	-1	0.444444	0	0	0	1	0
C11H19NO5	1.05759	0.228629	0	2	245.127	1.727	0.455	0	3	-2	-0.545455	0	0	0	1	0
C10H19N3O4	1.07097	0.32274	0	4	245.138	1.9	0.4	0	3	-1	-0.2	0	0	0	1	0
C12H23NO4	1.1316	-0.289255	0	1	245.163	1.917	0.333	0	2	-2	-1	0	0	0	1	0
C12H6O6	-1.04894	-0.160248	5	0	246.017	0.5	0.5	0.78	10	4	0.5	1	1	0	0	0
C9H10O8	0.367509	-0.332534	1	2	246.038	1.111	0.889	0.2	5	-3	0.666667	0	0	1	0	0
C10H14O7	-0.53468	-1.14415	1	1	246.074	1.4	0.7	0.08	4	-3	0	0	0	1	0	0
C9H14N2O6	0.891966	-0.503531	0	1	246.086	1.556	0.667	0	4	-2	0.444444	0	0	0	1	0
C13H14N2O3	1.1662	1.34282	0	1	246.101	1.077	0.231	0.47	8	5	-0.153846	0	0	1	0	0
C10H18N2O5	0.99672	-0.0628908	0	3	246.122	1.8	0.5	0	3	-2	-0.2	0	0	0	1	0
C19H18	0.802231	-0.230355	0	1	246.141	0.947	0	0.58	11	11	-0.947368	1	0	0	0	0
C12H22O5	1.05553	-0.299063	0	2	246.147	1.833	0.417	0	2	-3	-1	0	0	0	1	0
C13H26O4	0.876212	0.0874907	1	8	246.184	2	0.308	0	1	-3	-1.38462	0	0	0	1	0
C17H26O	1.06058	0.66652	0	2	246.199	1.529	0.059	0.27	5	4	-1.41176	0	0	0	1	0
C12H9NO5	-0.401638	-0.398786	1	0	247.049	0.75	0.417	0.65	9	4	0.333333	1	0	0	0	0
C13H13NO4	0.993109	-0.413091	0	2	247.085	1	0.308	0.5	8	4	-0.153846	0	0	1	0	0
C11H21NO5	1.1316	-0.289255	0	1	247.142	1.909	0.455	0	2	-3	-0.727273	0	0	0	1	0
C11H4O7	-1.15767	0.378867	7	0	247.996	0.364	0.636	0.87	10	3	0.909091	1	1	0	0	0
C16H8O3	-1.21322	0.873543	2	0	248.048	0.5	0.188	0.79	13	10	-0.125	1	1	0	0	0
C9H12O8	-0.0806377	-0.341942	3	3	248.054	1.333	0.889	0	4	-4	0.444444	0	0	1	0	0
C10H16O7	0.406671	-0.241333	4	6	248.09	1.6	0.7	0	3	-4	-0.2	0	0	0	1	0
C18H16O	0.998819	-0.239131	0	3	248.121	0.889	0.056	0.6	11	10	-0.777778	1	0	0	0	0
C11H20O6	0.749145	-0.271338	2	6	248.127	1.818	0.545	0	2	-4	-0.727273	0	0	0	1	0
C12H24O5	1.27501	1.06147	0	2	248.163	2	0.417	0	1	-4	-1.16667	0	0	0	1	0
C12H11NO5	0.552923	-0.307736	1	3	249.064	0.917	0.417	0.53	8	3	0.166667	1	0	0	0	0
C9H15NO7	0.918289	-0.251109	0	2	249.085	1.667	0.778	0	3	-4	0.222222	0	0	0	1	0
C13H15NO4	1.07927	0.268119	0	5	249.101	1.154	0.308	0.4	7	3	-0.307692	0	0	1	0	0
C11H6O7	-1.08367	-0.319385	6	3	250.012	0.545	0.636	0.73	9	2	0.727273	1	1	0	0	0
C16H10O3	1.1316	-0.289255	0	1	250.064	0.625	0.188	0.72	12	9	-0.25	1	1	0	0	0
C9H14O8	0.0687726	-0.177845	2	4	250.069	1.556	0.889	0	3	-5	0.222222	0	0	0	1	0
C10H18O5S	1.17661	0.369115	0	5	250.088	1.8	0.5	0	2	-3	-0.6	0	0	0	1	0
C12H14N2O4	0.553695	-0.26716	1	2	250.096	1.167	0.333	0.38	7	3	0	0	0	1	0	0
C10H18O7	1.05613	0.0234525	0	5	250.106	1.8	0.7	0	2	-5	-0.4	0	0	0	1	0
C13H18N2O3	1.1662	1.34282	0	1	250.132	1.385	0.231	0.26	6	3	-0.461538	0	0	1	0	0
C11H9NO6	0.933536	-0.146981	0	1	251.044	0.818	0.545	0.57	8	2	0.545455	1	0	0	0	0
C12H13NO5	0.050412	-0.32494	3	4	251.08	1.083	0.417	0.41	7	2	0	0	0	1	0	0
C13H17NO4	0.925465	0.0499963	1	8	251.116	1.308	0.308	0.3	6	2	-0.461538	0	0	1	0	0
C11H8O7	-0.907207	-0.552241	4	4	252.028	0.727	0.636	0.6	8	1	0.545455	1	0	0	0	0
C8H13O7P	0.170793	-0.135417	1	2	252.04	1.625	0.875	0	3	-4	0.125	0	0	0	1	0
C15H8O4	-1.08122	0.723828	3	0	252.043	0.533	0.267	0.77	12	8	0	1	1	0	0	0
C9H16O6S	0.966875	-0.308158	0	3	252.067	1.778	0.667	0	2	-4	-0.222222	0	0	0	1	0
C11H12N2O5	1.09909	-0.00483813	0	5	252.075	1.091	0.455	0.38	7	2	0.363636	0	0	1	0	0
C10H20O5S	0.891966	-0.503531	0	1	252.104	2	0.5	0	1	-4	-0.8	0	0	0	1	0
C12H16N2O4	1.2027	1.16937	0	3	252.112	1.333	0.333	0.25	6	2	-0.166667	0	0	1	0	0
C11H24O4S	1.18139	-0.0606831	0	1	252.14	2.182	0.364	0	0	-4	-1.27273	0	0	0	0	1
C18H20O	1.01415	0.312986	0	3	252.152	1.111	0.056	0.49	9	8	-1	0	0	1	0	0
C16H28O2	1.04196	0.015746	0	5	252.209	1.75	0.125	0.13	3	1	-1.5	0	0	0	1	0
C11H11NO6	0.891966	-0.503531	0	1	253.059	1	0.545	0.43	7	1	0.363636	0	0	1	0	0
C12H15NO5	0.700804	-0.263553	1	6	253.096	1.25	0.417	0.29	6	1	-0.166667	0	0	1	0	0
C11H15N3O4	1.14092	-0.192316	0	1	253.107	1.364	0.364	0.17	6	2	0.181818	0	0	1	0	0
C13H19NO4	1.17338	0.366869	0	2	253.132	1.462	0.308	0.2	5	1	-0.615385	0	0	1	0	0
C10H6O8	-0.961235	0.146219	7	3	254.007	0.6	0.8	0.67	8	0	1	1	1	0	0	0
C14H6O5	-1.07889	0.633705	3	0	254.022	0.429	0.357	0.83	12	7	0.285714	1	1	0	0	0
C15H10O4	-0.263097	-0.50734	1	2	254.058	0.667	0.267	0.69	11	7	-0.133333	1	1	0	0	0
C9H18O6S	0.973061	-0.263918	0	6	254.083	2	0.667	0	1	-5	-0.444444	0	0	0	1	0
C11H14N2O5	1.05767	0.150529	0	7	254.091	1.273	0.455	0.23	6	1	0.181818	0	0	1	0	0
C9H18O8	-0.347838	-0.335831	6	8	254.101	2	0.889	0	1	-7	-0.222222	0	0	0	1	0
C12H18N2O4	1.18139	-0.0606831	0	1	254.127	1.5	0.333	0.12	5	1	-0.333333	0	0	0	1	0
C14H9NO4	-1.18192	-0.175649	1	0	255.054	0.643	0.286	0.73	11	7	0.142857	1	1	0	0	0
C11H13NO6	-0.182459	-0.209976	2	2	255.075	1.182	0.545	0.29	6	0	0.181818	0	0	1	0	0
C10H13N3O5	0.99451	-0.34663	0	2	255.086	1.3	0.5	0.11	6	1	0.6	0	0	1	0	0
C15H13NO3	1.1662	1.34282	0	1	255.09	0.867	0.2	0.6	10	7	-0.266667	1	0	0	0	0
C12H17NO5	0.978015	-0.235251	0	6	255.111	1.417	0.417	0.18	5	0	-0.333333	0	0	1	0	0
C11H17N3O4	1.133	-0.0423705	0	4	255.122	1.545	0.364	0	5	1	0	0	0	0	1	0
C13H21NO4	-0.401638	-0.398786	1	0	255.148	1.615	0.308	0.1	4	0	-0.769231	0	0	0	1	0
C12H21N3O3	1.16195	0.461606	0	3	255.159	1.75	0.25	0	4	1	-0.5	0	0	0	1	0
C14H25NO3	0.591708	-0.0946646	1	5	255.184	1.786	0.214	0.04	3	0	-1.14286	0	0	0	1	0
C10H8O8	-0.631713	-0.223892	4	2	256.022	0.8	0.8	0.5	7	-1	0.8	0	0	1	0	0
C14H8O5	-0.429282	-0.558233	1	1	256.038	0.571	0.357	0.74	11	6	0.142857	1	1	0	0	0
C10H12N2O6	0.891966	-0.503531	0	1	256.07	1.2	0.6	0.2	6	0	0.6	0	0	1	0	0
C12H16O4S	-0.401638	-0.398786	1	0	256.078	1.333	0.333	0.22	5	1	-0.5	0	0	1	0	0
C11H16N2O5	1.11694	-0.024569	0	6	256.106	1.455	0.455	0.08	5	0	0	0	0	1	0	0
C10H16N4O4	1.15746	-0.138533	0	2	256.118	1.6	0.4	0	5	1	0.4	0	0	0	1	0
C15H16N2O2	1.1662	1.34282	0	1	256.122	1.067	0.133	0.5	9	7	-0.4	0	0	1	0	0
C12H20N2O4	1.05113	0.0767041	0	8	256.143	1.667	0.333	0	4	0	-0.5	0	0	0	1	0
C14H11NO4	0.933536	-0.146981	0	1	257.069	0.786	0.286	0.64	10	6	0	1	0	0	0	0
C11H15NO6	0.775748	-0.2182	1	4	257.09	1.364	0.545	0.14	5	-1	0	0	0	1	0	0
C10H15N3O5	1.02122	-0.133979	0	5	257.102	1.5	0.5	0	5	0	0.4	0	0	0	1	0
C15H15NO3	0.04589	0.106227	1	3	257.106	1	0.2	0.52	9	6	-0.4	1	0	0	0	0
C12H19NO5	1.17289	0.166862	0	4	257.127	1.583	0.417	0.06	4	-1	-0.5	0	0	0	1	0
C11H19N3O4	1.13302	-0.0520522	0	5	257.138	1.727	0.364	0	4	0	-0.181818	0	0	0	1	0
C13H23NO4	0.477513	-0.336005	1	3	257.163	1.769	0.308	0	3	-1	-0.923077	0	0	0	1	0
C12H23N3O3	1.12685	-0.0382925	0	4	257.175	1.917	0.25	0	3	0	-0.666667	0	0	0	1	0
C14H27NO3	0.933536	-0.146981	0	1	257.2	1.929	0.214	0	2	-1	-1.28571	0	0	0	1	0
C13H6O6	-0.975382	0.360875	4	0	258.017	0.462	0.462	0.8	11	5	0.461538	1	1	0	0	0
C10H10O8	-0.331918	-0.360663	3	3	258.038	1	0.8	0.33	6	-2	0.6	0	0	1	0	0
C11H14O5S	-0.795022	-0.189353	3	1	258.057	1.273	0.455	0.2	5	0	-0.181818	0	0	1	0	0
C10H14N2O6	0.986876	-0.253388	0	6	258.086	1.4	0.6	0	5	-1	0.4	0	0	1	0	0
C11H18N2O5	0.966658	0.0613749	1	8	258.122	1.636	0.455	0	4	-1	-0.181818	0	0	0	1	0
C10H18N4O4	1.02244	-0.303895	0	2	258.133	1.8	0.4	0	4	0	0.2	0	0	0	1	0
C12H22N2O4	1.08317	0.224781	0	5	258.159	1.833	0.333	0	3	-1	-0.666667	0	0	0	1	0
C17H22O2	1.18496	0.327265	0	4	258.163	1.294	0.118	0.38	7	5	-1.05882	0	0	1	0	0
C11H22N4O3	0.891966	-0.503531	0	1	258.17	2	0.273	0	3	0	-0.363636	0	0	0	1	0
C14H26O4	0.621847	-0.217049	2	4	258.184	1.857	0.286	0	2	-2	-1.28571	0	0	0	1	0
C15H30O3	1.09557	0.244051	0	6	258.22	2	0.2	0	1	-2	-1.6	0	0	0	1	0
C13H9NO5	-0.97433	0.0358679	1	0	259.049	0.692	0.385	0.68	10	5	0.307692	1	1	0	0	0
C10H13NO7	0.933536	-0.146981	0	1	259.07	1.3	0.7	0.09	5	-2	0.4	0	0	1	0	0
C11H17NO6	0.362742	-0.460679	1	1	259.106	1.545	0.545	0	4	-2	-0.181818	0	0	0	1	0
C10H17N3O5	0.978845	-0.243361	0	7	259.117	1.7	0.5	0	4	-1	0.2	0	0	0	1	0
C15H17NO3	1.15743	-0.138637	0	2	259.121	1.133	0.2	0.44	8	5	-0.533333	0	0	1	0	0
C12H21NO5	1.01417	-0.2049	0	2	259.143	1.75	0.417	0	3	-2	-0.666667	0	0	0	1	0
C11H21N3O4	1.10402	0.924205	0	2	259.154	1.909	0.364	0	3	-1	-0.363636	0	0	0	1	0
C13H25NO4	1.03037	-0.216542	0	2	259.179	1.923	0.308	0	2	-2	-1.07692	0	0	0	1	0
C12H4O7	-1.14399	0.608162	3	0	259.996	0.333	0.583	0.88	11	4	0.833333	1	1	0	0	0
C13H8O4S	1.06169	-0.102361	0	2	260.015	0.615	0.308	0.7	10	6	0.153846	1	1	0	0	0
C13H8O6	-0.585151	-0.398684	3	2	260.033	0.615	0.462	0.7	10	4	0.307692	1	1	0	0	0
C11H16O7	-0.125346	-0.960341	1	1	260.09	1.455	0.636	0.07	4	-3	-0.181818	0	0	1	0	0
C10H16N2O6	0.853871	-0.387561	0	2	260.101	1.6	0.6	0	4	-2	0.2	0	0	0	1	0
C14H16N2O3	1.03956	0.53193	0	2	260.117	1.143	0.214	0.43	8	5	-0.285714	0	0	1	0	0
C19H16O	1.00491	-0.402538	0	2	260.121	0.842	0.053	0.62	12	11	-0.736842	1	0	0	0	0
C12H20O6	-0.233216	-1.00878	1	1	260.127	1.667	0.5	0	3	-3	-0.666667	0	0	0	1	0
C11H20N2O5	1.06335	0.375645	0	6	260.138	1.818	0.455	0	3	-2	-0.363636	0	0	0	1	0
C13H24O5	0.954739	-0.219006	1	6	260.163	1.846	0.385	0	2	-3	-1.07692	0	0	0	1	0
C17H24O2	1.07207	0.00526948	0	6	260.178	1.412	0.118	0.31	6	4	-1.17647	0	0	1	0	0
C14H28O4	0.663155	0.232478	2	8	260.199	2	0.286	0	1	-3	-1.42857	0	0	0	1	0
C18H28O	1.18139	-0.0606831	0	1	260.215	1.556	0.056	0.26	5	4	-1.44444	0	0	0	1	0
C13H11NO5	0.213911	-0.354813	1	1	261.064	0.846	0.385	0.58	9	4	0.153846	1	0	0	0	0
C10H15NO7	0.933536	-0.146981	0	1	261.085	1.5	0.7	0	4	-3	0.2	0	0	0	1	0
C14H15NO4	0.552265	-0.311452	1	3	261.101	1.071	0.286	0.45	8	4	-0.285714	0	0	1	0	0
C13H15N3O3	1.1662	1.34282	0	1	261.112	1.154	0.231	0.41	8	5	0	0	0	1	0	0
C12H6O7	-1.23449	-0.090832	8	1	262.012	0.5	0.583	0.76	10	3	0.666667	1	1	0	0	0
C17H10O3	-1.23557	1.62302	1	0	262.064	0.588	0.176	0.74	13	10	-0.235294	1	1	0	0	0
C10H14O8	0.241059	-0.293255	3	4	262.069	1.4	0.8	0	4	-4	0.2	0	0	1	0	0
C13H14N2O4	0.906476	0.128956	1	7	262.096	1.077	0.308	0.44	8	4	0	0	0	1	0	0
C18H14O2	1.13582	-0.24537	0	2	262.1	0.778	0.111	0.65	12	10	-0.555556	1	0	0	0	0
C11H18O7	0.302121	-0.20068	5	6	262.106	1.636	0.636	0	3	-4	-0.363636	0	0	0	1	0
C14H18N2O3	1.15748	0.589969	0	4	262.132	1.286	0.214	0.33	7	4	-0.428571	0	0	1	0	0
C12H22O6	0.807278	-0.261741	1	4	262.142	1.833	0.5	0	2	-4	-0.833333	0	0	0	1	0
C13H26O5	0.933536	-0.146981	0	1	262.179	2	0.385	0	1	-4	-1.23077	0	0	0	1	0
C17H26O2	1.12641	0.226009	0	5	262.194	1.529	0.118	0.25	5	3	-1.29412	0	0	0	1	0
C12H9NO6	-1.38442	1.43263	2	0	263.044	0.75	0.5	0.62	9	3	0.5	1	0	0	0	0
C13H13NO5	0.319534	-0.191177	1	4	263.08	1	0.385	0.47	8	3	0	0	0	1	0	0
C10H17NO7	0.937146	-0.222305	0	3	263.101	1.7	0.7	0	3	-4	0	0	0	0	1	0
C14H17NO4	0.649568	-0.227719	1	4	263.116	1.214	0.286	0.36	7	3	-0.428571	0	0	1	0	0
C11H4O8	-1.2386	-0.267256	7	0	263.991	0.364	0.727	0.86	10	2	1.09091	1	1	0	0	0
C16H8O4	-1.22767	0.777074	4	0	264.043	0.5	0.25	0.79	13	9	0	1	1	0	0	0
C10H16O6S	1.17089	0.26974	0	3	264.067	1.6	0.6	0	3	-3	-0.2	0	0	0	1	0
C12H12N2O5	1.16151	0.210643	0	3	264.075	1	0.417	0.47	8	3	0.333333	0	0	1	0	0
C17H12O3	1.14092	-0.192316	0	1	264.079	0.706	0.176	0.68	12	9	-0.352941	1	1	0	0	0
C10H16O8	-0.384304	-0.160199	4	6	264.085	1.6	0.8	0	3	-5	0	0	0	0	1	0
C13H16N2O4	1.11923	0.16503	0	7	264.112	1.231	0.308	0.33	7	3	-0.153846	0	0	1	0	0
C11H20O7	0.953716	0.186035	1	7	264.121	1.818	0.636	0	2	-5	-0.545455	0	0	0	1	0
C14H20N2O3	0.717661	1.35562	1	2	264.148	1.429	0.214	0.24	6	3	-0.571429	0	0	1	0	0
C17H28O2	1.02749	-0.0192882	0	5	264.209	1.647	0.118	0.19	4	2	-1.41176	0	0	0	1	0
C9H15NO8	1.02196	-0.210498	0	2	265.08	1.667	0.889	0	3	-5	0.444444	0	0	0	1	0
C13H15NO5	0.948292	-0.291961	0	4	265.096	1.154	0.385	0.37	7	2	-0.153846	0	0	1	0	0
C14H19NO4	0.972345	-0.193198	0	4	265.132	1.357	0.286	0.27	6	2	-0.571429	0	0	1	0	0
C15H6O3S	-0.401638	-0.398786	1	0	266.004	0.4	0.2	0.84	13	10	0.133333	1	1	0	0	0
C11H6O8	-1.04441	0.0352918	8	1	266.007	0.545	0.727	0.71	9	1	0.909091	1	1	0	0	0
C15H6O5	-1.21251	0.849783	2	0	266.022	0.4	0.333	0.84	13	8	0.266667	1	1	0	0	0
C9H6N4O6	-0.401638	-0.398786	1	0	266.029	0.667	0.667	1	9	3	2	1	1	0	0	0
C16H10O4	-0.0535847	-0.103602	1	2	266.058	0.625	0.25	0.71	12	8	-0.125	1	1	0	0	0
C9H14O9	0.858496	-0.401642	0	2	266.064	1.556	1	0	3	-6	0.444444	0	0	0	1	0
C10H18O6S	0.91604	-0.299449	0	3	266.083	1.8	0.6	0	2	-4	-0.4	0	0	0	1	0
C12H14N2O5	0.822052	-0.010848	1	4	266.091	1.167	0.417	0.33	7	2	0.166667	0	0	1	0	0
C13H18N2O4	1.19589	1.26605	0	2	266.127	1.385	0.308	0.22	6	2	-0.307692	0	0	1	0	0
C17H30O2	1.07457	-0.0464023	0	6	266.225	1.765	0.118	0.12	3	1	-1.52941	0	0	0	1	0
C12H13NO6	-0.0281295	-0.31886	3	4	267.075	1.083	0.5	0.38	7	1	0.166667	0	0	1	0	0
C16H13NO3	1.1316	-0.289255	0	1	267.09	0.812	0.188	0.63	11	8	-0.25	1	0	0	0	0
C13H17NO5	0.770809	-0.216123	1	5	267.111	1.308	0.385	0.26	6	1	-0.307692	0	0	1	0	0
C12H17N3O4	1.04409	-0.292461	0	3	267.122	1.417	0.333	0.14	6	2	0	0	0	1	0	0
C11H8O8	-0.981642	-0.364557	6	4	268.022	0.727	0.727	0.57	8	0	0.727273	1	0	0	0	0
C15H8O5	-0.770134	0.313331	5	2	268.038	0.533	0.333	0.76	12	7	0.133333	1	1	0	0	0
C9H16O7S	1.18139	-0.0606831	0	1	268.062	1.778	0.778	0	2	-5	0	0	0	0	1	0
C11H12N2O6	0.955192	-0.0914746	0	6	268.07	1.091	0.545	0.33	7	1	0.545455	0	0	1	0	0
C9H17O7P	1.3009	0.468658	0	2	268.072	1.889	0.778	0	2	-5	-0.333333	0	0	0	1	0
C9H16O9	-0.251089	-0.929074	1	4	268.08	1.778	1	0	2	-7	0.222222	0	0	0	1	0
C10H20O6S	0.897498	-0.358717	0	3	268.099	2	0.6	0	1	-5	-0.6	0	0	0	1	0
C12H16N2O5	0.821045	-0.276512	1	5	268.106	1.333	0.417	0.2	6	1	0	0	0	1	0	0
C11H24O5S	1.18139	-0.0606831	0	1	268.135	2.182	0.455	0	0	-5	-1.09091	0	0	0	0	1
C17H32O2	1.1316	-0.289255	0	1	268.241	1.882	0.118	0.06	2	0	-1.64706	0	0	0	1	0
C11H11NO7	0.933536	-0.146981	0	1	269.054	1	0.636	0.38	7	0	0.545455	0	0	1	0	0
C12H15NO6	-0.325861	-0.132737	4	6	269.09	1.25	0.5	0.25	6	0	0	0	0	1	0	0
C11H15N3O5	1.02484	-0.300227	0	2	269.102	1.364	0.455	0.09	6	1	0.363636	0	0	1	0	0
C16H15NO3	1.1662	1.34282	0	1	269.106	0.938	0.188	0.56	10	7	-0.375	1	0	0	0	0
C13H19NO5	1.06714	0.160551	0	8	269.127	1.462	0.385	0.16	5	0	-0.461538	0	0	1	0	0
C12H19N3O4	1.08536	-0.256215	0	4	269.138	1.583	0.333	0	5	1	-0.166667	0	0	0	1	0
C14H23NO4	0.202214	-0.162026	2	3	269.163	1.643	0.286	0.09	4	0	-0.857143	0	0	0	1	0
C13H23N3O3	1.17175	0.829664	0	2	269.174	1.769	0.231	0	4	1	-0.615385	0	0	0	1	0
C15H27NO3	1.1316	-0.289255	0	1	269.2	1.8	0.2	0.04	3	0	-1.2	0	0	0	1	0
C10H6O9	-1.0401	-0.305791	2	0	270.002	0.6	0.9	0.64	8	-1	1.2	1	0	0	0	0
C14H6O6	-1.01859	0.467893	4	0	270.017	0.429	0.429	0.82	12	6	0.428571	1	1	0	0	0
C11H10O8	-0.687965	-0.512903	4	4	270.038	0.909	0.727	0.43	7	-1	0.545455	0	0	1	0	0
C11H14N2O6	1.05605	-0.277389	0	3	270.086	1.273	0.545	0.17	6	0	0.363636	0	0	1	0	0
C13H18O4S	-0.401638	-0.398786	1	0	270.093	1.385	0.308	0.2	5	1	-0.615385	0	0	1	0	0
C12H18N2O5	0.954418	0.0432573	1	8	270.122	1.5	0.417	0.07	5	0	-0.166667	0	0	0	1	0
C11H18N4O4	1.03344	-0.287064	0	2	270.133	1.636	0.364	0	5	1	0.181818	0	0	0	1	0
C13H22N2O4	1.0856	0.105911	0	6	270.159	1.692	0.308	0	4	0	-0.615385	0	0	0	1	0
C17H34O2	-1.23625	-0.043323	4	1	270.256	2	0.118	0	1	-1	-1.76471	0	0	0	1	0
C14H9NO5	0.858012	-0.194936	0	2	271.049	0.643	0.357	0.71	11	6	0.285714	1	1	0	0	0
C11H13NO7	0.802231	-0.230355	0	1	271.07	1.182	0.636	0.23	6	-1	0.363636	0	0	1	0	0
C15H13NO4	1.1662	1.34282	0	1	271.085	0.867	0.267	0.58	10	6	-0.133333	1	0	0	0	0
C12H17NO6	0.635155	-0.277848	1	4	271.106	1.417	0.5	0.12	5	-1	-0.166667	0	0	1	0	0
C11H17N3O5	1.03854	0.00599014	0	8	271.117	1.545	0.455	0	5	0	0.181818	0	0	0	1	0
C16H17NO3	0.933536	-0.146981	0	1	271.121	1.062	0.188	0.48	9	6	-0.5	0	0	1	0	0
C12H21N3O4	1.14224	0.392649	0	4	271.154	1.75	0.333	0	4	0	-0.333333	0	0	0	1	0
C14H25NO4	0.405935	-0.0438078	2	5	271.179	1.786	0.286	0	3	-1	-1	0	0	0	1	0
C13H25N3O3	1.03344	-0.287069	0	2	271.19	1.923	0.231	0	3	0	-0.769231	0	0	0	1	0
C15H29NO3	1.01849	-0.208008	0	2	271.215	1.933	0.2	0	2	-1	-1.33333	0	0	0	1	0
C10H8O9	-0.0952192	-0.135016	2	2	272.017	0.8	0.9	0.45	7	-2	1	0	0	1	0	0
C14H8O6	-0.855495	-0.232413	5	1	272.033	0.571	0.429	0.73	11	5	0.285714	1	1	0	0	0
C12H16O5S	-0.894228	-0.172412	5	2	272.072	1.333	0.417	0.18	5	0	-0.333333	0	0	1	0	0
C11H16N2O6	1.04348	0.0342091	0	8	272.101	1.455	0.545	0	5	-1	0.181818	0	0	1	0	0
C13H20O4S	0.355354	0.442106	1	1	272.109	1.538	0.308	0.1	4	0	-0.769231	0	0	0	1	0
C15H16N2O3	1.1662	1.34282	0	1	272.117	1.067	0.2	0.48	9	6	-0.266667	0	0	1	0	0
C12H20N2O5	1.08278	0.144785	0	8	272.138	1.667	0.417	0	4	-1	-0.333333	0	0	0	1	0
C11H20N4O4	1.05232	-0.305611	0	4	272.149	1.818	0.364	0	4	0	0	0	0	0	1	0
C13H24N2O4	0.999666	-0.33874	0	2	272.174	1.846	0.308	0	3	-1	-0.769231	0	0	0	1	0
C18H24O2	1.10669	0.152835	0	5	272.178	1.333	0.111	0.35	7	5	-1.11111	0	0	1	0	0
C12H24N4O3	0.891966	-0.503531	0	1	272.185	2	0.25	0	3	0	-0.5	0	0	0	1	0
C11H15NO7	0.933536	-0.146981	0	1	273.085	1.364	0.636	0.08	5	-2	0.181818	0	0	1	0	0
C10H15N3O6	-0.587645	-0.112231	3	6	273.097	1.5	0.6	0	5	-1	0.6	0	0	0	1	0
C15H15NO4	1.14092	-0.192316	0	1	273.101	1	0.267	0.5	9	5	-0.266667	0	0	1	0	0
C12H19NO6	1.09679	0.179483	0	6	273.122	1.583	0.5	0	4	-2	-0.333333	0	0	0	1	0
C11H19N3O5	0.995466	-0.208008	0	7	273.133	1.727	0.455	0	4	-1	0	0	0	0	1	0
C13H23NO5	1.1316	-0.289255	0	1	273.158	1.769	0.385	0	3	-2	-0.769231	0	0	0	1	0
C12H23N3O4	0.470117	1.22148	1	2	273.169	1.917	0.333	0	3	-1	-0.5	0	0	0	1	0
C14H27NO4	1.02826	-0.215025	0	2	273.195	1.929	0.286	0	2	-2	-1.14286	0	0	0	1	0
C17H6O2S	-0.912239	0.156236	4	0	274.009	0.353	0.118	0.87	15	13	0	1	1	0	0	0
C13H6O7	-1.14117	0.393299	7	0	274.012	0.462	0.538	0.79	11	4	0.615385	1	1	0	0	0
C10H10O9	0.400908	-0.247431	1	1	274.033	1	0.9	0.27	6	-3	0.8	0	0	1	0	0
C11H14O8	0.891966	-0.503531	0	1	274.069	1.273	0.727	0.14	5	-3	0.181818	0	0	1	0	0
C14H14N2O4	1.18139	-0.0606831	0	1	274.096	1	0.286	0.5	9	5	0	0	0	1	0	0
C12H18O7	-0.223994	-1.00464	1	1	274.106	1.5	0.583	0.06	4	-3	-0.333333	0	0	0	1	0
C11H18N2O6	0.988909	-0.212007	0	7	274.117	1.636	0.545	0	4	-2	0	0	0	0	1	0
C15H18N2O3	0.074067	-0.297185	1	1	274.132	1.2	0.2	0.39	8	5	-0.4	0	0	1	0	0
C20H18O	0.891966	-0.503531	0	1	274.136	0.9	0.05	0.59	12	11	-0.8	1	0	0	0	0
C12H22N2O5	1.13995	0.528945	0	3	274.153	1.833	0.417	0	3	-2	-0.5	0	0	0	1	0
C14H26O5	0.771355	-0.335987	1	2	274.179	1.857	0.357	0	2	-3	-1.14286	0	0	0	1	0
C18H26O2	1.09992	0.411506	0	6	274.194	1.444	0.111	0.29	6	4	-1.22222	0	0	1	0	0
C15H30O4	0.754921	0.391529	2	8	274.215	2	0.267	0	1	-3	-1.46667	0	0	0	1	0
C14H13NO5	0.934839	-0.254069	0	2	275.08	0.929	0.357	0.52	9	4	0	1	0	0	0	0
C11H17NO7	1.041	0.146801	0	6	275.101	1.545	0.636	0	4	-3	0	0	0	0	1	0
C10H17N3O6	0.891966	-0.503531	0	1	275.112	1.7	0.6	0	4	-2	0.4	0	0	0	1	0
C14H17N3O3	1.1662	1.34282	0	1	275.128	1.214	0.214	0.37	8	5	-0.142857	0	0	1	0	0
C12H21NO6	0.933536	-0.146981	0	1	275.137	1.75	0.5	0	3	-3	-0.5	0	0	0	1	0
C11H21N3O5	1.1662	1.34282	0	1	275.149	1.909	0.455	0	3	-2	-0.181818	0	0	0	1	0
C12H4O8	-1.23557	1.62302	1	0	275.991	0.333	0.667	0.88	11	3	1	1	1	0	0	0
C13H8O5S	1.18139	-0.0606831	0	1	276.01	0.615	0.385	0.68	10	5	0.307692	1	1	0	0	0
C13H8O7	-1.1111	-0.601862	4	3	276.028	0.615	0.538	0.68	10	3	0.461538	1	1	0	0	0
C17H8O4	-1.21258	0.852091	2	0	276.043	0.471	0.235	0.8	14	10	0	1	1	0	0	0
C10H12O9	0.488812	-0.328241	1	2	276.049	1.2	0.9	0.09	5	-4	0.6	0	0	1	0	0
C18H12O3	-0.401638	-0.398786	1	0	276.079	0.667	0.167	0.7	13	10	-0.333333	1	1	0	0	0
C11H16O8	0.891966	-0.503531	0	1	276.085	1.455	0.727	0	4	-4	0	0	0	1	0	0
C10H16N2O7	0.891966	-0.503531	0	1	276.096	1.6	0.7	0	4	-3	0.4	0	0	0	1	0
C14H16N2O4	0.954548	0.378655	1	8	276.112	1.143	0.286	0.4	8	4	-0.142857	0	0	1	0	0
C12H20O7	0.288726	-0.328092	6	6	276.121	1.667	0.583	0	3	-4	-0.5	0	0	0	1	0
C15H20N2O3	0.172538	-0.276154	1	1	276.148	1.333	0.2	0.3	7	4	-0.533333	0	0	1	0	0
C13H24O6	0.983861	-0.275874	0	4	276.158	1.846	0.462	0	2	-4	-0.923077	0	0	0	1	0
C14H28O5	1.11076	0.165615	0	7	276.194	2	0.357	0	1	-4	-1.28571	0	0	0	1	0
C18H28O2	1.14023	0.925478	0	4	276.209	1.556	0.111	0.24	5	3	-1.33333	0	0	0	1	0
C13H11NO6	-0.0637157	-0.152678	2	2	277.059	0.846	0.462	0.56	9	3	0.307692	1	0	0	0	0
C14H15NO5	0.378589	-0.341642	2	6	277.096	1.071	0.357	0.43	8	3	-0.142857	0	0	1	0	0
C13H15N3O4	1.1662	1.34282	0	1	277.107	1.154	0.308	0.38	8	4	0.153846	0	0	1	0	0
C11H19NO7	0.941789	-0.214281	0	3	277.117	1.727	0.636	0	3	-4	-0.181818	0	0	0	1	0
C15H19NO4	0.992308	0.214375	0	4	277.132	1.267	0.267	0.33	7	3	-0.533333	0	0	1	0	0
C12H6O8	-1.24669	0.158122	8	1	278.007	0.5	0.667	0.75	10	2	0.833333	1	1	0	0	0
C16H6O5	-1.23557	1.62302	1	0	278.022	0.375	0.312	0.85	14	9	0.25	1	1	0	0	0
C13H10O5S	1.02195	-0.116196	0	2	278.025	0.769	0.385	0.58	9	4	0.153846	1	0	0	0	0
C17H10O2S	-0.401638	-0.398786	1	0	278.041	0.588	0.118	0.73	13	11	-0.235294	1	1	0	0	0
C17H10O4	-1.28495	0.947259	4	0	278.058	0.588	0.235	0.73	13	9	-0.117647	1	1	0	0	0
C10H14O9	0.190527	-0.263833	3	6	278.064	1.4	0.9	0	4	-5	0.4	0	0	1	0	0
C11H18O6S	1.18139	-0.0606831	0	1	278.083	1.636	0.545	0	3	-3	-0.363636	0	0	0	1	0
C13H14N2O5	0.84968	0.0975883	1	7	278.091	1.077	0.385	0.41	8	3	0.153846	0	0	1	0	0
C18H14O3	1.0044	-0.233419	0	3	278.095	0.778	0.167	0.64	12	9	-0.444444	1	0	0	0	0
C11H18O8	0.477908	-0.252036	3	6	278.101	1.636	0.727	0	3	-5	-0.181818	0	0	0	1	0
C12H22O5S	1.37586	0.800681	0	1	278.119	1.833	0.417	0	2	-3	-0.833333	0	0	0	1	0
C14H18N2O4	0.921253	0.289738	1	6	278.127	1.286	0.286	0.3	7	3	-0.285714	0	0	1	0	0
C12H22O7	1.05307	0.139146	0	7	278.137	1.833	0.583	0	2	-5	-0.666667	0	0	0	1	0
C15H22N2O3	0.741687	1.31506	1	3	278.164	1.467	0.2	0.22	6	3	-0.666667	0	0	1	0	0
C18H30O2	1.08632	0.448667	0	3	278.225	1.667	0.111	0.18	4	2	-1.44444	0	0	0	1	0
C16H9NO4	1.18139	-0.0606831	0	1	279.054	0.562	0.25	0.77	13	9	0.125	1	1	0	0	0
C13H13NO6	-0.299698	-0.310941	3	3	279.075	1	0.462	0.44	8	2	0.153846	0	0	1	0	0
C10H17NO8	0.9383	-0.215676	0	3	279.096	1.7	0.8	0	3	-5	0.2	0	0	0	1	0
C14H17NO5	0.756264	-0.266649	1	6	279.111	1.214	0.357	0.33	7	2	-0.285714	0	0	1	0	0
C13H17N3O4	1.1662	1.34282	0	1	279.122	1.308	0.308	0.25	7	3	0	0	0	1	0	0
C16H8O3S	-0.401638	-0.398786	1	0	280.02	0.5	0.188	0.78	13	10	0	1	1	0	0	0
C12H8O8	-1.11957	-0.354681	6	3	280.022	0.667	0.667	0.62	9	1	0.666667	1	0	0	0	0
C16H8O5	-1.16722	0.603507	7	0	280.038	0.5	0.312	0.78	13	8	0.125	1	1	0	0	0
C10H16O7S	1.37586	0.800681	0	1	280.062	1.6	0.7	0	3	-4	0	0	0	0	1	0
C10H16O9	0.296099	-0.455283	1	1	280.08	1.6	0.9	0	3	-6	0.2	0	0	0	1	0
C11H20O6S	1.06234	0.677813	0	2	280.099	1.818	0.545	0	2	-4	-0.545455	0	0	0	1	0
C13H16N2O5	0.987912	0.301019	1	8	280.106	1.231	0.385	0.29	7	2	0	0	0	1	0	0
C11H20O8	1.1662	1.34282	0	1	280.116	1.818	0.727	0	2	-6	-0.363636	0	0	0	1	0
C14H20N2O4	1.20396	1.24517	0	2	280.143	1.429	0.286	0.2	6	2	-0.428571	0	0	1	0	0
C12H11NO7	0.285303	-0.269234	1	1	281.054	0.917	0.583	0.47	8	1	0.5	0	0	1	0	0
C16H11NO4	0.802231	-0.230355	0	1	281.069	0.688	0.25	0.69	12	8	0	1	1	0	0	0
C13H15NO6	0.233145	-0.282017	3	6	281.09	1.154	0.462	0.33	7	1	0	0	0	1	0	0
C12H15N3O5	1.18139	-0.0606831	0	1	281.102	1.25	0.417	0.23	7	2	0.333333	0	0	1	0	0
C13H19N3O4	1.01961	-0.343968	0	2	281.138	1.462	0.308	0.12	6	2	-0.153846	0	0	1	0	0
C15H23NO4	1.03338	-0.112218	0	2	281.163	1.533	0.267	0.17	5	1	-0.8	0	0	0	1	0
C11H6O9	-1.2188	-0.311657	7	0	282.002	0.545	0.818	0.69	9	0	1.09091	1	1	0	0	0
C15H6O6	-0.995061	0.43846	4	0	282.017	0.4	0.4	0.83	13	7	0.4	1	1	0	0	0
C16H10O3S	-0.401638	-0.398786	1	0	282.036	0.625	0.188	0.7	12	9	-0.125	1	1	0	0	0
C12H10O8	-0.878304	-0.601841	4	3	282.038	0.833	0.667	0.5	8	0	0.5	0	0	1	0	0
C9H15O8P	1.31104	0.513543	0	2	282.051	1.667	0.889	0	3	-5	0.111111	0	0	0	1	0
C10H18O7S	1.18139	-0.0606831	0	1	282.078	1.8	0.7	0	2	-5	-0.2	0	0	0	1	0
C12H14N2O6	1.11861	-0.0970385	0	5	282.086	1.167	0.5	0.29	7	1	0.333333	0	0	1	0	0
C10H18O9	-0.375716	-0.274411	3	2	282.096	1.8	0.9	0	2	-7	0	0	0	0	1	0
C11H14N4O5	1.18139	-0.0606831	0	1	282.097	1.273	0.455	0.11	7	2	0.727273	0	0	1	0	0
C11H22O6S	1.16025	-0.129464	0	2	282.114	2	0.545	0	1	-5	-0.727273	0	0	0	1	0
C13H18N2O5	1.16718	0.440204	0	6	282.122	1.385	0.385	0.18	6	1	-0.153846	0	0	1	0	0
C12H13NO7	1.05764	-0.13895	0	3	283.07	1.083	0.583	0.33	7	0	0.333333	0	0	1	0	0
C16H13NO4	1.1662	1.34282	0	1	283.085	0.812	0.25	0.62	11	7	-0.125	1	0	0	0	0
C12H17N3O5	1.13348	-0.029132	0	4	283.117	1.417	0.417	0.08	6	1	0.166667	0	0	1	0	0
C14H21NO5	0.846747	0.0232664	1	4	283.143	1.5	0.357	0.14	5	0	-0.571429	0	0	0	1	0
C13H21N3O4	1.06658	-0.264084	0	3	283.154	1.615	0.308	0	5	1	-0.307692	0	0	0	1	0
C15H25NO4	0.225027	-0.186855	2	2	283.179	1.667	0.267	0.08	4	0	-0.933333	0	0	0	1	0
C11H8O9	-1.00302	0.105524	7	2	284.017	0.727	0.818	0.54	8	-1	0.909091	1	0	0	0	0
C15H8O6	-0.94625	0.312291	7	3	284.033	0.533	0.4	0.75	12	6	0.266667	1	1	0	0	0
C13H16O5S	-0.401638	-0.398786	1	0	284.072	1.231	0.385	0.26	6	1	-0.307692	0	0	1	0	0
C10H12N4O6	0.920389	-0.17748	0	2	284.076	1.2	0.6	0	7	1	1.2	0	0	1	0	0
C12H16N2O6	0.490306	0.104528	1	6	284.101	1.333	0.5	0.14	6	0	0.166667	0	0	1	0	0
C14H20O4S	-0.401638	-0.398786	1	0	284.109	1.429	0.286	0.18	5	1	-0.714286	0	0	1	0	0
C13H20N2O5	1.06278	0.0952025	0	8	284.138	1.538	0.385	0.06	5	0	-0.307692	0	0	0	1	0
C12H20N4O4	1.05058	-0.294094	0	3	284.149	1.667	0.333	0	5	1	0	0	0	0	1	0
C19H24O2	1.03084	-0.216874	0	2	284.178	1.263	0.105	0.39	8	6	-1.05263	0	0	1	0	0
C13H24N4O3	0.891966	-0.503531	0	1	284.185	1.846	0.231	0	4	1	-0.461538	0	0	0	1	0
C17H32O3	1.03603	0.0300738	0	5	284.236	1.882	0.176	0.03	2	-1	-1.52941	0	0	0	1	0
C15H11NO5	0.230898	-0.279494	1	1	285.064	0.733	0.333	0.65	11	6	0.133333	1	0	0	0	0
C12H15NO7	0.726632	-0.270182	1	6	285.085	1.25	0.583	0.2	6	-1	0.166667	0	0	1	0	0
C11H15N3O6	0.98086	-0.367515	0	2	285.097	1.364	0.545	0	6	0	0.545455	0	0	1	0	0
C16H15NO4	0.448423	0.213203	1	4	285.101	0.938	0.25	0.54	10	6	-0.25	1	0	0	0	0
C13H19NO6	0.793445	-0.25801	1	6	285.122	1.462	0.462	0.11	5	-1	-0.307692	0	0	1	0	0
C12H19N3O5	0.75612	0.250189	2	8	285.133	1.583	0.417	0	5	0	0	0	0	0	1	0
C14H23NO5	1.03306	-0.218473	0	2	285.158	1.643	0.357	0.05	4	-1	-0.714286	0	0	0	1	0
C13H23N3O4	0.701751	0.791517	1	6	285.169	1.769	0.308	0	4	0	-0.461538	0	0	0	1	0
C15H27NO4	0.326025	-0.361878	1	3	285.195	1.8	0.267	0	3	-1	-1.06667	0	0	0	1	0
C14H6O7	-0.867395	0.38653	3	0	286.012	0.429	0.5	0.81	12	5	0.571429	1	1	0	0	0
C11H10O9	-0.426222	-0.332706	3	2	286.033	0.909	0.818	0.38	7	-2	0.727273	0	0	1	0	0
C12H14O8	-0.567288	-1.15879	1	1	286.069	1.167	0.667	0.25	6	-2	0.166667	0	0	1	0	0
C11H14N2O7	0.891966	-0.503531	0	1	286.081	1.273	0.636	0.09	6	-1	0.545455	0	0	1	0	0
C13H18O5S	-0.784861	-0.292515	3	1	286.088	1.385	0.385	0.16	5	0	-0.461538	0	0	1	0	0
C12H18N2O6	0.943527	-0.297545	0	5	286.117	1.5	0.5	0	5	-1	0	0	0	0	1	0
C13H22N2O5	1.07987	0.186298	0	7	286.153	1.692	0.385	0	4	-1	-0.461538	0	0	0	1	0
C12H22N4O4	1.05793	-0.28948	0	4	286.165	1.833	0.333	0	4	0	-0.166667	0	0	0	1	0
C19H26O2	1.06113	0.347549	0	4	286.194	1.368	0.105	0.33	7	5	-1.15789	0	0	1	0	0
C13H26N4O3	0.891966	-0.503531	0	1	286.201	2	0.231	0	3	0	-0.615385	0	0	0	1	0
C17H34O3	1.15372	0.211531	0	4	286.251	2	0.176	0	1	-2	-1.64706	0	0	0	1	0
C11H13NO8	0.802231	-0.230355	0	1	287.065	1.182	0.727	0.17	6	-2	0.545455	0	0	1	0	0
C15H13NO5	1.14092	-0.192316	0	1	287.08	0.867	0.333	0.57	10	5	0	1	0	0	0	0
C12H17NO7	0.728004	-0.226897	1	4	287.101	1.417	0.583	0.07	5	-2	0	0	0	1	0	0
C11H17N3O6	1.01548	-0.157819	0	7	287.112	1.545	0.545	0	5	-1	0.363636	0	0	0	1	0
C16H17NO4	0.372067	-0.196979	1	4	287.116	1.062	0.25	0.46	9	5	-0.375	0	0	1	0	0
C13H21NO6	1.05591	-0.172185	0	3	287.137	1.615	0.462	0	4	-2	-0.461538	0	0	0	1	0
C12H21N3O5	1.03003	-0.0528263	0	8	287.149	1.75	0.417	0	4	-1	-0.166667	0	0	0	1	0
C14H25NO5	1.1316	-0.289255	0	1	287.174	1.786	0.357	0	3	-2	-0.857143	0	0	0	1	0
C13H25N3O4	0.323641	1.24943	2	4	287.185	1.923	0.308	0	3	-1	-0.615385	0	0	0	1	0
C18H8O2S	-0.91999	0.566082	3	0	288.025	0.444	0.111	0.81	15	13	-0.111111	1	1	0	0	0
C14H8O7	-0.942804	-0.205908	5	0	288.028	0.571	0.5	0.71	11	4	0.428571	1	1	0	0	0
C18H8O4	-1.23557	1.62302	1	0	288.043	0.444	0.222	0.81	15	11	0	1	1	0	0	0
C15H12O4S	-1.33986	-1.5057	1	0	288.046	0.8	0.267	0.58	10	6	-0.133333	1	0	0	0	0
C11H12O9	-0.00360381	-0.279525	2	3	288.049	1.091	0.818	0.23	6	-3	0.545455	0	0	1	0	0
C11H16N2O7	0.891966	-0.503531	0	1	288.096	1.455	0.636	0	5	-2	0.363636	0	0	1	0	0
C13H20O5S	0.987773	0.40621	0	3	288.104	1.538	0.385	0.05	4	-1	-0.615385	0	0	0	1	0
C15H16N2O4	0.788727	0.187707	1	4	288.112	1.067	0.267	0.45	9	5	-0.133333	0	0	1	0	0
C12H20N2O6	1.01933	-0.0526499	0	7	288.133	1.667	0.5	0	4	-2	-0.166667	0	0	0	1	0
C13H24N2O5	1.18139	-0.0606831	0	1	288.169	1.846	0.385	0	3	-2	-0.615385	0	0	0	1	0
C22H24	1.1662	1.34282	0	1	288.188	1.091	0	0.5	11	11	-1.09091	0	0	1	0	0
C15H28O5	1.01163	0.327321	1	6	288.194	1.867	0.333	0	2	-3	-1.2	0	0	0	1	0
C19H28O2	1.15425	0.384436	0	3	288.209	1.474	0.105	0.28	6	4	-1.26316	0	0	1	0	0
C16H32O4	0.240583	0.0679247	5	6	288.231	2	0.25	0	1	-3	-1.5	0	0	0	1	0
C14H11NO6	0.00444057	-0.416547	1	2	289.059	0.786	0.429	0.6	10	4	0.285714	1	0	0	0	0
C10H15N3O7	0.891966	-0.503531	0	1	289.092	1.5	0.7	0	5	-2	0.8	0	0	0	1	0
C12H19NO7	1.06685	-0.180117	0	4	289.117	1.583	0.583	0	4	-3	-0.166667	0	0	0	1	0
C11H19N3O6	0.911523	-0.350333	0	5	289.128	1.727	0.545	0	4	-2	0.181818	0	0	0	1	0
C16H19NO4	1.01399	-0.118969	0	2	289.132	1.188	0.25	0.38	8	4	-0.5	0	0	1	0	0
C13H23NO6	1.1316	-0.289255	0	1	289.153	1.769	0.462	0	3	-3	-0.615385	0	0	0	1	0
C12H23N3O5	0.589473	1.17359	1	2	289.164	1.917	0.417	0	3	-2	-0.333333	0	0	0	1	0
C13H6O8	-1.20039	0.440525	7	0	290.007	0.462	0.615	0.78	11	3	0.769231	1	1	0	0	0
C17H6O5	-1.23557	1.62302	1	0	290.022	0.353	0.294	0.86	15	10	0.235294	1	1	0	0	0
C10H10O10	0.901997	-0.223639	0	3	290.028	1	1	0.2	6	-4	1	0	0	1	0	0
C18H10O2S	-0.401638	-0.398786	1	0	290.041	0.556	0.111	0.75	14	12	-0.222222	1	1	0	0	0
C14H10O7	-0.808659	-0.439982	4	4	290.043	0.714	0.5	0.62	10	3	0.285714	1	0	0	0	0
C18H10O4	-1.03856	1.14538	2	0	290.058	0.556	0.222	0.75	14	10	-0.111111	1	1	0	0	0
C11H14O9	0.0684107	-0.264789	2	3	290.064	1.273	0.818	0.08	5	-4	0.363636	0	0	1	0	0
C19H14O3	1.1316	-0.289255	0	1	290.095	0.737	0.158	0.66	13	10	-0.421053	1	0	0	0	0
C12H18O8	-0.256785	-1.01936	1	1	290.101	1.5	0.667	0	4	-4	-0.166667	0	0	0	1	0
C11H18N2O7	0.891966	-0.503531	0	1	290.112	1.636	0.636	0	4	-3	0.181818	0	0	0	1	0
C15H18N2O4	0.879448	0.12135	1	8	290.127	1.2	0.267	0.36	8	4	-0.266667	0	0	1	0	0
C13H22O7	0.488079	-0.236558	3	4	290.137	1.692	0.538	0	3	-4	-0.615385	0	0	0	1	0
C21H22O	1.1662	1.34282	0	1	290.168	1.048	0.048	0.51	11	10	-0.952381	1	0	0	0	0
C14H26O6	0.88508	0.135153	2	8	290.174	1.857	0.429	0	2	-4	-1	0	0	0	1	0
C15H30O5	1.18331	0.593561	0	4	290.21	2	0.333	0	1	-4	-1.33333	0	0	0	1	0
C19H30O2	1.14957	-0.190176	0	3	290.225	1.579	0.105	0.22	5	3	-1.36842	0	0	0	1	0
C14H13NO6	-0.16231	-0.226818	4	5	291.075	0.929	0.429	0.5	9	3	0.142857	0	0	1	0	0
C11H17NO8	0.916221	-0.215034	0	3	291.096	1.545	0.727	0	4	-4	0.181818	0	0	0	1	0
C15H17NO5	0.78823	-0.258779	1	6	291.111	1.133	0.333	0.39	8	3	-0.266667	0	0	1	0	0
C14H17N3O4	1.1662	1.34282	0	1	291.122	1.214	0.286	0.33	8	4	0	0	0	1	0	0
C12H21NO7	0.947058	-0.204054	0	4	291.132	1.75	0.583	0	3	-4	-0.333333	0	0	0	1	0
C16H21NO4	1.14092	-0.192316	0	1	291.148	1.312	0.25	0.31	7	3	-0.625	0	0	1	0	0
C12H4O9	-1.08074	-0.0603269	4	0	291.986	0.333	0.75	0.87	11	2	1.16667	1	1	0	0	0
C17H8O3S	-0.84703	-0.271417	2	0	292.02	0.471	0.176	0.79	14	11	0	1	1	0	0	0
C13H8O8	-1.14192	-0.530812	6	3	292.022	0.615	0.615	0.67	10	2	0.615385	1	1	0	0	0
C17H8O5	-1.2344	0.654453	4	0	292.038	0.471	0.294	0.79	14	9	0.117647	1	1	0	0	0
C18H12O2S	1.1316	-0.289255	0	1	292.056	0.667	0.111	0.69	13	11	-0.333333	1	1	0	0	0
C18H12O4	-0.750507	-0.571533	1	0	292.074	0.667	0.222	0.69	13	9	-0.222222	1	1	0	0	0
C11H16O9	0.0492792	-0.241387	4	6	292.08	1.455	0.818	0	4	-5	0.181818	0	0	1	0	0
C12H20O6S	1.04043	-0.109764	0	2	292.099	1.667	0.5	0	3	-3	-0.5	0	0	0	1	0
C14H16N2O5	0.954978	0.364366	1	7	292.106	1.143	0.357	0.37	8	3	0	0	0	1	0	0
C12H20O8	0.478823	-0.263584	3	6	292.116	1.667	0.667	0	3	-5	-0.333333	0	0	0	1	0
C15H20N2O4	0.864065	-0.00836078	1	4	292.143	1.333	0.267	0.27	7	3	-0.4	0	0	1	0	0
C13H24O7	1.08447	0.234006	0	8	292.153	1.846	0.538	0	2	-5	-0.769231	0	0	0	1	0
C19H32O2	1.18139	-0.0606831	0	1	292.241	1.684	0.105	0.17	4	2	-1.47368	0	0	0	1	0
C13H11NO7	-0.77935	-0.112115	2	0	293.054	0.846	0.538	0.53	9	2	0.461538	1	0	0	0	0
C14H15NO6	-0.157231	-0.336498	3	3	293.09	1.071	0.429	0.4	8	2	0	0	0	1	0	0
C13H15N3O5	0.906502	-0.378853	0	2	293.102	1.154	0.385	0.33	8	3	0.307692	0	0	1	0	0
C11H19NO8	0.942535	-0.206006	0	4	293.112	1.727	0.727	0	3	-5	0	0	0	0	1	0
C15H19NO5	0.549531	0.145378	2	7	293.127	1.267	0.333	0.3	7	2	-0.4	0	0	1	0	0
C14H19N3O4	0.528986	1.41716	1	1	293.138	1.357	0.286	0.22	7	3	-0.142857	0	0	1	0	0
C12H6O9	-1.09771	-0.114257	7	0	294.002	0.5	0.75	0.73	10	1	1	1	1	0	0	0
C16H6O6	-1.21316	0.871713	2	0	294.017	0.375	0.375	0.85	14	8	0.375	1	1	0	0	0
C17H10O3S	-0.401638	-0.398786	1	0	294.036	0.588	0.176	0.72	13	10	-0.117647	1	1	0	0	0
C10H15O8P	1.29931	0.461598	0	2	294.051	1.5	0.8	0	4	-4	0.1	0	0	0	1	0
C18H14O2S	1.14092	-0.192316	0	1	294.072	0.778	0.111	0.62	12	10	-0.444444	1	0	0	0	0
C11H18O7S	1.37586	0.800681	0	1	294.078	1.636	0.636	0	3	-4	-0.181818	0	0	0	1	0
C13H14N2O6	1.02239	-0.24941	0	4	294.086	1.077	0.462	0.38	8	2	0.307692	0	0	1	0	0
C11H18O9	0.352638	-0.314237	2	5	294.096	1.636	0.818	0	3	-6	0	0	0	0	1	0
C12H22O6S	0.923831	-0.216698	0	2	294.114	1.833	0.5	0	2	-4	-0.666667	0	0	0	1	0
C14H18N2O5	0.999422	0.448641	1	8	294.122	1.286	0.357	0.26	7	2	-0.142857	0	0	1	0	0
C12H22O8	1.28201	1.04335	0	2	294.132	1.833	0.667	0	2	-6	-0.5	0	0	0	1	0
C15H22N2O4	0.367102	1.3272	2	3	294.159	1.467	0.267	0.18	6	2	-0.533333	0	0	1	0	0
C19H34O2	1.15051	-0.181744	0	3	294.256	1.789	0.105	0.11	3	1	-1.57895	0	0	0	1	0
C13H13NO7	0.0411033	-0.254079	2	4	295.07	1	0.538	0.41	8	1	0.307692	0	0	1	0	0
C14H17NO6	0.955764	-0.277603	0	4	295.106	1.214	0.429	0.3	7	1	-0.142857	0	0	1	0	0
C13H17N3O5	1.1662	1.34282	0	1	295.117	1.308	0.385	0.2	7	2	0.153846	0	0	1	0	0
C15H21NO5	1.08984	-0.173828	0	4	295.143	1.4	0.333	0.22	6	1	-0.533333	0	0	1	0	0
C14H21N3O4	1.18139	-0.0606831	0	1	295.154	1.5	0.286	0.11	6	2	-0.285714	0	0	0	1	0
C12H8O9	-1.23269	-0.111143	8	2	296.017	0.667	0.75	0.6	9	0	0.833333	1	0	0	0	0
C16H8O6	-1.14688	0.526275	7	0	296.033	0.5	0.375	0.77	13	7	0.25	1	1	0	0	0
C13H12O8	-1.07071	-1.38484	1	1	296.054	0.923	0.615	0.44	8	0	0.307692	0	0	1	0	0
C10H17O8P	1.25912	0.294638	0	3	296.067	1.7	0.8	0	3	-5	-0.1	0	0	0	1	0
C17H12O5	0.891966	-0.503531	0	1	296.069	0.706	0.294	0.66	12	7	-0.117647	1	0	0	0	0
C10H16O10	0.850809	-0.378239	0	2	296.075	1.6	1	0	3	-7	0.4	0	0	0	1	0
C11H20O7S	1.04391	-0.224715	0	4	296.093	1.818	0.636	0	2	-5	-0.363636	0	0	0	1	0
C13H16N2O6	1.00077	0.210605	1	5	296.101	1.231	0.462	0.25	7	1	0.153846	0	0	1	0	0
C12H24O6S	1.0675	-0.258634	0	3	296.13	2	0.5	0	1	-5	-0.833333	0	0	0	1	0
C14H20N2O5	1.25193	0.276871	0	2	296.138	1.429	0.357	0.16	6	1	-0.285714	0	0	1	0	0
C12H24O8	1.1662	1.34282	0	1	296.148	2	0.667	0	1	-7	-0.666667	0	0	0	1	0
C13H20N4O4	1.18139	-0.0606831	0	1	296.149	1.538	0.308	0	6	2	0	0	0	0	1	0
C20H24O2	1.18139	-0.0606831	0	1	296.178	1.2	0.1	0.42	9	7	-1	0	0	1	0	0
C18H32O3	0.157496	-0.0161856	5	6	296.236	1.778	0.167	0.09	3	0	-1.44444	0	0	0	1	0
C19H36O2	1.1316	-0.289255	0	1	296.272	1.895	0.105	0.06	2	0	-1.68421	0	0	0	1	0
C12H11NO8	-0.97433	0.0358679	1	0	297.049	0.917	0.667	0.43	8	0	0.666667	0	0	1	0	0
C16H11NO5	0.865471	-0.1902	0	2	297.064	0.688	0.312	0.68	12	7	0.125	1	1	0	0	0
C13H15NO7	-0.0372102	-0.316124	3	4	297.085	1.154	0.538	0.29	7	0	0.153846	0	0	1	0	0
C12H15N3O6	1.05939	-0.270738	0	3	297.097	1.25	0.5	0.17	7	1	0.5	0	0	1	0	0
C13H19N3O5	1.13837	0.143878	0	6	297.133	1.462	0.385	0.07	6	1	0	0	0	1	0	0
C15H23NO5	1.08131	0.31115	0	3	297.158	1.533	0.333	0.13	5	0	-0.666667	0	0	0	1	0
C14H23N3O4	1.1564	-0.141976	0	2	297.169	1.643	0.286	0	5	1	-0.428571	0	0	0	1	0
C16H27NO4	0.163614	-0.169784	2	3	297.195	1.688	0.25	0.08	4	0	-1	0	0	0	1	0
C15H6O7	-1.01627	0.466188	4	0	298.012	0.4	0.467	0.83	13	6	0.533333	1	1	0	0	0
C12H10O9	-1.1178	-0.874325	4	2	298.033	0.833	0.75	0.47	8	-1	0.666667	0	0	1	0	0
C12H14N2O7	1.03635	-0.111185	0	2	298.081	1.167	0.583	0.23	7	0	0.5	0	0	1	0	0
C10H18O10	0.870908	-0.345227	0	3	298.091	1.8	1	0	2	-8	0.2	0	0	0	1	0
C13H18N2O6	0.963587	0.0816054	1	8	298.117	1.385	0.462	0.12	6	0	0	0	0	1	0	0
C15H22O4S	-0.906948	-0.254283	2	0	298.124	1.467	0.267	0.17	5	1	-0.8	0	0	1	0	0
C12H18N4O5	1.15096	-0.177664	0	3	298.128	1.5	0.417	0	6	1	0.333333	0	0	0	1	0
C14H22N2O5	1.11248	0.24056	0	6	298.153	1.571	0.357	0.05	5	0	-0.428571	0	0	0	1	0
C13H22N4O4	1.03676	-0.301228	0	3	298.165	1.692	0.308	0	5	1	-0.153846	0	0	0	1	0
C20H26O2	1.1316	-0.289255	0	1	298.194	1.3	0.1	0.37	8	6	-1.1	0	0	1	0	0
C12H13NO8	0.450591	-0.263201	1	2	299.065	1.083	0.667	0.29	7	-1	0.5	0	0	1	0	0
C13H17NO7	0.723347	-0.271447	1	6	299.101	1.308	0.538	0.18	6	-1	0	0	0	1	0	0
C12H17N3O6	1.02651	-0.132063	0	7	299.112	1.417	0.5	0	6	0	0.333333	0	0	1	0	0
C17H17NO4	0.96178	0.108692	0	4	299.116	1	0.235	0.5	10	6	-0.352941	0	0	1	0	0
C14H21NO6	0.807906	-0.261482	1	6	299.137	1.5	0.429	0.1	5	-1	-0.428571	0	0	0	1	0
C13H21N3O5	0.77909	0.27607	2	8	299.149	1.615	0.385	0	5	0	-0.153846	0	0	0	1	0
C15H25NO5	1.07891	0.262499	0	3	299.174	1.667	0.333	0.04	4	-1	-0.8	0	0	0	1	0
C14H25N3O4	1.13144	0.658349	0	5	299.185	1.786	0.286	0	4	0	-0.571429	0	0	0	1	0
C16H29NO4	1.1316	-0.289255	0	1	299.21	1.812	0.25	0	3	-1	-1.125	0	0	0	1	0
C11H8O10	-1.17606	-0.0848606	5	0	300.012	0.727	0.909	0.5	8	-2	1.09091	0	0	1	0	0
C15H8O7	-1.0327	0.280171	7	1	300.028	0.533	0.467	0.74	12	5	0.4	1	1	0	0	0
C12H12O9	-0.923665	-0.831001	4	4	300.049	1	0.75	0.33	7	-2	0.5	0	0	1	0	0
C12H16N2O7	1.00093	-0.0212284	0	4	300.096	1.333	0.583	0.08	6	-1	0.333333	0	0	1	0	0
C14H20O5S	-0.903656	-0.255224	2	0	300.104	1.429	0.357	0.14	5	0	-0.571429	0	0	1	0	0
C21H16O2	0.802231	-0.230355	0	1	300.116	0.762	0.095	0.65	14	12	-0.571429	1	0	0	0	0
C13H20N2O6	1.04281	0.0487198	0	8	300.133	1.538	0.462	0	5	-1	-0.153846	0	0	0	1	0
C15H24O4S	-0.401638	-0.398786	1	0	300.14	1.6	0.267	0.08	4	0	-0.933333	0	0	0	1	0
C12H20N4O5	1.09142	-0.241402	0	4	300.144	1.667	0.417	0	5	0	0.166667	0	0	0	1	0
C22H20O	0.909908	-0.329113	0	3	300.152	0.909	0.045	0.58	13	12	-0.818182	1	0	0	0	0
C14H24N2O5	0.94031	0.132413	1	7	300.169	1.714	0.357	0	4	-1	-0.571429	0	0	0	1	0
C13H24N4O4	1.07437	-0.268847	0	4	300.18	1.846	0.308	0	4	0	-0.307692	0	0	0	1	0
C16H28O5	-0.296522	-1.0372	1	1	300.194	1.75	0.312	0.04	3	-2	-1.125	0	0	0	1	0
C14H28N4O3	0.978274	0.0775658	0	2	300.217	2	0.214	0	3	0	-0.714286	0	0	0	1	0
C15H11NO6	0.933536	-0.146981	0	1	301.059	0.733	0.4	0.64	11	5	0.266667	1	0	0	0	0
C12H15NO8	1.06907	-0.162889	0	3	301.08	1.25	0.667	0.14	6	-2	0.333333	0	0	1	0	0
C15H15N3O4	-1.23557	1.62302	1	0	301.107	1	0.267	0.5	10	6	0.133333	0	0	1	0	0
C13H19NO7	0.951204	-0.237454	0	5	301.117	1.462	0.538	0.06	5	-2	-0.153846	0	0	1	0	0
C12H19N3O6	1.02303	-0.0506862	0	8	301.128	1.583	0.5	0	5	-1	0.166667	0	0	0	1	0
C17H19NO4	0.962652	0.463032	0	2	301.132	1.118	0.235	0.43	9	5	-0.470588	0	0	1	0	0
C13H23N3O5	1.02742	-0.0674877	0	8	301.164	1.769	0.385	0	4	-1	-0.307692	0	0	0	1	0
C15H27NO5	1.07629	-0.173097	0	3	301.189	1.8	0.333	0	3	-2	-0.933333	0	0	0	1	0
C14H27N3O4	0.383853	1.32813	2	3	301.201	1.929	0.286	0	3	-1	-0.714286	0	0	0	1	0
C18H6O3S	-1.13034	0.829159	3	0	302.004	0.333	0.167	0.87	16	13	0.111111	1	1	0	0	0
C14H6O8	-1.3007	0.199148	8	0	302.007	0.429	0.571	0.8	12	4	0.714286	1	1	0	0	0
C8H14O8S2	1.14092	-0.192316	0	1	302.014	1.75	1	0	2	-6	0.75	0	0	0	1	0
C11H10O10	-0.162814	-0.265317	3	2	302.028	0.909	0.909	0.33	7	-3	0.909091	0	0	1	0	0
C15H10O7	-0.612239	-0.254449	5	4	302.043	0.667	0.467	0.65	11	4	0.266667	1	0	0	0	0
C12H14O9	-0.935314	-1.32404	1	1	302.064	1.167	0.75	0.2	6	-3	0.333333	0	0	1	0	0
C13H18O6S	0.447212	-0.229478	1	2	302.083	1.385	0.462	0.11	5	-1	-0.307692	0	0	1	0	0
C15H14N2O5	1.17063	0.933547	0	2	302.091	0.933	0.333	0.52	10	5	0.133333	1	0	0	0	0
C12H18N2O7	0.992896	-0.137031	0	6	302.112	1.5	0.583	0	5	-2	0.166667	0	0	0	1	0
C11H18N4O6	0.964453	-0.392619	0	2	302.123	1.636	0.545	0	5	-1	0.545455	0	0	0	1	0
C16H18N2O4	0.933536	-0.146981	0	1	302.127	1.125	0.25	0.42	9	5	-0.25	0	0	1	0	0
C13H22N2O6	1.00906	-0.169959	0	7	302.148	1.692	0.462	0	4	-2	-0.307692	0	0	0	1	0
C12H22N4O5	1.08758	0.429261	0	4	302.16	1.833	0.417	0	4	-1	0	0	0	0	1	0
C22H22O	0.91065	-0.345179	0	3	302.168	1	0.045	0.53	12	11	-0.909091	1	0	0	0	0
C15H26O6	0.117787	-0.703514	2	2	302.173	1.733	0.4	0	3	-3	-0.933333	0	0	0	1	0
C19H26O3	0.716717	0.0359124	2	8	302.189	1.368	0.158	0.31	7	4	-1.05263	0	0	1	0	0
C16H30O5	0.762132	0.353506	3	6	302.21	1.875	0.312	0	2	-3	-1.25	0	0	0	1	0
C17H34O4	0.882907	0.0024721	1	7	302.246	2	0.235	0	1	-3	-1.52941	0	0	0	1	0
C15H13NO6	-0.484072	-0.230598	2	1	303.075	0.867	0.4	0.55	10	4	0.133333	1	0	0	0	0
C12H17NO8	0.480975	-0.223912	1	2	303.096	1.417	0.667	0	5	-3	0.166667	0	0	1	0	0
C11H17N3O7	0.859222	-0.403852	0	2	303.107	1.545	0.636	0	5	-2	0.545455	0	0	0	1	0
C16H17NO5	0.384899	-0.203381	2	5	303.111	1.062	0.312	0.44	9	4	-0.25	0	0	1	0	0
C13H21NO7	0.885819	-0.221059	0	3	303.132	1.615	0.538	0	4	-3	-0.307692	0	0	0	1	0
C12H21N3O6	0.962109	-0.162832	0	6	303.144	1.75	0.5	0	4	-2	0	0	0	0	1	0
C17H21NO4	0.933536	-0.146981	0	1	303.148	1.235	0.235	0.36	8	4	-0.588235	0	0	1	0	0
C16H21N3O3	1.1662	1.34282	0	1	303.159	1.312	0.188	0.3	8	5	-0.375	0	0	1	0	0
C14H25NO6	0.933536	-0.146981	0	1	303.169	1.786	0.429	0	3	-3	-0.714286	0	0	0	1	0
C13H25N3O5	1.1662	1.34282	0	1	303.18	1.923	0.385	0	3	-2	-0.461538	0	0	0	1	0
C14H8O8	-1.08586	0.307966	7	0	304.022	0.571	0.571	0.7	11	3	0.571429	1	1	0	0	0
C18H8O5	-1.21502	0.933936	2	0	304.038	0.444	0.278	0.81	15	10	0.111111	1	1	0	0	0
C11H12O10	0.0867559	-0.165766	2	2	304.044	1.091	0.909	0.17	6	-4	0.727273	0	0	1	0	0
C12H16O9	0.891966	-0.503531	0	1	304.08	1.333	0.75	0.07	5	-4	0.166667	0	0	1	0	0
C13H20O6S	1.27317	1.06621	0	2	304.099	1.538	0.462	0	4	-2	-0.461538	0	0	0	1	0
C15H16N2O5	0.69842	0.207173	1	5	304.106	1.067	0.333	0.43	9	4	0	0	0	1	0	0
C13H20O8	0.220237	-0.618294	2	2	304.116	1.538	0.615	0	4	-4	-0.307692	0	0	0	1	0
C12H20N2O7	1.03171	-0.126887	0	2	304.128	1.667	0.583	0	4	-3	0	0	0	0	1	0
C16H20N2O4	0.705076	0.125265	1	3	304.143	1.25	0.25	0.33	8	4	-0.375	0	0	1	0	0
C14H24O7	0.850604	-0.330497	1	2	304.153	1.714	0.5	0	3	-4	-0.714286	0	0	0	1	0
C22H24O	1.1662	1.34282	0	1	304.183	1.091	0.045	0.49	11	10	-1	0	0	1	0	0
C15H28O6	1.08792	0.199831	0	8	304.189	1.867	0.4	0	2	-4	-1.06667	0	0	0	1	0
C16H32O5	1.08476	0.180554	0	8	304.226	2	0.312	0	1	-4	-1.375	0	0	0	1	0
C14H11NO7	0.909692	-0.351492	0	2	305.054	0.786	0.5	0.58	10	3	0.428571	1	0	0	0	0
C15H15NO6	0.201181	-0.285098	1	1	305.09	1	0.4	0.45	9	3	0	0	0	1	0	0
C12H19NO8	0.918404	-0.213637	0	3	305.112	1.583	0.667	0	4	-4	0	0	0	0	1	0
C16H19NO5	0.758014	-0.222681	1	5	305.127	1.188	0.312	0.36	8	3	-0.375	0	0	1	0	0
C15H19N3O4	1.1662	1.34282	0	1	305.138	1.267	0.267	0.3	8	4	-0.133333	0	0	1	0	0
C13H23NO7	1.02769	-0.214611	0	2	305.148	1.769	0.538	0	3	-4	-0.461538	0	0	0	1	0
C13H6O9	-0.7951	-0.2262	3	0	306.002	0.462	0.692	0.76	11	2	0.923077	1	1	0	0	0
C17H6O6	-1.23557	1.62302	1	0	306.017	0.353	0.353	0.86	15	9	0.352941	1	1	0	0	0
C14H10O8	-0.857552	-0.770381	4	2	306.038	0.714	0.571	0.6	10	2	0.428571	1	0	0	0	0
C11H15O8P	1.18139	-0.0606831	0	1	306.051	1.364	0.727	0	5	-3	0.0909091	0	0	1	0	0
C18H10O5	-1.06634	0.622341	4	0	306.053	0.556	0.278	0.74	14	9	0	1	1	0	0	0
C11H14O10	0.926554	-0.226009	0	3	306.059	1.273	0.909	0	5	-5	0.545455	0	0	1	0	0
C19H14O2S	1.1316	-0.289255	0	1	306.072	0.737	0.105	0.65	13	11	-0.421053	1	0	0	0	0
C14H14N2O6	0.989488	-0.20872	0	3	306.086	1	0.429	0.44	9	3	0.285714	0	0	1	0	0
C12H18O9	-0.177634	-0.197886	5	6	306.096	1.5	0.75	0	4	-5	0	0	0	0	1	0
C13H22O6S	0.955679	0.302827	0	3	306.114	1.692	0.462	0	3	-3	-0.615385	0	0	0	1	0
C15H18N2O5	-0.0416015	0.394631	3	6	306.122	1.2	0.333	0.33	8	3	-0.133333	0	0	1	0	0
C13H22O8	0.538077	-0.202357	3	6	306.132	1.692	0.615	0	3	-5	-0.461538	0	0	0	1	0
C14H18N4O4	1.18139	-0.0606831	0	1	306.133	1.286	0.286	0.25	8	4	0.142857	0	0	1	0	0
C16H22N2O4	0.891966	-0.503531	0	1	306.159	1.375	0.25	0.25	7	3	-0.5	0	0	1	0	0
C14H26O7	1.07635	0.23161	0	7	306.168	1.857	0.5	0	2	-5	-0.857143	0	0	0	1	0
C13H9NO8	-1.23557	1.62302	1	0	307.033	0.692	0.615	0.62	10	2	0.769231	1	0	0	0	0
C14H13NO7	-0.0838629	-0.202843	3	4	307.07	0.929	0.5	0.47	9	2	0.285714	0	0	1	0	0
C11H17NO9	0.960125	-0.199163	0	4	307.091	1.545	0.818	0	4	-5	0.363636	0	0	0	1	0
C15H17NO6	0.10695	-0.25775	2	4	307.106	1.133	0.4	0.36	8	2	-0.133333	0	0	1	0	0
C14H17N3O5	0.982319	-0.365282	0	2	307.117	1.214	0.357	0.29	8	3	0.142857	0	0	1	0	0
C12H21NO8	0.961813	-0.214639	0	4	307.127	1.75	0.667	0	3	-5	-0.166667	0	0	0	1	0
C16H21NO5	1.07119	-0.17857	0	3	307.143	1.312	0.312	0.28	7	2	-0.5	0	0	1	0	0
C15H21N3O4	1.1662	1.34282	0	1	307.154	1.4	0.267	0.2	7	3	-0.266667	0	0	1	0	0
C13H8O9	-1.16493	-0.0975806	8	0	308.017	0.615	0.692	0.65	10	1	0.769231	1	0	0	0	0
C17H8O6	-1.09315	0.688029	5	0	308.033	0.471	0.353	0.79	14	8	0.235294	1	1	0	0	0
C18H12O3S	-1.49634	0.0991952	1	0	308.051	0.667	0.167	0.68	13	10	-0.222222	1	1	0	0	0
C11H17O8P	1.16529	-0.113059	0	2	308.067	1.545	0.727	0	4	-4	-0.0909091	0	0	0	1	0
C18H12O5	-0.662919	-0.32908	2	1	308.069	0.667	0.278	0.68	13	8	-0.111111	1	1	0	0	0
C11H16O10	1.15162	0.138318	0	3	308.075	1.455	0.909	0	4	-6	0.363636	0	0	1	0	0
C19H16O2S	1.15075	0.614347	0	2	308.088	0.842	0.105	0.59	12	10	-0.526316	1	0	0	0	0
C12H20O7S	1.3099	0.508495	0	2	308.094	1.667	0.583	0	3	-4	-0.333333	0	0	0	1	0
C14H16N2O6	0.830165	-0.117859	1	5	308.101	1.143	0.429	0.33	8	2	0.142857	0	0	1	0	0
C12H20O9	0.879108	-0.0531877	1	7	308.111	1.667	0.75	0	3	-6	-0.166667	0	0	0	1	0
C13H24O6S	1.37586	0.800681	0	1	308.13	1.846	0.462	0	2	-4	-0.769231	0	0	0	1	0
C15H20N2O5	0.959126	0.260928	1	6	308.138	1.333	0.333	0.24	7	2	-0.266667	0	0	1	0	0
C13H25O6P	1.37586	0.800681	0	1	308.14	1.923	0.462	0	2	-4	-1	0	0	0	1	0
C13H24O8	1.37586	0.800681	0	1	308.148	1.846	0.615	0	2	-6	-0.615385	0	0	0	1	0
C21H24O2	1.1662	1.34282	0	1	308.178	1.143	0.095	0.45	10	8	-0.952381	0	0	1	0	0
C15H32O4S	0.891966	-0.503531	0	1	308.203	2.133	0.267	0	0	-4	-1.46667	0	0	0	0	1
C13H11NO8	0.802231	-0.230355	0	1	309.049	0.846	0.615	0.5	9	1	0.615385	0	0	1	0	0
C14H15NO7	-0.231031	-0.303092	3	3	309.085	1.071	0.5	0.37	8	1	0.142857	0	0	1	0	0
C18H15NO4	0.204333	-0.284504	1	1	309.101	0.833	0.222	0.6	12	8	-0.222222	1	0	0	0	0
C15H19NO6	0.987265	-0.247222	0	6	309.122	1.267	0.4	0.27	7	1	-0.266667	0	0	1	0	0
C14H19N3O5	1.1662	1.34282	0	1	309.133	1.357	0.357	0.18	7	2	0	0	0	1	0	0
C16H23NO5	0.933536	-0.146981	0	1	309.158	1.438	0.312	0.2	6	1	-0.625	0	0	1	0	0
C12H6O10	-0.97433	0.0358679	1	0	309.997	0.5	0.833	0.71	10	0	1.16667	1	1	0	0	0
C16H6O7	-1.23557	1.62302	1	0	310.012	0.375	0.438	0.84	14	7	0.5	1	1	0	0	0
C13H10O9	-1.13359	-0.99156	4	2	310.033	0.769	0.692	0.53	9	0	0.615385	1	0	0	0	0
C17H10O6	-0.786854	-0.264048	4	1	310.048	0.588	0.353	0.71	13	7	0.117647	1	1	0	0	0
C13H14N2O7	1.16089	0.164189	0	3	310.081	1.077	0.538	0.33	8	1	0.461538	0	0	1	0	0
C22H14O2	1.30809	0.500488	0	2	310.1	0.636	0.091	0.71	16	14	-0.454545	1	1	0	0	0
C14H18N2O6	0.939968	0.0779282	1	8	310.117	1.286	0.429	0.22	7	1	0	0	0	1	0	0
C13H18N4O5	1.18139	-0.0606831	0	1	310.128	1.385	0.385	0.08	7	2	0.307692	0	0	1	0	0
C13H26O6S	0.891966	-0.503531	0	1	310.145	2	0.462	0	1	-5	-0.923077	0	0	0	1	0
C15H22N2O5	1.2231	0.665982	0	4	310.153	1.467	0.333	0.14	6	1	-0.4	0	0	1	0	0
C19H34O3	1.06813	0.112683	0	6	310.251	1.789	0.158	0.09	3	0	-1.47368	0	0	0	1	0
C13H13NO8	0.453504	-0.300239	1	2	311.065	1	0.615	0.38	8	0	0.461538	0	0	1	0	0
C14H17NO7	0.411146	-0.342576	2	4	311.101	1.214	0.5	0.26	7	0	0	0	0	1	0	0
C13H17N3O6	0.980281	-0.284828	0	3	311.112	1.308	0.462	0.14	7	1	0.307692	0	0	1	0	0
C18H17NO4	1.0481	0.586594	0	2	311.116	0.944	0.222	0.53	11	7	-0.333333	1	0	0	0	0
C15H21NO6	1.01592	-0.195166	0	5	311.137	1.4	0.4	0.18	6	0	-0.4	0	0	1	0	0
C14H21N3O5	1.03212	-0.246939	0	4	311.149	1.5	0.357	0.06	6	1	-0.142857	0	0	0	1	0
C16H25NO5	0.583843	-0.250243	1	3	311.174	1.562	0.312	0.12	5	0	-0.75	0	0	0	1	0
C17H29NO4	1.1316	-0.289255	0	1	311.21	1.706	0.235	0.07	4	0	-1.05882	0	0	0	1	0
C12H8O10	-0.874482	-0.223714	4	0	312.012	0.667	0.833	0.57	9	-1	1	1	0	0	0	0
C16H8O7	-1.01844	0.358346	7	2	312.028	0.5	0.438	0.76	13	6	0.375	1	1	0	0	0
C10H17O9P	1.18139	-0.0606831	0	1	312.062	1.7	0.9	0	3	-6	0.1	0	0	0	1	0
C21H12O3	1.18139	-0.0606831	0	1	312.079	0.571	0.143	0.74	16	13	-0.285714	1	1	0	0	0
C11H20O8S	1.01001	-0.322915	0	2	312.088	1.818	0.727	0	2	-6	-0.181818	0	0	0	1	0
C13H16N2O7	0.979624	-0.0282251	0	7	312.096	1.231	0.538	0.2	7	0	0.307692	0	0	1	0	0
C11H20O10	-0.580287	-0.487246	2	0	312.106	1.818	0.909	0	2	-8	0	0	0	0	1	0
C12H16N4O6	1.18139	-0.0606831	0	1	312.108	1.333	0.5	0	7	1	0.666667	0	0	1	0	0
C14H20N2O6	1.08961	0.162106	0	8	312.133	1.429	0.429	0.11	6	0	-0.142857	0	0	1	0	0
C16H24O4S	-0.52371	-0.281799	4	3	312.14	1.5	0.25	0.15	5	1	-0.875	0	0	0	1	0
C13H20N4O5	1.15808	-0.136495	0	2	312.144	1.538	0.385	0	6	1	0.153846	0	0	0	1	0
C18H20N2O3	1.1662	1.34282	0	1	312.148	1.111	0.167	0.45	10	7	-0.444444	0	0	1	0	0
C15H24N2O5	1.08432	0.00407987	0	4	312.169	1.6	0.333	0.05	5	0	-0.533333	0	0	0	1	0
C20H24O3	1.14825	-0.212806	0	2	312.173	1.2	0.15	0.41	9	6	-0.9	0	0	1	0	0
C19H36O3	1.04179	0.0460602	0	7	312.267	1.895	0.158	0.03	2	-1	-1.57895	0	0	0	1	0
C16H11NO6	0.933536	-0.146981	0	1	313.059	0.688	0.375	0.67	12	6	0.25	1	1	0	0	0
C13H15NO8	0.290369	-0.322902	2	4	313.08	1.154	0.615	0.25	7	-1	0.307692	0	0	1	0	0
C12H15N3O7	0.891966	-0.503531	0	1	313.092	1.25	0.583	0.09	7	0	0.666667	0	0	1	0	0
C17H15NO5	0.218877	-0.173303	2	3	313.096	0.882	0.294	0.56	11	6	-0.117647	1	0	0	0	0
C14H19NO7	0.986859	-0.233408	0	6	313.117	1.357	0.5	0.16	6	-1	-0.142857	0	0	1	0	0
C13H19N3O6	1.05866	0.0243782	0	8	313.128	1.462	0.462	0	6	0	0.153846	0	0	1	0	0
C18H19NO4	0.0750328	0.300393	1	2	313.132	1.056	0.222	0.47	10	6	-0.444444	0	0	1	0	0
C15H23NO6	0.593426	-0.20145	1	2	313.153	1.533	0.4	0.09	5	-1	-0.533333	0	0	0	1	0
C14H23N3O5	0.783519	0.369834	2	8	313.164	1.643	0.357	0	5	0	-0.285714	0	0	0	1	0
C16H27NO5	1.03567	-0.220349	0	2	313.189	1.688	0.312	0.04	4	-1	-0.875	0	0	0	1	0
C15H27N3O4	1.16952	1.03544	0	2	313.201	1.8	0.267	0	4	0	-0.666667	0	0	0	1	0
C15H6O8	-0.981756	0.190569	5	0	314.007	0.4	0.533	0.82	13	5	0.666667	1	1	0	0	0
C12H10O10	-1.11162	-0.189819	8	2	314.028	0.833	0.833	0.43	8	-2	0.833333	0	0	1	0	0
C16H10O7	-0.00549124	-0.240382	3	4	314.043	0.625	0.438	0.68	12	5	0.25	1	1	0	0	0
C13H14O9	-1.26326	-1.4713	1	1	314.064	1.077	0.692	0.29	7	-2	0.307692	0	0	1	0	0
C12H14N2O8	-1.18192	-0.175649	1	0	314.075	1.167	0.667	0.17	7	-1	0.666667	0	0	1	0	0
C13H18N2O7	1.02126	-0.0384753	0	5	314.112	1.385	0.538	0.07	6	-1	0.153846	0	0	1	0	0
C15H22O5S	-0.887073	-0.259966	2	0	314.119	1.467	0.333	0.13	5	0	-0.666667	0	0	1	0	0
C12H18N4O6	0.97817	-0.283403	0	5	314.123	1.5	0.5	0	6	0	0.5	0	0	0	1	0
C22H18O2	1.1316	-0.289255	0	1	314.131	0.818	0.091	0.62	14	12	-0.636364	1	0	0	0	0
C14H22N2O6	1.0536	-0.0766943	0	7	314.148	1.571	0.429	0	5	-1	-0.285714	0	0	0	1	0
C13H22N4O5	1.05473	-0.273275	0	3	314.16	1.692	0.385	0	5	0	0	0	0	0	1	0
C23H22O	0.976849	0.524397	0	2	314.168	0.957	0.043	0.56	13	12	-0.869565	1	0	0	0	0
C15H26N2O5	1.13736	0.29188	0	5	314.185	1.733	0.333	0	4	-1	-0.666667	0	0	0	1	0
C14H26N4O4	1.0366	-0.301058	0	3	314.196	1.857	0.286	0	4	0	-0.428571	0	0	0	1	0
C12H13NO9	0.933536	-0.146981	0	1	315.06	1.083	0.75	0.23	7	-2	0.666667	0	0	1	0	0
C13H17NO8	0.462799	-0.329763	1	4	315.096	1.308	0.615	0.12	6	-2	0.153846	0	0	1	0	0
C12H17N3O7	0.99683	-0.293163	0	4	315.107	1.417	0.583	0	6	-1	0.5	0	0	1	0	0
C16H17N3O4	1.1662	1.34282	0	1	315.123	1.062	0.25	0.45	10	6	0	0	0	1	0	0
C14H21NO7	1.10239	-0.0847373	0	6	315.132	1.5	0.5	0.05	5	-2	-0.285714	0	0	0	1	0
C13H21N3O6	0.988933	0.0189502	1	8	315.144	1.615	0.462	0	5	-1	0	0	0	0	1	0
C15H25NO6	1.03115	-0.112992	0	2	315.169	1.667	0.4	0	4	-2	-0.666667	0	0	0	1	0
C14H25N3O5	0.989707	0.0989127	1	7	315.18	1.786	0.357	0	4	-1	-0.428571	0	0	0	1	0
C16H29NO5	1.06309	-0.294886	0	4	315.205	1.812	0.312	0	3	-2	-1	0	0	0	1	0
C15H29N3O4	0.373706	1.29662	2	3	315.216	1.933	0.267	0	3	-1	-0.8	0	0	0	1	0
C14H4O9	-1.38313	1.43429	2	0	315.986	0.286	0.643	0.89	13	4	1	1	1	0	0	0
C15H8O8	-1.0512	0.360935	6	0	316.022	0.533	0.533	0.73	12	4	0.533333	1	1	0	0	0
C19H8O5	-1.23557	1.62302	1	0	316.038	0.421	0.263	0.82	16	11	0.105263	1	1	0	0	0
C12H12O10	-0.844374	-0.751466	4	1	316.044	1	0.833	0.29	7	-3	0.666667	0	0	1	0	0
C15H12N2O6	1.1662	1.34282	0	1	316.07	0.8	0.4	0.6	11	5	0.4	1	0	0	0	0
C13H16O9	-0.760009	-1.24533	1	1	316.08	1.231	0.692	0.18	6	-3	0.153846	0	0	1	0	0
C16H16N2O5	-0.120253	0.819033	2	3	316.106	1	0.312	0.48	10	5	0	0	0	1	0	0
C13H20N2O7	1.02846	-0.102067	0	6	316.128	1.538	0.538	0	5	-2	0	0	0	0	1	0
C15H24O5S	-0.401638	-0.398786	1	0	316.135	1.6	0.333	0.04	4	-1	-0.8	0	0	0	1	0
C12H20N4O6	0.983924	-0.253638	0	6	316.139	1.667	0.5	0	5	-1	0.333333	0	0	0	1	0
C14H24N2O6	1.00792	-0.182769	0	7	316.164	1.714	0.429	0	4	-2	-0.428571	0	0	0	1	0
C13H24N4O5	0.61254	0.985383	1	3	316.175	1.846	0.385	0	4	-1	-0.153846	0	0	0	1	0
C23H24O	1.01147	0.301049	0	2	316.183	1.043	0.043	0.51	12	11	-0.956522	1	0	0	0	0
C24H28	1.1662	1.34282	0	1	316.22	1.167	0	0.46	11	11	-1.16667	0	0	1	0	0
C17H32O5	0.99995	0.117659	1	6	316.226	1.882	0.294	0	2	-3	-1.29412	0	0	0	1	0
C14H11N3O6	-1.50856	1.27385	1	0	317.065	0.786	0.429	0.62	11	5	0.714286	1	0	0	0	0
C12H15NO9	0.802231	-0.230355	0	1	317.075	1.25	0.75	0.08	6	-3	0.5	0	0	1	0	0
C16H15NO6	0.0308362	-0.228161	2	4	317.09	0.938	0.375	0.5	10	4	0	0	0	1	0	0
C13H19NO8	1.04286	-0.235646	0	5	317.112	1.462	0.615	0	5	-3	0	0	0	1	0	0
C12H19N3O7	0.918959	-0.376452	0	4	317.123	1.583	0.583	0	5	-2	0.333333	0	0	0	1	0
C17H19NO5	1.07313	0.746872	0	2	317.127	1.118	0.294	0.41	9	4	-0.352941	0	0	1	0	0
C14H23NO7	0.956646	-0.0719789	0	6	317.148	1.643	0.5	0	4	-3	-0.428571	0	0	0	1	0
C13H23N3O6	1.06747	0.356959	0	7	317.159	1.769	0.462	0	4	-2	-0.153846	0	0	0	1	0
C18H23NO4	0.855246	-0.196693	0	2	317.163	1.278	0.222	0.33	8	4	-0.666667	0	0	1	0	0
C17H23N3O3	0.567635	1.41265	1	1	317.175	1.353	0.176	0.28	8	5	-0.470588	0	0	1	0	0
C14H27N3O5	0.820975	1.25639	1	3	317.196	1.929	0.357	0	3	-2	-0.571429	0	0	0	1	0
C18H6O4S	-1.21044	0.462656	3	0	317.999	0.333	0.222	0.87	16	12	0.222222	1	1	0	0	0
C14H6O9	-1.10931	0.531356	3	0	318.002	0.429	0.643	0.79	12	3	0.857143	1	1	0	0	0
C18H6O6	-1.23557	1.62302	1	0	318.017	0.333	0.333	0.87	16	10	0.333333	1	1	0	0	0
C15H10O8	-0.629542	-0.299621	4	3	318.038	0.667	0.533	0.64	11	3	0.4	1	0	0	0	0
C12H15O8P	1.18139	-0.0606831	0	1	318.051	1.25	0.667	0.14	6	-2	0.0833333	0	0	1	0	0
C19H10O5	-1.05632	1.18843	2	0	318.053	0.526	0.263	0.76	15	10	0	1	1	0	0	0
C12H14O10	-0.443941	-0.325803	3	1	318.059	1.167	0.833	0.14	6	-4	0.5	0	0	1	0	0
C15H14N2O6	-0.237099	1.07798	5	4	318.086	0.933	0.4	0.5	10	4	0.266667	0	0	1	0	0
C13H19O7P	1.1193	-0.145353	0	4	318.088	1.462	0.538	0.06	5	-2	-0.384615	0	0	1	0	0
C13H18O9	-0.0851655	-0.525794	3	3	318.096	1.385	0.692	0.06	5	-4	0	0	0	1	0	0
C12H18N2O8	0.891966	-0.503531	0	1	318.107	1.5	0.667	0	5	-3	0.333333	0	0	0	1	0
C16H18N2O5	-0.302113	0.424676	7	8	318.122	1.125	0.312	0.39	9	4	-0.125	0	0	1	0	0
C21H18O3	1.14092	-0.192316	0	1	318.126	0.857	0.143	0.59	13	10	-0.571429	1	0	0	0	0
C14H22O8	0.288469	-0.597392	2	2	318.132	1.571	0.571	0	4	-4	-0.428571	0	0	0	1	0
C15H18N4O4	1.1662	1.34282	0	1	318.133	1.2	0.267	0.33	9	5	0.133333	0	0	1	0	0
C13H22N2O7	0.891966	-0.503531	0	1	318.143	1.692	0.538	0	4	-3	-0.153846	0	0	0	1	0
C17H22N2O4	-1.07704	1.32076	2	1	318.158	1.294	0.235	0.31	8	4	-0.470588	0	0	1	0	0
C15H26O7	0.71504	-0.22402	4	6	318.168	1.733	0.467	0	3	-4	-0.8	0	0	0	1	0
C16H30O6	1.03271	0.183585	1	8	318.205	1.875	0.375	0	2	-4	-1.125	0	0	0	1	0
C17H34O5	1.22357	0.543357	0	4	318.241	2	0.294	0	1	-4	-1.41176	0	0	0	1	0
C15H13NO7	-0.257854	-0.274911	3	2	319.07	0.867	0.467	0.52	10	3	0.266667	1	0	0	0	0
C12H17NO9	0.854594	-0.197106	0	2	319.091	1.417	0.75	0	5	-4	0.333333	0	0	1	0	0
C16H17NO6	0.703593	-0.236121	1	5	319.106	1.062	0.375	0.42	9	3	-0.125	0	0	1	0	0
C15H17N3O5	1.1662	1.34282	0	1	319.117	1.133	0.333	0.37	9	4	0.133333	0	0	1	0	0
C13H21NO8	0.865063	-0.190459	0	2	319.127	1.615	0.615	0	4	-4	-0.153846	0	0	0	1	0
C17H21NO5	0.304362	-0.304289	1	1	319.143	1.235	0.294	0.33	8	3	-0.470588	0	0	1	0	0
C16H21N3O4	1.16983	1.00695	0	2	319.154	1.312	0.25	0.27	8	4	-0.25	0	0	1	0	0
C14H25NO7	1.02912	-0.215644	0	2	319.164	1.786	0.5	0	3	-4	-0.571429	0	0	0	1	0
C14H8O9	-1.11705	0.367701	7	0	320.017	0.571	0.643	0.68	11	2	0.714286	1	1	0	0	0
C18H8O6	-1.23822	0.582362	4	0	320.033	0.444	0.333	0.8	15	9	0.222222	1	1	0	0	0
C19H12O5	-0.401638	-0.398786	1	0	320.069	0.632	0.263	0.7	14	9	-0.105263	1	1	0	0	0
C12H16O10	0.0576795	-0.383535	2	3	320.075	1.333	0.833	0	5	-5	0.333333	0	0	1	0	0
C13H20O7S	0.933536	-0.146981	0	1	320.094	1.538	0.538	0	4	-3	-0.307692	0	0	0	1	0
C15H16N2O6	0.844836	0.155077	1	6	320.101	1.067	0.4	0.4	9	3	0.133333	0	0	1	0	0
C13H20O9	0.0751771	-0.196391	5	6	320.111	1.538	0.692	0	4	-5	-0.153846	0	0	0	1	0
C16H20N2O5	0.281427	-0.0264841	2	7	320.138	1.25	0.312	0.3	8	3	-0.25	0	0	1	0	0
C14H24O8	0.396206	-0.158409	3	6	320.148	1.714	0.571	0	3	-5	-0.571429	0	0	0	1	0
C17H24N2O4	1.1662	1.34282	0	1	320.174	1.412	0.235	0.23	7	3	-0.588235	0	0	1	0	0
C22H24O2	0.912355	-0.214701	0	3	320.178	1.091	0.091	0.48	11	9	-0.909091	0	0	1	0	0
C15H28O7	1.17261	0.431241	0	5	320.184	1.867	0.467	0	2	-5	-0.933333	0	0	0	1	0
C14H11NO8	0.933536	-0.146981	0	1	321.049	0.786	0.571	0.56	10	2	0.571429	1	0	0	0	0
C11H15NO10	0.933536	-0.146981	0	1	321.07	1.364	0.909	0	5	-5	0.727273	0	0	1	0	0
C15H15NO7	-0.00775393	-0.373475	2	2	321.085	1	0.467	0.43	9	2	0.133333	0	0	1	0	0
C12H19NO9	0.937407	-0.195276	0	4	321.107	1.583	0.75	0	4	-5	0.166667	0	0	0	1	0
C16H19NO6	0.975066	-0.231527	0	3	321.122	1.188	0.375	0.33	8	2	-0.25	0	0	1	0	0
C15H19N3O5	1.18139	-0.0606831	0	1	321.133	1.267	0.333	0.26	8	3	0	0	0	1	0	0
C13H23NO8	0.939405	-0.219537	0	3	321.143	1.769	0.615	0	3	-5	-0.307692	0	0	0	1	0
C17H23NO5	1.00476	-0.122181	0	2	321.158	1.353	0.294	0.26	7	2	-0.588235	0	0	1	0	0
C16H23N3O4	0.306475	1.44312	1	1	321.169	1.438	0.25	0.18	7	3	-0.375	0	0	1	0	0
C17H6O7	-1.21715	1.00538	2	0	322.012	0.353	0.412	0.85	15	8	0.470588	1	1	0	0	0
C18H10O4S	-0.585874	-0.490013	2	0	322.031	0.556	0.222	0.73	14	10	0	1	1	0	0	0
C14H10O9	-1.11996	-0.228534	6	3	322.033	0.714	0.643	0.58	10	1	0.571429	1	0	0	0	0
C11H15O9P	1.18139	-0.0606831	0	1	322.046	1.364	0.818	0	5	-4	0.272727	0	0	1	0	0
C18H10O6	-1.17238	0.55735	7	0	322.048	0.556	0.333	0.73	14	8	0.111111	1	1	0	0	0
C12H18O8S	1.18139	-0.0606831	0	1	322.073	1.5	0.667	0	4	-4	0	0	0	0	1	0
C14H14N2O7	0.891966	-0.503531	0	1	322.081	1	0.5	0.41	9	2	0.428571	0	0	1	0	0
C12H18O10	-0.376766	0.067744	4	5	322.091	1.5	0.833	0	4	-6	0.166667	0	0	0	1	0
C20H18O2S	1.14092	-0.192316	0	1	322.103	0.9	0.1	0.56	12	10	-0.6	1	0	0	0	0
C13H22O7S	1.20692	0.642121	0	4	322.109	1.692	0.538	0	3	-4	-0.461538	0	0	0	1	0
C15H18N2O6	0.796006	-0.0362418	1	5	322.117	1.2	0.4	0.3	8	2	0	0	0	1	0	0
C13H22O9	0.930538	0.0630231	1	8	322.127	1.692	0.692	0	3	-6	-0.307692	0	0	0	1	0
C16H22N2O5	1.03632	-0.111193	0	2	322.153	1.375	0.312	0.22	7	2	-0.375	0	0	1	0	0
C14H26O8	1.05328	-0.10529	0	2	322.163	1.857	0.571	0	2	-6	-0.714286	0	0	0	1	0
C16H35O4P	-1.21662	-0.0280471	2	0	322.228	2.188	0.25	0	0	-4	-1.6875	0	0	0	0	1
C20H34O3	1.05814	-0.326911	0	3	322.251	1.7	0.15	0.14	4	1	-1.4	0	0	0	1	0
C14H13NO8	0.933536	-0.146981	0	1	323.065	0.929	0.571	0.44	9	1	0.428571	0	0	1	0	0
C15H17NO7	-0.0142106	-0.29713	2	3	323.101	1.133	0.467	0.33	8	1	0	0	0	1	0	0
C12H21NO9	0.908564	-0.211214	0	3	323.122	1.75	0.75	0	3	-6	0	0	0	0	1	0
C16H21NO6	0.794953	-0.21887	1	4	323.137	1.312	0.375	0.25	7	1	-0.375	0	0	1	0	0
C15H21N3O5	1.15921	1.03726	0	3	323.149	1.4	0.333	0.16	7	2	-0.133333	0	0	1	0	0
C17H25NO5	0.933536	-0.146981	0	1	323.174	1.471	0.294	0.19	6	1	-0.705882	0	0	1	0	0
C13H8O10	-1.00105	-0.101306	4	0	324.012	0.615	0.769	0.62	10	0	0.923077	1	0	0	0	0
C17H8O7	-1.0265	0.482242	5	0	324.028	0.471	0.412	0.78	14	7	0.352941	1	1	0	0	0
C18H12O4S	-0.401638	-0.398786	1	0	324.046	0.667	0.222	0.67	13	9	-0.111111	1	1	0	0	0
C11H17O9P	1.31286	0.521634	0	2	324.062	1.545	0.818	0	4	-5	0.0909091	0	0	0	1	0
C18H12O6	-0.829263	-0.162798	3	2	324.064	0.667	0.333	0.67	13	7	0	1	1	0	0	0
C19H16O3S	1.14092	-0.192316	0	1	324.083	0.842	0.158	0.58	12	9	-0.421053	1	0	0	0	0
C12H20O8S	1.16928	1.0579	0	2	324.088	1.667	0.667	0	3	-5	-0.166667	0	0	0	1	0
C14H16N2O7	1.06977	0.105525	0	8	324.096	1.143	0.5	0.29	8	1	0.285714	0	0	1	0	0
C12H20O10	-1.17791	-0.149442	8	2	324.106	1.667	0.833	0	3	-7	0	0	0	0	1	0
C15H20N2O6	0.880439	0.199068	1	6	324.133	1.333	0.4	0.2	7	1	-0.133333	0	0	1	0	0
C14H20N4O5	1.18139	-0.0606831	0	1	324.144	1.429	0.357	0.07	7	2	0.142857	0	0	1	0	0
C24H20O	1.1662	1.34282	0	1	324.152	0.833	0.042	0.62	15	14	-0.75	1	0	0	0	0
C16H24N2O5	1.17026	0.967299	0	2	324.169	1.5	0.312	0.13	6	1	-0.5	0	0	0	1	0
C21H24O3	0.941307	-0.238969	0	3	324.173	1.143	0.143	0.44	10	7	-0.857143	0	0	1	0	0
C14H15NO8	0.532762	-0.316533	1	2	325.08	1.071	0.571	0.33	8	0	0.285714	0	0	1	0	0
C15H19NO7	0.0123032	-0.309558	3	4	325.117	1.267	0.467	0.24	7	0	-0.133333	0	0	1	0	0
C14H19N3O6	1.07122	0.151804	0	4	325.128	1.357	0.429	0.12	7	1	0.142857	0	0	1	0	0
C19H19NO4	0.933536	-0.146981	0	1	325.132	1	0.211	0.5	11	7	-0.421053	0	0	1	0	0
C16H23NO6	0.995876	0.0456118	0	6	325.153	1.438	0.375	0.17	6	0	-0.5	0	0	1	0	0
C15H23N3O5	1.21996	0.461496	0	4	325.164	1.533	0.333	0.05	6	1	-0.266667	0	0	0	1	0
C16H27N3O4	1.1662	1.34282	0	1	325.201	1.688	0.25	0	5	1	-0.625	0	0	0	1	0
C13H10O10	-0.937659	0.00375634	6	1	326.028	0.769	0.769	0.5	9	-1	0.769231	0	0	1	0	0
C17H10O7	-0.738967	-0.274423	4	2	326.043	0.588	0.412	0.7	13	6	0.235294	1	1	0	0	0
C11H19O9P	1.37586	0.800681	0	1	326.077	1.727	0.818	0	3	-6	-0.0909091	0	0	0	1	0
C22H14O3	1.18139	-0.0606831	0	1	326.095	0.636	0.136	0.71	16	13	-0.363636	1	1	0	0	0
C14H18N2O7	1.02913	0.0924716	0	7	326.112	1.286	0.5	0.18	7	0	0.142857	0	0	1	0	0
C12H22O10	-0.121006	-0.44411	2	2	326.122	1.833	0.833	0	2	-8	-0.166667	0	0	0	1	0
C13H18N4O6	-0.876395	1.37281	1	1	326.123	1.385	0.462	0	7	1	0.461538	0	0	1	0	0
C15H22N2O6	1.158	0.184699	0	3	326.148	1.467	0.4	0.1	6	0	-0.266667	0	0	1	0	0
C14H22N4O5	1.05768	-0.272346	0	3	326.16	1.571	0.357	0	6	1	0	0	0	0	1	0
C14H30O6S	-0.740549	-0.141564	2	0	326.177	2.143	0.429	0	0	-6	-1.14286	0	0	0	0	1
C16H26N2O5	0.980968	-0.304772	0	3	326.185	1.625	0.312	0.04	5	0	-0.625	0	0	0	1	0
C15H26N4O4	1.18139	-0.0606831	0	1	326.196	1.733	0.267	0	5	1	-0.4	0	0	0	1	0
C20H38O3	1.13628	-0.240598	0	2	326.283	1.9	0.15	0.03	2	-1	-1.6	0	0	0	1	0
C13H13NO9	0.853117	-0.198044	0	2	327.06	1	0.692	0.33	8	-1	0.615385	0	0	1	0	0
C17H13NO6	0.802231	-0.230355	0	1	327.075	0.765	0.353	0.62	12	6	0.117647	1	0	0	0	0
C14H17NO8	0.490232	-0.251654	2	6	327.096	1.214	0.571	0.22	7	-1	0.142857	0	0	1	0	0
C13H17N3O7	0.891966	-0.503531	0	1	327.107	1.308	0.538	0.08	7	0	0.461538	0	0	1	0	0
C18H17NO5	0.933536	-0.146981	0	1	327.111	0.944	0.278	0.52	11	6	-0.222222	1	0	0	0	0
C15H21NO7	0.919392	0.0981731	1	7	327.132	1.4	0.467	0.14	6	-1	-0.266667	0	0	1	0	0
C14H21N3O6	0.961648	0.030191	1	8	327.144	1.5	0.429	0	6	0	0	0	0	0	1	0
C16H25NO6	1.09328	0.164572	0	5	327.169	1.562	0.375	0.08	5	-1	-0.625	0	0	0	1	0
C15H25N3O5	0.809362	0.329679	1	8	327.18	1.667	0.333	0	5	0	-0.4	0	0	0	1	0
C17H29NO5	1.07785	-0.213417	0	3	327.205	1.706	0.294	0.04	4	-1	-0.941176	0	0	0	1	0
C16H29N3O4	1.1662	1.34282	0	1	327.216	1.812	0.25	0	4	0	-0.75	0	0	0	1	0
C16H8O8	-1.05546	0.398938	6	0	328.022	0.5	0.5	0.75	13	5	0.5	1	1	0	0	0
C13H12O10	-0.974864	-0.788439	4	2	328.044	0.923	0.769	0.38	8	-2	0.615385	0	0	1	0	0
C17H12O7	0.0793865	-0.383126	4	4	328.059	0.706	0.412	0.63	12	5	0.117647	1	0	0	0	0
C14H16O9	-0.758379	-1.24459	1	1	328.08	1.143	0.643	0.26	7	-2	0.142857	0	0	1	0	0
C13H16N2O8	1.15573	0.30328	0	3	328.091	1.231	0.615	0.14	7	-1	0.461538	0	0	1	0	0
C11H20O11	0.891966	-0.503531	0	1	328.101	1.818	1	0	2	-9	0.181818	0	0	0	1	0
C14H20N2O7	0.89868	-0.0945113	1	6	328.128	1.429	0.5	0.06	6	-1	0	0	0	1	0	0
C13H20N4O6	1.03468	-0.123308	0	7	328.139	1.538	0.462	0	6	0	0.307692	0	0	0	1	0
C18H20N2O4	1.1662	1.34282	0	1	328.143	1.111	0.222	0.43	10	6	-0.333333	0	0	1	0	0
C15H24N2O6	1.30927	0.505698	0	2	328.164	1.6	0.4	0	5	-1	-0.4	0	0	0	1	0
C14H24N4O5	1.09252	0.164495	0	7	328.175	1.714	0.357	0	5	0	-0.142857	0	0	0	1	0
C17H28O6	-0.363768	-1.0674	1	1	328.189	1.647	0.353	0.07	4	-2	-0.941176	0	0	0	1	0
C16H28N2O5	1.07078	0.303165	0	4	328.2	1.75	0.312	0	4	-1	-0.75	0	0	0	1	0
C21H28O3	-0.101603	-0.211291	1	5	328.204	1.333	0.143	0.33	8	5	-1.04762	0	0	1	0	0
C15H28N4O4	1.06243	-0.284828	0	4	328.212	1.867	0.267	0	4	0	-0.533333	0	0	0	1	0
C13H15NO9	0.933536	-0.146981	0	1	329.075	1.154	0.692	0.2	7	-2	0.461538	0	0	1	0	0
C14H19NO8	0.960452	-0.256791	0	6	329.112	1.357	0.571	0.11	6	-2	0	0	0	1	0	0
C13H19N3O7	1.03506	-0.104173	0	7	329.123	1.462	0.538	0	6	-1	0.307692	0	0	1	0	0
C18H19NO5	0.255869	0.30676	1	2	329.127	1.056	0.278	0.45	10	5	-0.333333	0	0	1	0	0
C15H23NO7	1.01418	-0.20491	0	2	329.148	1.533	0.467	0.05	5	-2	-0.4	0	0	0	1	0
C14H23N3O6	0.973957	0.108039	1	8	329.159	1.643	0.429	0	5	-1	-0.142857	0	0	0	1	0
C16H27NO6	1.06106	0.119389	0	5	329.184	1.688	0.375	0	4	-2	-0.75	0	0	0	1	0
C15H27N3O5	1.09166	0.290231	0	7	329.196	1.8	0.333	0	4	-1	-0.533333	0	0	0	1	0
C17H31NO5	0.384647	-0.191972	1	5	329.221	1.824	0.294	0	3	-2	-1.05882	0	0	0	1	0
C16H31N3O4	0.558593	1.4137	1	1	329.232	1.938	0.25	0	3	-1	-0.875	0	0	0	1	0
C18H35NO4	1.1662	1.34282	0	1	329.257	1.944	0.222	0	2	-2	-1.33333	0	0	0	1	0
C15H6O9	-0.401638	-0.398786	1	0	330.002	0.4	0.6	0.81	13	4	0.8	1	1	0	0	0
C20H10O3S	-0.401638	-0.398786	1	0	330.036	0.5	0.15	0.77	16	13	-0.1	1	1	0	0	0
C16H10O8	-0.676349	-0.216269	5	5	330.038	0.625	0.5	0.67	12	4	0.375	1	1	0	0	0
C13H14O10	-0.777833	-0.719493	3	3	330.059	1.077	0.769	0.25	7	-3	0.461538	0	0	1	0	0
C16H14N2O6	0.933536	-0.146981	0	1	330.086	0.875	0.375	0.55	11	5	0.25	1	0	0	0	0
C13H18N2O8	1.28024	0.373995	0	2	330.107	1.385	0.615	0	6	-2	0.307692	0	0	1	0	0
C12H18N4O7	0.891966	-0.503531	0	1	330.118	1.5	0.583	0	6	-1	0.666667	0	0	0	1	0
C17H18N2O5	0.421265	0.515322	1	1	330.122	1.059	0.294	0.44	10	5	-0.117647	0	0	1	0	0
C14H22N2O7	1.02095	-0.050278	0	5	330.143	1.571	0.5	0	5	-2	-0.142857	0	0	0	1	0
C16H26O5S	-0.603149	-0.498567	2	0	330.151	1.625	0.312	0.04	4	-1	-0.875	0	0	0	1	0
C13H22N4O6	0.986517	-0.237286	0	6	330.154	1.692	0.462	0	5	-1	0.153846	0	0	0	1	0
C23H22O2	0.891966	-0.503531	0	1	330.163	0.957	0.087	0.55	13	11	-0.782609	1	0	0	0	0
C16H26O7	-0.227609	-1.00626	1	1	330.168	1.625	0.438	0.04	4	-3	-0.75	0	0	0	1	0
C15H26N2O6	0.891966	-0.503531	0	1	330.18	1.733	0.4	0	4	-2	-0.533333	0	0	0	1	0
C14H26N4O5	0.661958	1.07327	1	3	330.191	1.857	0.357	0	4	-1	-0.285714	0	0	0	1	0
C17H30O6	0.505436	-0.469676	2	4	330.205	1.765	0.353	0	3	-3	-1.05882	0	0	0	1	0
C21H30O3	1.06299	-0.00682216	0	6	330.22	1.429	0.143	0.28	7	4	-1.14286	0	0	1	0	0
C19H38O4	1.05059	0.120943	0	8	330.278	2	0.211	0	1	-3	-1.57895	0	0	0	1	0
C16H13NO7	0.802231	-0.230355	0	1	331.07	0.812	0.438	0.57	11	4	0.25	1	0	0	0	0
C13H17NO9	1.1316	-0.289255	0	1	331.091	1.308	0.692	0.07	6	-3	0.307692	0	0	1	0	0
C14H21NO8	0.936238	-0.256115	0	5	331.127	1.5	0.571	0	5	-3	-0.142857	0	0	0	1	0
C13H21N3O7	0.992106	-0.163238	0	7	331.138	1.615	0.538	0	5	-2	0.153846	0	0	0	1	0
C18H21NO5	1.07293	0.745584	0	2	331.143	1.167	0.278	0.38	9	4	-0.444444	0	0	1	0	0
C15H25NO7	1.00866	-0.0138657	0	6	331.164	1.667	0.467	0	4	-3	-0.533333	0	0	0	1	0
C14H25N3O6	0.754165	0.674653	1	7	331.175	1.786	0.429	0	4	-2	-0.285714	0	0	0	1	0
C15H29N3O5	0.396051	1.28268	2	3	331.211	1.933	0.333	0	3	-2	-0.666667	0	0	0	1	0
C19H8O4S	-1.27593	-0.334769	6	0	332.015	0.421	0.211	0.81	16	12	0.105263	1	1	0	0	0
C15H8O9	-1.03233	0.410443	6	0	332.017	0.533	0.6	0.71	12	3	0.666667	1	1	0	0	0
C19H8O6	-1.21524	0.941227	2	0	332.033	0.421	0.316	0.81	16	10	0.210526	1	1	0	0	0
C12H12O11	0.842714	-0.20465	0	2	332.039	1	0.917	0.23	7	-4	0.833333	0	0	1	0	0
C16H12O8	-0.533428	-0.417835	3	2	332.054	0.75	0.5	0.58	11	3	0.25	1	0	0	0	0
C15H12N2O7	1.07199	0.739563	0	2	332.065	0.8	0.467	0.58	11	4	0.533333	1	0	0	0	0
C20H12O5	-0.401638	-0.398786	1	0	332.069	0.6	0.25	0.71	15	10	-0.1	1	1	0	0	0
C16H16N2O6	1.03106	0.462458	0	3	332.101	1	0.375	0.45	10	4	0.125	0	0	1	0	0
C14H21O7P	1.16238	0.278126	0	7	332.103	1.5	0.5	0.05	5	-2	-0.5	0	0	0	1	0
C21H16O4	1.1316	-0.289255	0	1	332.105	0.762	0.19	0.63	14	10	-0.380952	1	0	0	0	0
C14H20O9	0.376695	-0.25143	2	3	332.111	1.429	0.643	0.05	5	-4	-0.142857	0	0	1	0	0
C13H20N2O8	0.891966	-0.503531	0	1	332.123	1.538	0.615	0	5	-3	0.153846	0	0	0	1	0
C12H20N4O7	0.891966	-0.503531	0	1	332.134	1.667	0.583	0	5	-2	0.5	0	0	0	1	0
C17H20N2O5	1.05811	0.650689	0	2	332.138	1.176	0.294	0.36	9	4	-0.235294	0	0	1	0	0
C15H24O8	0.237283	-0.3992	4	4	332.148	1.6	0.533	0	4	-4	-0.533333	0	0	0	1	0
C16H20N4O4	1.1662	1.34282	0	1	332.149	1.25	0.25	0.3	9	5	0	0	0	1	0	0
C14H24N2O7	0.891966	-0.503531	0	1	332.159	1.714	0.5	0	4	-3	-0.285714	0	0	0	1	0
C13H24N4O6	1.05376	0.585822	0	2	332.17	1.846	0.462	0	4	-2	0	0	0	0	1	0
C16H28O7	0.56382	-0.211572	1	4	332.184	1.75	0.438	0	3	-4	-0.875	0	0	0	1	0
C24H28O	1.1662	1.34282	0	1	332.215	1.167	0.042	0.45	11	10	-1.08333	0	0	1	0	0
C17H32O6	1.08676	0.191233	0	8	332.22	1.882	0.353	0	2	-4	-1.17647	0	0	0	1	0
C21H32O3	1.08904	-0.187761	0	4	332.236	1.524	0.143	0.23	6	3	-1.2381	0	0	0	1	0
C18H36O5	1.13618	0.691005	0	8	332.257	2	0.278	0	1	-4	-1.44444	0	0	0	1	0
C16H15NO7	-0.299117	-0.318864	3	2	333.085	0.938	0.438	0.48	10	3	0.125	0	0	1	0	0
C13H19NO9	1.02619	-0.0334016	0	5	333.107	1.462	0.692	0	5	-4	0.153846	0	0	1	0	0
C17H19NO6	0.802276	-0.212205	1	4	333.122	1.118	0.353	0.38	9	3	-0.235294	0	0	1	0	0
C16H19N3O5	1.16286	0.938507	0	3	333.133	1.188	0.312	0.33	9	4	0	0	0	1	0	0
C14H23NO8	0.994103	0.0848265	0	5	333.143	1.643	0.571	0	4	-4	-0.285714	0	0	0	1	0
C18H23NO5	1.05543	0.633575	0	2	333.158	1.278	0.278	0.31	8	3	-0.555556	0	0	1	0	0
C17H23N3O4	1.1662	1.34282	0	1	333.169	1.353	0.235	0.25	8	4	-0.352941	0	0	1	0	0
C18H6O7	-1.23557	1.62302	1	0	334.012	0.333	0.389	0.86	16	9	0.444444	1	1	0	0	0
C15H10O9	-0.929649	-0.572244	5	0	334.033	0.667	0.6	0.62	11	2	0.533333	1	0	0	0	0
C19H10O6	-1.12252	0.767652	3	0	334.048	0.526	0.316	0.75	15	9	0.105263	1	1	0	0	0
C12H14O11	0.846367	-0.20233	0	2	334.054	1.167	0.917	0.08	6	-5	0.666667	0	0	1	0	0
C15H14N2O7	1.1662	1.34282	0	1	334.081	0.933	0.467	0.47	10	3	0.4	0	0	1	0	0
C13H18O10	-0.0249064	-0.328439	3	4	334.091	1.385	0.769	0	5	-5	0.153846	0	0	1	0	0
C14H22O7S	1.18139	-0.0606831	0	1	334.109	1.571	0.5	0	4	-3	-0.428571	0	0	0	1	0
C16H18N2O6	0.996422	0.441118	2	8	334.117	1.125	0.375	0.36	9	3	0	0	0	1	0	0
C14H22O9	0.271635	-0.199757	5	6	334.127	1.571	0.643	0	4	-5	-0.285714	0	0	0	1	0
C17H22N2O5	1.17179	0.826242	0	2	334.153	1.294	0.294	0.28	8	3	-0.352941	0	0	1	0	0
C15H26O8	0.322768	-0.159585	4	6	334.163	1.733	0.533	0	3	-5	-0.666667	0	0	0	1	0
C16H30O7	1.0863	0.255109	0	7	334.2	1.875	0.438	0	2	-5	-1	0	0	0	1	0
C21H34O3	1.1316	-0.289255	0	1	334.251	1.619	0.143	0.18	5	2	-1.33333	0	0	0	1	0
C15H13NO8	0.933536	-0.146981	0	1	335.065	0.867	0.533	0.5	10	2	0.4	0	0	1	0	0
C15H17N3O6	1.37586	0.800681	0	1	335.112	1.133	0.4	0.33	9	3	0.266667	0	0	1	0	0
C13H21NO9	0.950215	-0.188102	0	4	335.122	1.615	0.692	0	4	-5	0	0	0	0	1	0
C17H21NO6	1.08187	0.198048	0	7	335.137	1.235	0.353	0.31	8	2	-0.352941	0	0	1	0	0
C16H21N3O5	1.04251	0.0812007	0	4	335.149	1.312	0.312	0.24	8	3	-0.125	0	0	1	0	0
C14H25NO8	1.0673	-0.0483522	0	6	335.159	1.786	0.571	0	3	-5	-0.428571	0	0	0	1	0
C18H25NO5	0.899074	-0.207903	0	3	335.174	1.389	0.278	0.24	7	2	-0.666667	0	0	1	0	0
C17H25N3O4	0.216893	1.35407	2	2	335.185	1.471	0.235	0.17	7	3	-0.470588	0	0	1	0	0
C18H8O5S	-0.787849	-0.25572	4	0	336.01	0.444	0.278	0.79	15	10	0.222222	1	1	0	0	0
C14H8O10	-0.985542	1.01684	2	0	336.012	0.571	0.714	0.67	11	1	0.857143	1	1	0	0	0
C18H8O7	-1.10986	0.624491	5	0	336.028	0.444	0.389	0.79	15	8	0.333333	1	1	0	0	0
C15H12O9	-0.770325	-0.662839	4	2	336.049	0.8	0.6	0.52	10	1	0.4	1	0	0	0	0
C12H17O9P	1.29667	0.449922	0	2	336.062	1.417	0.75	0	5	-4	0.0833333	0	0	1	0	0
C19H12O6	-0.86568	-0.257961	4	0	336.064	0.632	0.316	0.69	14	8	0	1	1	0	0	0
C12H16O11	-0.401638	-0.398786	1	0	336.07	1.333	0.917	0	5	-6	0.5	0	0	1	0	0
C13H20O8S	1.18139	-0.0606831	0	1	336.088	1.538	0.615	0	4	-4	-0.153846	0	0	0	1	0
C15H16N2O7	1.15498	-0.181951	0	2	336.096	1.067	0.467	0.37	9	2	0.266667	0	0	1	0	0
C20H16O5	-0.15429	-0.451996	1	1	336.1	0.8	0.25	0.6	13	8	-0.3	1	0	0	0	0
C13H20O10	0.178257	-0.275883	3	6	336.106	1.538	0.769	0	4	-6	0	0	0	0	1	0
C16H20N2O6	0.611481	-0.0820945	2	8	336.133	1.25	0.375	0.27	8	2	-0.125	0	0	1	0	0
C14H24O9	0.778557	0.0486032	2	8	336.143	1.714	0.643	0	3	-6	-0.428571	0	0	0	1	0
C15H20N4O5	1.1662	1.34282	0	1	336.144	1.333	0.333	0.18	8	3	0.133333	0	0	1	0	0
C17H24N2O5	-0.785903	1.25609	1	1	336.169	1.412	0.294	0.2	7	2	-0.470588	0	0	1	0	0
C15H29O6P	1.18139	-0.0606831	0	1	336.171	1.933	0.4	0	2	-4	-1.13333	0	0	0	1	0
C22H24O3	0.958025	-0.240126	0	3	336.173	1.091	0.136	0.46	11	8	-0.818182	0	0	1	0	0
C15H28O8	1.18139	-0.0606831	0	1	336.179	1.867	0.533	0	2	-6	-0.8	0	0	0	1	0
C21H36O3	1.15063	-0.201921	0	2	336.267	1.714	0.143	0.13	4	1	-1.42857	0	0	0	1	0
C15H15NO8	-0.0243453	-0.385101	2	2	337.08	1	0.533	0.4	9	1	0.266667	0	0	1	0	0
C12H19NO10	1.03651	-0.111127	0	2	337.101	1.583	0.833	0	4	-6	0.333333	0	0	0	1	0
C16H19NO7	0.537961	-0.234485	1	3	337.117	1.188	0.438	0.3	8	1	-0.125	0	0	1	0	0
C15H19N3O6	1.07701	0.438594	0	3	337.128	1.267	0.4	0.22	8	2	0.133333	0	0	1	0	0
C13H23NO9	0.90998	-0.214968	0	3	337.138	1.769	0.692	0	3	-6	-0.153846	0	0	0	1	0
C17H23NO6	0.98445	-0.16918	0	4	337.153	1.353	0.353	0.23	7	1	-0.470588	0	0	1	0	0
C16H23N3O5	1.1662	1.34282	0	1	337.164	1.438	0.312	0.14	7	2	-0.25	0	0	1	0	0
C18H27NO5	1.1662	1.34282	0	1	337.189	1.5	0.278	0.17	6	1	-0.777778	0	0	0	1	0
C14H10O10	-0.929594	0.271236	6	1	338.028	0.714	0.714	0.56	10	0	0.714286	1	0	0	0	0
C18H10O7	-1.11408	0.573593	6	0	338.043	0.556	0.389	0.72	14	7	0.222222	1	1	0	0	0
C19H14O4S	-0.401638	-0.398786	1	0	338.062	0.737	0.211	0.62	13	9	-0.210526	1	0	0	0	0
C12H19O9P	1.21808	0.303159	0	3	338.077	1.583	0.75	0	4	-5	-0.0833333	0	0	0	1	0
C19H14O6	-0.165456	-0.333094	2	3	338.08	0.737	0.316	0.62	13	7	-0.105263	1	0	0	0	0
C12H18O11	0.181434	-0.445998	1	1	338.085	1.5	0.917	0	4	-7	0.333333	0	0	0	1	0
C13H22O8S	1.30168	0.472095	0	2	338.104	1.692	0.615	0	3	-5	-0.307692	0	0	0	1	0
C15H18N2O7	0.900126	0.0127786	1	7	338.112	1.2	0.467	0.26	8	1	0.133333	0	0	1	0	0
C13H22O10	-0.835378	-0.126676	3	1	338.122	1.692	0.769	0	3	-7	-0.153846	0	0	0	1	0
C16H22N2O6	1.24852	0.252645	0	3	338.148	1.375	0.375	0.18	7	1	-0.25	0	0	1	0	0
C15H22N4O5	1.18139	-0.0606831	0	1	338.16	1.467	0.333	0.06	7	2	0	0	0	1	0	0
C15H30O6S	0.987071	-0.358012	0	2	338.177	2	0.4	0	1	-5	-1.06667	0	0	0	1	0
C22H26O3	0.933536	-0.146981	0	1	338.189	1.182	0.136	0.41	10	7	-0.909091	0	0	1	0	0
C21H38O3	0.891966	-0.503531	0	1	338.283	1.81	0.143	0.08	3	0	-1.52381	0	0	0	1	0
C14H13NO9	0.848393	-0.201044	0	2	339.06	0.929	0.643	0.41	9	0	0.571429	0	0	1	0	0
C15H17NO8	-0.1394	-0.327738	3	3	339.096	1.133	0.533	0.3	8	0	0.133333	0	0	1	0	0
C19H17NO5	0.933536	-0.146981	0	1	339.111	0.895	0.263	0.55	12	7	-0.210526	1	0	0	0	0
C16H21NO7	0.792739	-0.227691	1	5	339.132	1.312	0.438	0.22	7	0	-0.25	0	0	1	0	0
C15H21N3O6	1.08258	0.518559	0	3	339.144	1.4	0.4	0.11	7	1	0	0	0	1	0	0
C20H21NO4	0.933536	-0.146981	0	1	339.148	1.05	0.2	0.47	11	7	-0.5	0	0	1	0	0
C16H25N3O5	1.10092	0.358549	0	4	339.18	1.562	0.312	0.05	6	1	-0.375	0	0	0	1	0
C18H29NO5	1.1316	-0.289255	0	1	339.205	1.611	0.278	0.1	5	0	-0.888889	0	0	0	1	0
C17H8O8	-0.997446	0.26904	5	0	340.022	0.471	0.471	0.77	14	6	0.470588	1	1	0	0	0
C14H12O10	-0.505783	-0.412439	3	2	340.044	0.857	0.714	0.44	9	-1	0.571429	0	0	1	0	0
C18H12O7	-0.701717	-0.270302	4	2	340.059	0.667	0.389	0.66	13	6	0.111111	1	0	0	0	0
C12H21O9P	1.28622	0.403616	0	2	340.093	1.75	0.75	0	3	-6	-0.25	0	0	0	1	0
C12H20O11	0.116278	-0.440723	1	1	340.101	1.667	0.917	0	3	-8	0.166667	0	0	0	1	0
C15H20N2O7	0.904728	0.0546845	1	7	340.128	1.333	0.467	0.16	7	0	0	0	0	1	0	0
C17H24O5S	-0.584942	-0.489551	2	0	340.135	1.412	0.294	0.19	6	1	-0.705882	0	0	1	0	0
C14H20N4O6	1.0337	-0.286661	0	2	340.139	1.429	0.429	0	7	1	0.285714	0	0	1	0	0
C24H20O2	1.1316	-0.289255	0	1	340.147	0.833	0.083	0.61	15	13	-0.666667	1	0	0	0	0
C16H24N2O6	1.30254	0.475894	0	2	340.164	1.5	0.375	0.09	6	0	-0.375	0	0	0	1	0
C15H24N4O5	1.16103	-0.126899	0	2	340.175	1.6	0.333	0	6	1	-0.133333	0	0	0	1	0
C21H40O3	1.02671	-0.338995	0	3	340.298	1.905	0.143	0.03	2	-1	-1.61905	0	0	0	1	0
C14H15NO9	0.501345	-0.256783	1	2	341.075	1.071	0.643	0.29	8	-1	0.428571	0	0	1	0	0
C18H15NO6	1.01333	-0.204296	0	2	341.09	0.833	0.333	0.57	12	6	0	1	0	0	0	0
C15H19NO8	0.495713	-0.216981	2	6	341.112	1.267	0.533	0.2	7	-1	0	0	0	1	0	0
C14H19N3O7	1.08493	-0.0530959	0	5	341.123	1.357	0.5	0.07	7	0	0.285714	0	0	1	0	0
C19H19NO5	1.1662	1.34282	0	1	341.127	1	0.263	0.48	11	6	-0.315789	0	0	1	0	0
C16H23NO7	0.75396	-0.221482	1	4	341.148	1.438	0.438	0.13	6	-1	-0.375	0	0	1	0	0
C15H23N3O6	1.05408	0.0983175	0	7	341.159	1.533	0.4	0	6	0	-0.133333	0	0	0	1	0
C17H27NO6	1.07432	0.324922	0	3	341.184	1.588	0.353	0.08	5	-1	-0.705882	0	0	0	1	0
C16H27N3O5	1.11812	0.504238	0	7	341.196	1.688	0.312	0	5	0	-0.5	0	0	0	1	0
C17H31N3O4	1.1662	1.34282	0	1	341.232	1.824	0.235	0	4	0	-0.823529	0	0	0	1	0
C13H10O11	0.299146	-0.300741	1	1	342.023	0.769	0.846	0.47	9	-2	0.923077	0	0	1	0	0
C17H10O8	-1.04294	0.24403	7	0	342.038	0.588	0.471	0.69	13	5	0.352941	1	1	0	0	0
C14H14O10	-1.1704	-1.4296	1	1	342.059	1	0.714	0.33	8	-2	0.428571	0	0	1	0	0
C18H14O7	-0.19042	-0.525463	1	2	342.074	0.778	0.389	0.59	12	5	0	1	0	0	0	0
C14H18N2O8	1.08199	-0.144548	0	3	342.107	1.286	0.571	0.12	7	-1	0.285714	0	0	1	0	0
C13H18N4O7	1.18139	-0.0606831	0	1	342.118	1.385	0.538	0	7	0	0.615385	0	0	1	0	0
C16H22O8	0.0661869	-0.874335	1	1	342.132	1.375	0.5	0.17	6	-2	-0.375	0	0	1	0	0
C15H22N2O7	1.30348	0.480084	0	2	342.143	1.467	0.467	0.05	6	-1	-0.133333	0	0	1	0	0
C17H26O5S	-0.865563	-0.259299	2	0	342.151	1.529	0.294	0.11	5	0	-0.823529	0	0	0	1	0
C14H22N4O6	1.06009	0.0677151	0	8	342.154	1.571	0.429	0	6	0	0.142857	0	0	0	1	0
C16H26N2O6	0.933536	-0.146981	0	1	342.18	1.625	0.375	0	5	-1	-0.5	0	0	0	1	0
C15H26N4O5	1.14766	0.576851	0	6	342.191	1.733	0.333	0	5	0	-0.266667	0	0	0	1	0
C18H30O6	0.198886	-0.657794	2	2	342.205	1.667	0.333	0.07	4	-2	-1	0	0	0	1	0
C17H30N2O5	0.891966	-0.503531	0	1	342.216	1.765	0.294	0	4	-1	-0.823529	0	0	0	1	0
C22H30O3	1.13639	-0.239467	0	2	342.22	1.364	0.136	0.32	8	5	-1.09091	0	0	1	0	0
C16H30N4O4	1.18139	-0.0606831	0	1	342.227	1.875	0.25	0	4	0	-0.625	0	0	0	1	0
C19H34O5	0.805523	0.258565	3	6	342.241	1.789	0.263	0.03	3	-2	-1.26316	0	0	0	1	0
C20H38O4	1.07769	0.112886	0	6	342.278	1.9	0.2	0	2	-2	-1.5	0	0	0	1	0
C14H17NO9	0.802231	-0.230355	0	1	343.091	1.214	0.643	0.18	7	-2	0.285714	0	0	1	0	0
C18H17NO6	0.933536	-0.146981	0	1	343.106	0.944	0.333	0.5	11	5	-0.111111	0	0	1	0	0
C15H21NO8	0.91079	-0.280027	0	4	343.127	1.4	0.533	0.1	6	-2	-0.133333	0	0	1	0	0
C14H21N3O7	1.03429	0.0613839	0	7	343.139	1.5	0.5	0	6	-1	0.142857	0	0	0	1	0
C19H21NO5	1.1662	1.34282	0	1	343.143	1.105	0.263	0.42	10	5	-0.421053	0	0	1	0	0
C16H25NO7	0.926172	-0.16713	0	3	343.164	1.562	0.438	0.04	5	-2	-0.5	0	0	0	1	0
C15H25N3O6	1.0622	0.208494	0	8	343.175	1.667	0.4	0	5	-1	-0.266667	0	0	0	1	0
C17H29NO6	1.14092	-0.192316	0	1	343.2	1.706	0.353	0	4	-2	-0.823529	0	0	0	1	0
C16H29N3O5	1.00699	-0.00973689	0	5	343.211	1.812	0.312	0	4	-1	-0.625	0	0	0	1	0
C18H33NO5	-0.467943	-0.0933075	1	3	343.236	1.833	0.278	0	3	-2	-1.11111	0	0	0	1	0
C17H33N3O4	0.313159	1.35338	2	2	343.248	1.941	0.235	0	3	-1	-0.941176	0	0	0	1	0
C19H37NO4	1.1662	1.34282	0	1	343.273	1.947	0.211	0	2	-2	-1.36842	0	0	0	1	0
C16H8O9	-1.0515	0.407241	6	0	344.017	0.5	0.562	0.74	13	4	0.625	1	1	0	0	0
C13H12O11	0.0174927	-0.164457	2	2	344.039	0.923	0.846	0.33	8	-3	0.769231	0	0	1	0	0
C17H12O8	-0.358523	-0.294863	4	4	344.054	0.706	0.471	0.62	12	4	0.235294	1	0	0	0	0
C16H12N2O7	1.04778	0.584591	0	2	344.065	0.75	0.438	0.62	12	5	0.5	1	0	0	0	0
C14H16O10	-1.08588	-1.39166	1	1	344.075	1.143	0.714	0.22	7	-3	0.285714	0	0	1	0	0
C17H16N2O6	1.07069	0.731242	0	2	344.101	0.941	0.353	0.5	11	5	0.117647	0	0	1	0	0
C15H21O7P	1.06464	-0.222785	0	5	344.103	1.4	0.467	0.14	6	-1	-0.466667	0	0	1	0	0
C15H20O9	-0.263851	-1.02253	1	1	344.111	1.333	0.6	0.14	6	-3	-0.133333	0	0	1	0	0
C18H20N2O5	0.686685	0.810159	1	1	344.138	1.111	0.278	0.41	10	5	-0.222222	0	0	1	0	0
C16H24O8	-0.034641	-0.919611	1	1	344.148	1.5	0.5	0.08	5	-3	-0.5	0	0	0	1	0
C15H24N2O7	0.976067	-0.374849	0	2	344.159	1.6	0.467	0	5	-2	-0.266667	0	0	0	1	0
C17H28O5S	-0.385558	-0.347483	3	2	344.166	1.647	0.294	0.04	4	-1	-0.941176	0	0	0	1	0
C14H24N4O6	0.974754	-0.330216	0	5	344.17	1.714	0.429	0	5	-1	0	0	0	0	1	0
C24H24O2	0.976098	0.174529	0	3	344.178	1	0.083	0.52	13	11	-0.833333	1	0	0	0	0
C15H28N4O5	0.303838	1.17414	2	4	344.207	1.867	0.333	0	4	-1	-0.4	0	0	0	1	0
C18H32O6	0.196487	-0.487642	4	4	344.22	1.778	0.333	0	3	-3	-1.11111	0	0	0	1	0
C19H36O5	0.199465	-0.0985779	7	8	344.257	1.895	0.263	0	2	-3	-1.36842	0	0	0	1	0
C20H40O4	1.07283	0.0224734	0	8	344.293	2	0.2	0	1	-3	-1.6	0	0	0	1	0
C17H15NO7	0.238115	-0.353084	1	1	345.085	0.882	0.412	0.52	11	4	0.117647	1	0	0	0	0
C14H19NO9	1.0261	-0.114751	0	2	345.107	1.357	0.643	0.06	6	-3	0.142857	0	0	1	0	0
C13H19N3O8	0.891966	-0.503531	0	1	345.118	1.462	0.615	0	6	-2	0.461538	0	0	1	0	0
C18H19NO6	0.914181	-0.312991	0	2	345.122	1.056	0.333	0.43	10	4	-0.222222	0	0	1	0	0
C15H23NO8	0.849164	-0.200554	0	2	345.143	1.533	0.533	0	5	-3	-0.266667	0	0	0	1	0
C14H23N3O7	0.951283	-0.323953	0	6	345.154	1.643	0.5	0	5	-2	0	0	0	0	1	0
C16H27NO7	0.99971	-0.191934	0	5	345.179	1.688	0.438	0	4	-3	-0.625	0	0	0	1	0
C15H27N3O6	0.132436	1.08739	2	5	345.191	1.8	0.4	0	4	-2	-0.4	0	0	0	1	0
C17H31NO6	1.1316	-0.289255	0	1	345.216	1.824	0.353	0	3	-3	-0.941176	0	0	0	1	0
C16H31N3O5	1.16126	1.15438	0	3	345.227	1.938	0.312	0	3	-2	-0.75	0	0	0	1	0
C20H10O4S	-0.401638	-0.398786	1	0	346.031	0.5	0.2	0.76	16	12	0	1	1	0	0	0
C16H10O9	-1.013	0.312708	6	0	346.033	0.625	0.562	0.65	12	3	0.5	1	0	0	0	0
C13H15O9P	1.18139	-0.0606831	0	1	346.046	1.154	0.692	0.2	7	-2	0.230769	0	0	1	0	0
C13H14O11	-0.223043	-0.220933	3	2	346.054	1.077	0.846	0.2	7	-4	0.615385	0	0	1	0	0
C17H14O8	-0.330121	-0.532195	1	2	346.069	0.824	0.471	0.54	11	3	0.117647	1	0	0	0	0
C16H14N2O7	1.07048	0.729884	0	2	346.081	0.875	0.438	0.52	11	4	0.375	1	0	0	0	0
C14H18O10	-1.19441	-1.44039	1	1	346.091	1.286	0.714	0.11	6	-4	0.142857	0	0	1	0	0
C17H18N2O6	-0.788838	0.93554	4	3	346.117	1.059	0.353	0.42	10	4	0	0	0	1	0	0
C15H23O7P	1.1823	0.490837	0	6	346.119	1.533	0.467	0.05	5	-2	-0.6	0	0	0	1	0
C22H18O4	1.14092	-0.192316	0	1	346.121	0.818	0.182	0.6	14	10	-0.454545	1	0	0	0	0
C15H22O9	0.0924559	-0.696704	2	2	346.127	1.467	0.6	0.05	5	-4	-0.266667	0	0	1	0	0
C14H22N2O8	0.891966	-0.503531	0	1	346.138	1.571	0.571	0	5	-3	0	0	0	0	1	0
C13H22N4O7	0.891966	-0.503531	0	1	346.149	1.692	0.538	0	5	-2	0.307692	0	0	0	1	0
C18H22N2O5	1.1662	1.34282	0	1	346.153	1.222	0.278	0.33	9	4	-0.333333	0	0	1	0	0
C23H22O3	1.04495	-0.312293	0	2	346.157	0.957	0.13	0.53	13	10	-0.695652	1	0	0	0	0
C16H26O8	0.524366	-0.195519	5	6	346.163	1.625	0.5	0	4	-4	-0.625	0	0	0	1	0
C14H26N4O6	1.11555	1.00182	0	2	346.186	1.857	0.429	0	4	-2	-0.142857	0	0	0	1	0
C24H26O2	1.08091	0.796674	0	2	346.194	1.083	0.083	0.48	12	10	-0.916667	0	0	1	0	0
C17H30O7	0.725894	-0.240927	3	6	346.2	1.765	0.412	0	3	-4	-0.941176	0	0	0	1	0
C21H30O4	0.918332	-0.00386124	1	8	346.215	1.429	0.19	0.26	7	3	-1.04762	0	0	1	0	0
C18H34O6	1.06266	0.310732	1	8	346.236	1.889	0.333	0	2	-4	-1.22222	0	0	0	1	0
C19H38O5	1.11779	0.368492	0	7	346.272	2	0.263	0	1	-4	-1.47368	0	0	0	1	0
C16H13NO8	-0.401638	-0.398786	1	0	347.065	0.812	0.5	0.55	11	3	0.375	1	0	0	0	0
C13H17NO10	0.933536	-0.146981	0	1	347.086	1.308	0.769	0	6	-4	0.461538	0	0	1	0	0
C17H17NO7	0.145015	-0.295691	1	1	347.101	1	0.412	0.44	10	3	0	0	0	1	0	0
C14H21NO9	1.04404	0.151957	0	6	347.122	1.5	0.643	0	5	-4	0	0	0	0	1	0
C18H21NO6	1.02649	-0.213752	0	2	347.137	1.167	0.333	0.36	9	3	-0.333333	0	0	1	0	0
C17H21N3O5	1.1662	1.34282	0	1	347.149	1.235	0.294	0.3	9	4	-0.117647	0	0	1	0	0
C15H25NO8	0.854504	-0.197163	0	2	347.159	1.667	0.533	0	4	-4	-0.4	0	0	0	1	0
C14H25N3O7	1.12728	0.797062	0	3	347.17	1.786	0.5	0	4	-3	-0.142857	0	0	0	1	0
C19H25NO5	0.933536	-0.146981	0	1	347.174	1.316	0.263	0.29	8	3	-0.631579	0	0	1	0	0
C23H25NO2	1.1662	1.34282	0	1	347.189	1.087	0.087	0.48	12	10	-0.782609	0	0	1	0	0
C15H8O10	-1.23557	1.62302	1	0	348.012	0.533	0.667	0.7	12	2	0.8	1	1	0	0	0
C19H8O7	-1.20403	0.565637	2	0	348.028	0.421	0.368	0.81	16	9	0.315789	1	1	0	0	0
C16H12O9	-0.559843	-0.28628	4	3	348.049	0.75	0.562	0.57	11	2	0.375	1	0	0	0	0
C13H17O9P	1.18139	-0.0606831	0	1	348.062	1.308	0.692	0.07	6	-3	0.0769231	0	0	1	0	0
C13H16O11	-0.52217	-0.253525	4	2	348.07	1.231	0.846	0.07	6	-5	0.461538	0	0	1	0	0
C16H16N2O7	1.1662	1.34282	0	1	348.096	1	0.438	0.43	10	3	0.25	0	0	1	0	0
C14H20O10	0.155161	-0.214063	3	5	348.106	1.429	0.714	0	5	-5	0	0	0	1	0	0
C17H20N2O6	-0.149766	0.595134	2	4	348.133	1.176	0.353	0.33	9	3	-0.117647	0	0	1	0	0
C15H24O9	0.321132	-0.172281	4	6	348.143	1.6	0.6	0	4	-5	-0.4	0	0	0	1	0
C18H24N2O5	1.1316	-0.289255	0	1	348.169	1.333	0.278	0.26	8	3	-0.444444	0	0	1	0	0
C23H24O3	0.922968	-0.251946	0	2	348.173	1.043	0.13	0.49	12	9	-0.782609	0	0	1	0	0
C16H28O8	0.911629	-0.234254	1	6	348.179	1.75	0.5	0	3	-5	-0.75	0	0	0	1	0
C17H32O7	1.10147	0.390064	0	6	348.215	1.882	0.412	0	2	-5	-1.05882	0	0	0	1	0
C21H32O4	0.969392	0.102195	1	8	348.231	1.524	0.19	0.21	6	2	-1.14286	0	0	0	1	0
C18H36O6	1.2526	1.11942	0	2	348.252	2	0.333	0	1	-5	-1.33333	0	0	0	1	0
C16H15NO8	0.212616	-0.282942	1	1	349.08	0.938	0.5	0.45	10	2	0.25	0	0	1	0	0
C13H19NO10	0.932392	-0.165185	0	3	349.101	1.462	0.769	0	5	-5	0.307692	0	0	1	0	0
C17H19NO7	0.0308866	-0.201975	2	3	349.117	1.118	0.412	0.36	9	2	-0.117647	0	0	1	0	0
C16H19N3O6	1.1662	1.34282	0	1	349.128	1.188	0.375	0.3	9	3	0.125	0	0	1	0	0
C14H23NO9	0.921639	-0.20986	0	3	349.138	1.643	0.643	0	4	-5	-0.142857	0	0	0	1	0
C18H23NO6	1.01757	-0.117723	0	2	349.153	1.278	0.333	0.29	8	2	-0.444444	0	0	1	0	0
C17H23N3O5	1.00294	0.113026	0	5	349.164	1.353	0.294	0.22	8	3	-0.235294	0	0	1	0	0
C15H27NO8	1.02396	-0.211934	0	2	349.174	1.8	0.533	0	3	-5	-0.533333	0	0	0	1	0
C18H27N3O4	0.593666	1.40961	1	1	349.201	1.5	0.222	0.15	7	3	-0.555556	0	0	0	1	0
C18H6O8	-1.23557	1.62302	1	0	350.007	0.333	0.444	0.86	16	8	0.555556	1	1	0	0	0
C19H10O5S	-0.732975	-0.409201	3	0	350.026	0.526	0.263	0.74	15	10	0.105263	1	1	0	0	0
C15H10O10	-0.903036	0.0663918	5	0	350.028	0.667	0.667	0.6	11	1	0.666667	1	0	0	0	0
C12H15O10P	-0.401638	-0.398786	1	0	350.041	1.25	0.833	0	6	-4	0.416667	0	0	1	0	0
C19H10O7	-1.08444	0.646031	5	0	350.043	0.526	0.368	0.74	15	8	0.210526	1	1	0	0	0
C16H14O9	-0.490331	-0.545713	1	2	350.064	0.875	0.562	0.48	10	1	0.25	0	0	1	0	0
C13H19O9P	1.1669	-0.107825	0	2	350.077	1.462	0.692	0	5	-4	-0.0769231	0	0	1	0	0
C13H18O11	-0.23322	-0.428937	2	1	350.085	1.385	0.846	0	5	-6	0.307692	0	0	1	0	0
C16H18N2O7	0.88657	0.0822056	1	8	350.112	1.125	0.438	0.33	9	2	0.125	0	0	1	0	0
C14H23O8P	1.17471	0.309943	0	7	350.114	1.643	0.571	0	4	-4	-0.5	0	0	0	1	0
C14H22O10	0.416853	-0.195065	2	6	350.122	1.571	0.714	0	4	-6	-0.142857	0	0	0	1	0
C17H22N2O6	1.07497	0.209034	0	4	350.148	1.294	0.353	0.25	8	2	-0.235294	0	0	1	0	0
C15H27O7P	1.23892	0.831906	0	3	350.15	1.8	0.467	0	3	-4	-0.866667	0	0	0	1	0
C15H26O9	1.11432	0.240134	0	7	350.158	1.733	0.6	0	3	-6	-0.533333	0	0	0	1	0
C16H22N4O5	1.1662	1.34282	0	1	350.16	1.375	0.312	0.16	8	3	0	0	0	1	0	0
C18H26N2O5	-1.23557	1.62302	1	0	350.185	1.444	0.278	0.19	7	2	-0.555556	0	0	1	0	0
C21H34O4	1.02503	-0.0444808	0	7	350.246	1.619	0.19	0.16	5	1	-1.2381	0	0	0	1	0
C18H38O4S	1.18139	-0.0606831	0	1	350.25	2.111	0.222	0	0	-4	-1.55556	0	0	0	0	1
C16H17NO8	0.250539	-0.27579	1	1	351.096	1.062	0.5	0.36	9	1	0.125	0	0	1	0	0
C15H17N3O7	0.891966	-0.503531	0	1	351.107	1.133	0.467	0.29	9	2	0.4	0	0	1	0	0
C20H17NO5	0.933536	-0.146981	0	1	351.111	0.85	0.25	0.58	13	8	-0.2	1	0	0	0	0
C13H21NO10	0.907569	-0.174757	0	3	351.117	1.615	0.769	0	4	-6	0.153846	0	0	0	1	0
C17H21NO7	0.58408	-0.246431	1	3	351.132	1.235	0.412	0.28	8	1	-0.235294	0	0	1	0	0
C16H21N3O6	1.1352	0.786818	0	3	351.144	1.312	0.375	0.2	8	2	0	0	0	1	0	0
C14H25NO9	0.856212	-0.196079	0	2	351.153	1.786	0.643	0	3	-6	-0.285714	0	0	0	1	0
C18H25NO6	1.14606	0.19793	0	3	351.169	1.389	0.333	0.21	7	1	-0.555556	0	0	1	0	0
C17H25N3O5	0.432808	1.42838	1	1	351.18	1.471	0.294	0.13	7	2	-0.352941	0	0	1	0	0
C18H8O8	-1.03718	0.463434	5	0	352.022	0.444	0.444	0.79	15	7	0.444444	1	1	0	0	0
C15H12O10	-0.585542	-0.297164	4	3	352.044	0.8	0.667	0.5	10	0	0.533333	0	0	1	0	0
C19H12O7	-0.866112	-0.247726	4	0	352.059	0.632	0.368	0.68	14	7	0.105263	1	1	0	0	0
C20H16O4S	1.14092	-0.192316	0	1	352.078	0.8	0.2	0.59	13	9	-0.3	1	0	0	0	0
C16H16O9	-0.731179	-1.23238	1	1	352.08	1	0.562	0.39	9	0	0.125	0	0	1	0	0
C15H16N2O8	1.18139	-0.0606831	0	1	352.091	1.067	0.533	0.33	9	1	0.4	0	0	1	0	0
C13H21O9P	1.19931	0.383418	0	5	352.093	1.615	0.692	0	4	-5	-0.230769	0	0	0	1	0
C20H16O6	-0.196256	-0.46041	1	1	352.095	0.8	0.3	0.59	13	7	-0.2	1	0	0	0	0
C13H20O11	0.0259894	-0.307454	1	1	352.101	1.538	0.846	0	4	-7	0.153846	0	0	0	1	0
C24H16O3	1.30288	0.477394	0	2	352.111	0.667	0.125	0.69	17	14	-0.416667	1	1	0	0	0
C14H24O8S	1.37586	0.800681	0	1	352.12	1.714	0.571	0	3	-5	-0.428571	0	0	0	1	0
C16H20N2O7	0.849513	0.315684	2	8	352.128	1.25	0.438	0.24	8	1	0	0	0	1	0	0
C14H25O8P	1.2595	0.698316	0	3	352.129	1.786	0.571	0	3	-5	-0.642857	0	0	0	1	0
C14H24O10	-0.401638	-0.398786	1	0	352.137	1.714	0.714	0	3	-7	-0.285714	0	0	0	1	0
C15H28O7S	1.18139	-0.0606831	0	1	352.156	1.867	0.467	0	2	-5	-0.8	0	0	0	1	0
C16H32O6S	0.891966	-0.503531	0	1	352.193	2	0.375	0	1	-5	-1.125	0	0	0	1	0
C21H36O4	1.05774	0.0298403	0	8	352.262	1.714	0.19	0.11	4	0	-1.33333	0	0	0	1	0
C22H40O3	0.891966	-0.503531	0	1	352.298	1.818	0.136	0.07	3	0	-1.54545	0	0	0	1	0
C15H15NO9	0.384669	-0.288775	1	1	353.075	1	0.6	0.37	9	0	0.4	0	0	1	0	0
C16H19NO8	0.667473	-0.265119	1	5	353.112	1.188	0.5	0.27	8	0	0	0	0	1	0	0
C15H19N3O7	1.18139	-0.0606831	0	1	353.123	1.267	0.467	0.18	8	1	0.266667	0	0	1	0	0
C17H23NO7	0.712595	-0.283023	1	5	353.148	1.353	0.412	0.2	7	0	-0.352941	0	0	1	0	0
C16H23N3O6	1.1662	1.34282	0	1	353.159	1.438	0.375	0.1	7	1	-0.125	0	0	1	0	0
C18H27NO6	1.13603	0.133262	0	3	353.184	1.5	0.333	0.14	6	0	-0.666667	0	0	0	1	0
C17H27N3O5	1.1662	1.34282	0	1	353.196	1.588	0.294	0.04	6	1	-0.470588	0	0	0	1	0
C17H6O9	-1.49634	0.0991952	1	0	354.002	0.353	0.529	0.84	15	6	0.705882	1	1	0	0	0
C14H10O11	-1.21402	0.167677	8	0	354.023	0.714	0.786	0.53	10	-1	0.857143	1	0	0	0	0
C18H10O8	-1.12283	0.372391	7	0	354.038	0.556	0.444	0.71	14	6	0.333333	1	1	0	0	0
C15H14O10	-0.697842	-0.635592	4	2	354.059	0.933	0.667	0.4	9	-1	0.4	0	0	1	0	0
C19H14O7	-0.439892	-0.558673	1	1	354.074	0.737	0.368	0.61	13	6	0	1	0	0	0	0
C13H22O9S	1.1286	1.10207	0	2	354.099	1.692	0.692	0	3	-6	-0.153846	0	0	0	1	0
C15H18N2O8	1.18139	-0.0606831	0	1	354.107	1.2	0.533	0.22	8	0	0.266667	0	0	1	0	0
C13H22O11	0.54059	-0.361225	1	3	354.117	1.692	0.846	0	3	-8	0	0	0	0	1	0
C17H22O8	-0.23257	-1.00849	1	1	354.132	1.294	0.471	0.23	7	-1	-0.352941	0	0	1	0	0
C16H22N2O7	1.37586	0.800681	0	1	354.143	1.375	0.438	0.14	7	0	-0.125	0	0	1	0	0
C18H26O5S	-0.401638	-0.398786	1	0	354.151	1.444	0.278	0.17	6	1	-0.777778	0	0	1	0	0
C15H22N4O6	1.16159	-0.125105	0	2	354.154	1.467	0.4	0	7	1	0.133333	0	0	1	0	0
C22H26O4	1.14424	0.169754	0	3	354.184	1.182	0.182	0.4	10	6	-0.818182	0	0	1	0	0
C16H26N4O5	1.06458	0.236122	0	3	354.191	1.625	0.312	0	6	1	-0.25	0	0	0	1	0
C17H30N4O4	0.891966	-0.503531	0	1	354.227	1.765	0.235	0	5	1	-0.588235	0	0	0	1	0
C21H38O4	1.0096	-0.262648	0	6	354.278	1.81	0.19	0.05	3	-1	-1.42857	0	0	0	1	0
C15H17NO9	-0.155723	-0.0636667	1	2	355.091	1.133	0.6	0.26	8	-1	0.266667	0	0	1	0	0
C19H17NO6	0.205638	-0.284258	1	1	355.106	0.895	0.316	0.53	12	6	-0.105263	1	0	0	0	0
C16H21NO8	0.634684	-0.240529	1	4	355.127	1.312	0.5	0.18	7	-1	-0.125	0	0	1	0	0
C15H21N3O7	1.00703	-0.327468	0	2	355.138	1.4	0.467	0.06	7	0	0.133333	0	0	1	0	0
C20H21NO5	1.0563	0.639116	0	2	355.143	1.05	0.25	0.45	11	6	-0.4	0	0	1	0	0
C17H25NO7	0.770952	-0.227458	1	5	355.164	1.471	0.412	0.12	6	-1	-0.470588	0	0	1	0	0
C16H25N3O6	1.09413	-0.0394849	0	5	355.175	1.562	0.375	0	6	0	-0.25	0	0	0	1	0
C18H29NO6	0.924547	-0.252228	0	2	355.2	1.611	0.333	0.07	5	-1	-0.777778	0	0	0	1	0
C19H33NO5	1.1316	-0.289255	0	1	355.236	1.737	0.263	0.03	4	-1	-1.05263	0	0	0	1	0
C17H8O9	-0.972816	0.210902	5	0	356.017	0.471	0.529	0.76	14	5	0.588235	1	1	0	0	0
C14H12O11	-0.371087	-0.167217	2	1	356.039	0.857	0.786	0.41	9	-2	0.714286	0	0	1	0	0
C18H12O8	-0.253128	-0.262129	4	4	356.054	0.667	0.444	0.64	13	5	0.222222	1	0	0	0	0
C15H20N2O8	1.15073	0.168437	0	6	356.122	1.333	0.533	0.11	7	-1	0.133333	0	0	1	0	0
C13H24O11	-1.26439	0.203325	8	0	356.132	1.846	0.846	0	2	-9	-0.153846	0	0	0	1	0
C14H20N4O7	0.994148	-0.347184	0	2	356.134	1.429	0.5	0	7	0	0.428571	0	0	1	0	0
C24H20O3	1.1316	-0.289255	0	1	356.142	0.833	0.125	0.6	15	12	-0.583333	1	0	0	0	0
C16H24N2O7	0.996995	-0.342827	0	2	356.159	1.5	0.438	0.05	6	-1	-0.25	0	0	0	1	0
C18H28O5S	-0.698051	-0.199475	3	1	356.166	1.556	0.278	0.1	5	0	-0.888889	0	0	0	1	0
C15H24N4O6	1.07179	0.180626	0	7	356.17	1.6	0.4	0	6	0	0	0	0	0	1	0
C22H28O4	1.10759	0.209413	0	4	356.199	1.273	0.182	0.35	9	5	-0.909091	0	0	1	0	0
C16H28N4O5	1.15245	0.885867	0	4	356.207	1.75	0.312	0	5	0	-0.375	0	0	0	1	0
C20H36O5	0.984924	0.115954	1	6	356.257	1.8	0.25	0.03	3	-2	-1.3	0	0	0	1	0
C21H40O4	1.06241	-0.0806689	0	6	356.293	1.905	0.19	0	2	-2	-1.52381	0	0	0	1	0
C18H15NO7	0.849751	-0.200182	0	2	357.085	0.833	0.389	0.56	12	5	0.111111	1	0	0	0	0
C15H19NO9	0.169561	-0.291062	1	1	357.107	1.267	0.6	0.16	7	-2	0.133333	0	0	1	0	0
C14H19N3O8	0.891966	-0.503531	0	1	357.118	1.357	0.571	0	7	-1	0.428571	0	0	1	0	0
C19H19NO6	-0.297864	-0.163669	1	1	357.122	1	0.316	0.47	11	5	-0.210526	0	0	1	0	0
C16H23NO8	0.955038	-0.233149	0	5	357.143	1.438	0.5	0.09	6	-2	-0.25	0	0	1	0	0
C15H23N3O7	1.05001	0.0938668	0	8	357.154	1.533	0.467	0	6	-1	0	0	0	0	1	0
C24H23NO2	0.891966	-0.503531	0	1	357.173	0.958	0.083	0.55	14	12	-0.666667	1	0	0	0	0
C17H27NO7	1.05306	-0.171314	0	3	357.179	1.588	0.412	0.04	5	-2	-0.588235	0	0	0	1	0
C16H27N3O6	0.972089	0.172983	1	8	357.191	1.688	0.375	0	5	-1	-0.375	0	0	0	1	0
C18H31NO6	1.13691	-0.234011	0	2	357.216	1.722	0.333	0	4	-2	-0.888889	0	0	0	1	0
C17H31N3O5	1.14092	-0.192316	0	1	357.227	1.824	0.294	0	4	-1	-0.705882	0	0	0	1	0
C19H35NO5	1.1316	-0.289255	0	1	357.252	1.842	0.263	0	3	-2	-1.15789	0	0	0	1	0
C18H35N3O4	0.555458	1.41407	1	1	357.263	1.944	0.222	0	3	-1	-1	0	0	0	1	0
C10H15O12P	-0.401638	-0.398786	1	0	358.031	1.5	1.2	0	4	-8	0.9	0	0	0	1	0
C17H10O9	-0.934273	0.152699	7	2	358.033	0.588	0.529	0.68	13	4	0.470588	1	1	0	0	0
C14H14O11	-0.530969	-0.399734	3	1	358.054	1	0.786	0.29	8	-3	0.571429	0	0	1	0	0
C15H19O8P	1.18139	-0.0606831	0	1	358.082	1.267	0.533	0.2	7	-1	-0.2	0	0	1	0	0
C15H18O10	-0.8174	-1.2711	1	1	358.091	1.2	0.667	0.2	7	-3	0.133333	0	0	1	0	0
C23H18O4	1.1316	-0.289255	0	1	358.121	0.783	0.174	0.62	15	11	-0.434783	1	0	0	0	0
C16H22O9	-0.203509	-0.995438	1	1	358.127	1.375	0.562	0.13	6	-3	-0.25	0	0	1	0	0
C15H22N2O8	1.15291	0.494976	0	4	358.138	1.467	0.533	0	6	-2	0	0	0	1	0	0
C14H22N4O7	1.01719	-0.3437	0	4	358.149	1.571	0.5	0	6	-1	0.285714	0	0	0	1	0
C19H22N2O5	1.1662	1.34282	0	1	358.153	1.158	0.263	0.38	10	5	-0.315789	0	0	1	0	0
C17H26O8	-0.0918119	-0.945282	1	1	358.163	1.529	0.471	0.08	5	-3	-0.588235	0	0	0	1	0
C16H26N2O7	0.891966	-0.503531	0	1	358.175	1.625	0.438	0	5	-2	-0.375	0	0	0	1	0
C18H30O5S	-0.665505	-0.282649	4	2	358.182	1.667	0.278	0.03	4	-1	-1	0	0	0	1	0
C15H26N4O6	1.03974	0.00563	0	7	358.186	1.733	0.4	0	5	-1	-0.133333	0	0	0	1	0
C18H30O7	0.59022	-0.248606	3	4	358.2	1.667	0.389	0.03	4	-3	-0.888889	0	0	0	1	0
C22H30O4	1.02784	-0.0294785	0	7	358.215	1.364	0.182	0.3	8	4	-1	0	0	1	0	0
C16H30N4O5	0.296164	1.23246	2	4	358.222	1.875	0.312	0	4	-1	-0.5	0	0	0	1	0
C19H34O6	0.413666	-0.520841	3	4	358.236	1.789	0.316	0	3	-3	-1.15789	0	0	0	1	0
C20H38O5	0.897168	0.138775	2	8	358.272	1.9	0.25	0	2	-3	-1.4	0	0	0	1	0
C14H17NO10	0.933536	-0.146981	0	1	359.086	1.214	0.714	0.12	7	-3	0.428571	0	0	1	0	0
C18H17NO7	0.591541	-0.265762	1	3	359.101	0.944	0.389	0.48	11	4	0	0	0	1	0	0
C15H21NO9	0.90146	-0.179038	0	3	359.122	1.4	0.6	0.05	6	-3	0	0	0	1	0	0
C14H21N3O8	0.891966	-0.503531	0	1	359.133	1.5	0.571	0	6	-2	0.285714	0	0	0	1	0
C19H21NO6	1.05696	0.64334	0	2	359.137	1.105	0.316	0.4	10	4	-0.315789	0	0	1	0	0
C16H25NO8	0.993312	0.231475	0	4	359.159	1.562	0.5	0	5	-3	-0.375	0	0	0	1	0
C15H25N3O7	0.996987	-0.160718	0	6	359.17	1.667	0.467	0	5	-2	-0.133333	0	0	0	1	0
C20H25NO5	0.933536	-0.146981	0	1	359.174	1.25	0.25	0.33	9	4	-0.6	0	0	1	0	0
C17H29NO7	1.03653	-0.212852	0	4	359.195	1.706	0.412	0	4	-3	-0.705882	0	0	0	1	0
C16H29N3O6	0.193667	1.14459	2	4	359.206	1.812	0.375	0	4	-2	-0.5	0	0	0	1	0
C25H29NO	1.1662	1.34282	0	1	359.226	1.16	0.04	0.45	12	11	-0.96	0	0	1	0	0
C16H8O10	-0.726808	-0.274608	3	0	360.012	0.5	0.625	0.73	13	3	0.75	1	1	0	0	0
C20H8O7	-1.21193	0.830321	2	0	360.028	0.4	0.35	0.82	17	10	0.3	1	1	0	0	0
C17H12O9	-0.913948	0.137866	6	1	360.049	0.706	0.529	0.6	12	3	0.352941	1	0	0	0	0
C21H12O6	-0.401638	-0.398786	1	0	360.064	0.571	0.286	0.72	16	10	0	1	1	0	0	0
C14H16O11	-0.78537	-0.669033	3	2	360.07	1.143	0.786	0.18	7	-4	0.428571	0	0	1	0	0
C15H21O8P	1.13987	0.259762	0	6	360.098	1.4	0.533	0.1	6	-2	-0.333333	0	0	1	0	0
C15H20O10	-0.231171	-0.533987	3	3	360.106	1.333	0.667	0.1	6	-4	0	0	0	1	0	0
C14H20N2O9	1.15702	-0.139956	0	2	360.117	1.429	0.643	0	6	-3	0.285714	0	0	1	0	0
C18H20N2O6	-0.925888	0.693726	6	3	360.133	1.111	0.333	0.38	10	4	-0.111111	0	0	1	0	0
C16H25O7P	1.22531	0.45322	0	4	360.135	1.562	0.438	0.04	5	-2	-0.6875	0	0	0	1	0
C16H24O9	0.891966	-0.503531	0	1	360.143	1.5	0.562	0.04	5	-4	-0.375	0	0	0	1	0
C15H24N2O8	0.891966	-0.503531	0	1	360.154	1.6	0.533	0	5	-3	-0.133333	0	0	0	1	0
C14H24N4O7	0.948506	-0.10037	0	4	360.165	1.714	0.5	0	5	-2	0.142857	0	0	0	1	0
C24H24O3	0.923688	-0.252075	0	2	360.173	1	0.125	0.51	13	10	-0.75	1	0	0	0	0
C17H28O8	0.543258	-0.229463	3	4	360.179	1.647	0.471	0	4	-4	-0.705882	0	0	0	1	0
C15H28N4O6	1.1662	1.34282	0	1	360.201	1.867	0.4	0	4	-2	-0.266667	0	0	0	1	0
C18H32O7	0.521585	-0.472087	2	6	360.215	1.778	0.389	0	3	-4	-1	0	0	0	1	0
C22H32O4	0.914127	0.0589405	1	5	360.231	1.455	0.182	0.25	7	3	-1.09091	0	0	1	0	0
C19H36O6	1.01849	0.181329	1	8	360.252	1.895	0.316	0	2	-4	-1.26316	0	0	0	1	0
C20H40O5	1.01587	0.247903	1	8	360.288	2	0.25	0	1	-4	-1.5	0	0	0	1	0
C17H15NO8	-0.401638	-0.398786	1	0	361.08	0.882	0.471	0.5	11	3	0.235294	0	0	1	0	0
C14H19NO10	0.933536	-0.146981	0	1	361.101	1.357	0.714	0	6	-4	0.285714	0	0	1	0	0
C18H19NO7	0.933536	-0.146981	0	1	361.117	1.056	0.389	0.41	10	3	-0.111111	0	0	1	0	0
C15H23NO9	0.94989	-0.192664	0	4	361.138	1.533	0.6	0	5	-4	-0.133333	0	0	0	1	0
C14H23N3O8	0.857702	-0.399223	0	2	361.149	1.643	0.571	0	5	-3	0.142857	0	0	0	1	0
C18H23N3O5	0.891966	-0.503531	0	1	361.164	1.278	0.278	0.28	9	4	-0.222222	0	0	1	0	0
C16H27NO8	0.988392	0.20149	0	4	361.174	1.688	0.5	0	4	-4	-0.5	0	0	0	1	0
C15H27N3O7	1.1163	0.694868	0	3	361.185	1.8	0.467	0	4	-3	-0.266667	0	0	0	1	0
C19H27N3O4	1.1662	1.34282	0	1	361.201	1.421	0.211	0.21	8	4	-0.526316	0	0	1	0	0
C24H27NO2	1.1662	1.34282	0	1	361.205	1.125	0.083	0.45	12	10	-0.833333	0	0	1	0	0
C16H10O10	-1.06136	0.415368	6	0	362.028	0.625	0.625	0.64	12	2	0.625	1	0	0	0	0
C20H10O7	-1.2135	0.882986	2	0	362.043	0.5	0.35	0.76	16	9	0.2	1	1	0	0	0
C17H14O9	-0.515751	-0.300168	4	4	362.064	0.824	0.529	0.52	11	2	0.235294	1	0	0	0	0
C16H14N2O8	1.1662	1.34282	0	1	362.076	0.875	0.5	0.5	11	3	0.5	0	0	1	0	0
C14H19O9P	1.29807	0.456099	0	2	362.077	1.357	0.643	0.06	6	-3	-0.0714286	0	0	1	0	0
C21H14O6	0.933536	-0.146981	0	1	362.08	0.667	0.286	0.67	15	9	-0.0952381	1	1	0	0	0
C14H18O11	-0.428318	-0.393802	3	2	362.085	1.286	0.786	0.06	6	-5	0.285714	0	0	1	0	0
C17H18N2O7	-0.688291	0.822809	3	3	362.112	1.059	0.412	0.39	10	3	0.117647	0	0	1	0	0
C15H23O8P	1.12467	0.344341	0	8	362.114	1.533	0.533	0	5	-3	-0.466667	0	0	0	1	0
C22H18O5	1.14092	-0.192316	0	1	362.116	0.818	0.227	0.59	14	9	-0.363636	1	0	0	0	0
C15H22O10	0.193375	-0.308949	3	4	362.122	1.467	0.667	0	5	-5	-0.133333	0	0	1	0	0
C18H22N2O6	0.785732	0.458202	1	3	362.148	1.222	0.333	0.31	9	3	-0.222222	0	0	1	0	0
C16H26O9	0.544908	-0.237651	3	4	362.158	1.625	0.562	0	4	-5	-0.5	0	0	0	1	0
C17H22N4O5	1.1662	1.34282	0	1	362.16	1.294	0.294	0.24	9	4	0	0	0	1	0	0
C19H26N2O5	1.1662	1.34282	0	1	362.185	1.368	0.263	0.24	8	3	-0.526316	0	0	1	0	0
C24H26O3	1.1662	1.34282	0	1	362.189	1.083	0.125	0.47	12	9	-0.833333	0	0	1	0	0
C18H34O7	1.15219	0.73976	0	6	362.231	1.889	0.389	0	2	-5	-1.11111	0	0	0	1	0
C22H34O4	1.02491	-0.0330332	0	7	362.246	1.545	0.182	0.2	6	2	-1.18182	0	0	0	1	0
C19H38O6	1.1662	1.34282	0	1	362.267	2	0.316	0	1	-5	-1.36842	0	0	0	1	0
C17H17NO8	-0.401638	-0.398786	1	0	363.096	1	0.471	0.42	10	2	0.117647	0	0	1	0	0
C14H21NO10	0.976631	0.087332	0	5	363.117	1.5	0.714	0	5	-5	0.142857	0	0	0	1	0
C18H21NO7	0.915647	-0.220777	0	3	363.132	1.167	0.389	0.33	9	2	-0.222222	0	0	1	0	0
C17H21N3O6	1.1662	1.34282	0	1	363.144	1.235	0.353	0.27	9	3	0	0	0	1	0	0
C15H25NO9	0.926948	-0.220768	0	3	363.154	1.667	0.6	0	4	-5	-0.266667	0	0	0	1	0
C19H25NO6	1.1316	-0.289255	0	1	363.169	1.316	0.316	0.27	8	2	-0.526316	0	0	1	0	0
C18H25N3O5	1.1662	1.34282	0	1	363.18	1.389	0.278	0.2	8	3	-0.333333	0	0	1	0	0
C16H29NO8	-0.206692	0.0840111	3	4	363.19	1.812	0.5	0	3	-5	-0.625	0	0	0	1	0
C19H29N3O4	1.1662	1.34282	0	1	363.216	1.526	0.211	0.14	7	3	-0.631579	0	0	0	1	0
C19H8O8	-1.2144	0.913354	2	0	364.022	0.421	0.421	0.8	16	8	0.421053	1	1	0	0	0
C16H12O10	-1.02156	0.34154	6	0	364.044	0.75	0.625	0.55	11	1	0.5	1	0	0	0	0
C20H12O7	-0.968529	-0.236672	2	0	364.059	0.6	0.35	0.7	15	8	0.1	1	1	0	0	0
C17H16O9	-0.794431	-0.9335	2	2	364.08	0.941	0.529	0.44	10	1	0.117647	0	0	1	0	0
C14H21O9P	1.15891	0.236666	0	6	364.093	1.5	0.643	0	5	-4	-0.214286	0	0	0	1	0
C21H16O6	0.483473	-0.300641	1	2	364.095	0.762	0.286	0.61	14	8	-0.190476	1	0	0	0	0
C14H20O11	-0.342944	-0.293928	3	2	364.101	1.429	0.786	0	5	-6	0.142857	0	0	1	0	0
C17H20N2O7	0.911778	0.0874593	1	8	364.128	1.176	0.412	0.3	9	2	0	0	0	1	0	0
C15H25O8P	1.17525	0.417243	0	6	364.129	1.667	0.533	0	4	-4	-0.6	0	0	0	1	0
C15H24O10	0.716778	0.0630789	2	8	364.137	1.6	0.667	0	4	-6	-0.266667	0	0	0	1	0
C16H29O7P	1.18139	-0.0606831	0	1	364.166	1.812	0.438	0	3	-4	-0.9375	0	0	0	1	0
C16H28O9	1.14166	0.248098	0	7	364.174	1.75	0.562	0	3	-6	-0.625	0	0	0	1	0
C17H24N4O5	1.1662	1.34282	0	1	364.175	1.412	0.294	0.14	8	3	-0.117647	0	0	1	0	0
C17H33O6P	1.07925	0.0516443	0	4	364.202	1.941	0.353	0	2	-4	-1.23529	0	0	0	1	0
C22H36O4	1.06426	-0.299745	0	4	364.262	1.636	0.182	0.15	5	1	-1.27273	0	0	0	1	0
C16H15NO9	-1.49634	0.0991952	1	0	365.075	0.938	0.562	0.43	10	1	0.375	0	0	1	0	0
C17H19NO8	0.640032	-0.257362	1	4	365.112	1.118	0.471	0.33	9	1	0	0	0	1	0	0
C21H19NO5	0.933536	-0.146981	0	1	365.127	0.905	0.238	0.54	13	8	-0.285714	1	0	0	0	0
C14H23NO10	0.891932	-0.181795	0	3	365.133	1.643	0.714	0	4	-6	0	0	0	0	1	0
C18H23NO7	1.07655	-0.178369	0	3	365.148	1.278	0.389	0.26	8	1	-0.333333	0	0	1	0	0
C17H23N3O6	1.10948	0.817325	0	3	365.159	1.353	0.353	0.18	8	2	-0.117647	0	0	1	0	0
C18H27N3O5	0.0784966	1.30748	2	2	365.196	1.5	0.278	0.12	7	2	-0.444444	0	0	0	1	0
C15H10O11	-0.401638	-0.398786	1	0	366.023	0.667	0.733	0.58	11	0	0.8	1	0	0	0	0
C19H10O8	-1.0937	0.477598	6	0	366.038	0.526	0.421	0.73	15	7	0.315789	1	1	0	0	0
C16H14O10	-0.690445	-0.244535	5	3	366.059	0.875	0.625	0.45	10	0	0.375	0	0	1	0	0
C13H19O10P	1.18139	-0.0606831	0	1	366.072	1.462	0.769	0	5	-5	0.0769231	0	0	1	0	0
C20H14O7	-0.401638	-0.398786	1	0	366.074	0.7	0.35	0.64	14	7	0	1	0	0	0	0
C24H14O4	1.2576	0.289461	0	3	366.09	0.583	0.167	0.73	18	14	-0.25	1	1	0	0	0
C16H18N2O8	0.922455	-0.176556	0	2	366.107	1.125	0.5	0.3	9	1	0.25	0	0	1	0	0
C14H22O11	0.0839461	-0.307208	1	1	366.117	1.571	0.786	0	4	-7	0	0	0	0	1	0
C22H22O3S	1.28572	0.398449	0	2	366.13	1	0.136	0.49	12	9	-0.636364	0	0	1	0	0
C18H22O8	0.891966	-0.503531	0	1	366.132	1.222	0.444	0.29	8	0	-0.333333	0	0	1	0	0
C17H22N2O7	0.965585	0.511792	1	4	366.143	1.294	0.412	0.22	8	1	-0.117647	0	0	1	0	0
C16H22N4O6	1.1662	1.34282	0	1	366.155	1.375	0.375	0.11	8	2	0.125	0	0	1	0	0
C19H26O7	0.774553	-0.346019	1	2	366.168	1.368	0.368	0.23	7	0	-0.631579	0	0	1	0	0
C16H30O7S	1.18139	-0.0606831	0	1	366.172	1.875	0.438	0	2	-5	-0.875	0	0	0	1	0
C23H26O4	1.1362	-0.241425	0	2	366.184	1.13	0.174	0.43	11	7	-0.782609	0	0	1	0	0
C21H34O5	1.00634	0.0483301	1	8	366.241	1.619	0.238	0.14	5	0	-1.14286	0	0	0	1	0
C18H38O5S	0.891966	-0.503531	0	1	366.245	2.111	0.278	0	0	-5	-1.44444	0	0	0	0	1
C22H38O4	1.04123	0.0950966	0	3	366.278	1.727	0.182	0.1	4	0	-1.36364	0	0	0	1	0
C16H17NO9	0.161615	-0.29256	1	1	367.091	1.062	0.562	0.33	9	0	0.25	0	0	1	0	0
C17H21NO8	0.688459	-0.275117	1	4	367.127	1.235	0.471	0.25	8	0	-0.117647	0	0	1	0	0
C21H21NO5	1.1662	1.34282	0	1	367.143	1	0.238	0.49	12	7	-0.380952	0	0	1	0	0
C18H25NO7	1.08719	-0.177725	0	4	367.164	1.389	0.389	0.19	7	0	-0.444444	0	0	1	0	0
C17H25N3O6	1.06787	0.68081	0	2	367.175	1.471	0.353	0.09	7	1	-0.235294	0	0	1	0	0
C19H29NO6	1.18139	-0.0606831	0	1	367.2	1.526	0.316	0.13	6	0	-0.736842	0	0	0	1	0
C18H8O9	-0.985069	-0.231942	2	0	368.017	0.444	0.5	0.78	15	6	0.555556	1	1	0	0	0
C15H12O11	-1.0689	0.282852	5	0	368.039	0.8	0.733	0.47	10	-1	0.666667	0	0	1	0	0
C12H17O11P	-1.34177	-0.545192	7	0	368.052	1.417	0.917	0	5	-6	0.416667	0	0	1	0	0
C19H12O8	-1.0458	0.367565	6	0	368.054	0.632	0.421	0.67	14	6	0.210526	1	1	0	0	0
C16H16O10	-0.670585	-0.672933	4	4	368.075	1	0.625	0.36	9	-1	0.25	0	0	1	0	0
C20H16O7	-0.285235	-0.293536	2	2	368.09	0.8	0.35	0.58	13	6	-0.1	1	0	0	0	0
C17H20O9	-0.55886	-1.155	1	1	368.111	1.176	0.529	0.28	8	-1	-0.117647	0	0	1	0	0
C16H20N2O8	1.18139	-0.0606831	0	1	368.123	1.25	0.5	0.2	8	0	0.125	0	0	1	0	0
C14H24O11	-0.602321	-0.498157	2	0	368.132	1.714	0.786	0	3	-8	-0.142857	0	0	0	1	0
C15H20N4O7	1.18139	-0.0606831	0	1	368.134	1.333	0.467	0.07	8	1	0.4	0	0	1	0	0
C18H24O8	0.726833	-0.361862	1	2	368.148	1.333	0.444	0.21	7	-1	-0.444444	0	0	1	0	0
C16H24N4O6	1.05855	0.176216	0	3	368.17	1.5	0.375	0	7	1	0	0	0	0	1	0
C23H28O4	1.04772	-0.176341	0	3	368.199	1.217	0.174	0.38	10	6	-0.869565	0	0	1	0	0
C17H28N4O5	1.18139	-0.0606831	0	1	368.206	1.647	0.294	0	6	1	-0.352941	0	0	0	1	0
C22H40O4	1.05183	-0.306608	0	4	368.293	1.818	0.182	0.05	3	-1	-1.45455	0	0	0	1	0
C19H15NO7	-1.18192	-0.175649	1	0	369.085	0.789	0.368	0.59	13	6	0.105263	1	0	0	0	0
C16H19NO9	-0.132276	-0.415675	1	1	369.107	1.188	0.562	0.24	8	-1	0.125	0	0	1	0	0
C17H23NO8	1.06635	-0.173697	0	3	369.143	1.353	0.471	0.17	7	-1	-0.235294	0	0	1	0	0
C16H23N3O7	1.18139	-0.0606831	0	1	369.154	1.438	0.438	0.05	7	0	0	0	0	1	0	0
C17H27N3O6	1.05395	-0.281804	0	3	369.191	1.588	0.353	0	6	0	-0.352941	0	0	0	1	0
C18H31N3O5	1.05928	0.658191	0	2	369.227	1.722	0.278	0	5	0	-0.666667	0	0	0	1	0
C18H10O9	-1.03601	0.327657	6	0	370.033	0.556	0.5	0.7	14	5	0.444444	1	1	0	0	0
C15H14O11	-0.711691	-0.213009	5	3	370.054	0.933	0.733	0.37	9	-2	0.533333	0	0	1	0	0
C19H14O8	-0.729008	-0.309579	4	1	370.069	0.737	0.421	0.6	13	5	0.105263	1	0	0	0	0
C17H23O7P	1.15866	-0.134612	0	2	370.119	1.353	0.412	0.2	7	0	-0.529412	0	0	1	0	0
C17H22O9	-0.0819215	-0.940841	1	1	370.127	1.294	0.529	0.2	7	-2	-0.235294	0	0	1	0	0
C16H22N2O8	0.933536	-0.146981	0	1	370.138	1.375	0.5	0.1	7	-1	0	0	0	1	0	0
C15H22N4O7	1.04481	-0.262182	0	5	370.149	1.467	0.467	0	7	0	0.266667	0	0	1	0	0
C18H26O8	0.324771	-0.596291	2	2	370.163	1.444	0.444	0.14	6	-2	-0.555556	0	0	1	0	0
C19H30O5S	-0.957254	-0.239897	2	0	370.182	1.579	0.263	0.1	5	0	-0.947368	0	0	0	1	0
C16H26N4O6	1.1066	0.283909	0	6	370.186	1.625	0.375	0	6	0	-0.125	0	0	0	1	0
C17H30N4O5	1.10059	0.901108	0	2	370.222	1.765	0.294	0	5	0	-0.470588	0	0	0	1	0
C20H34O6	0.971944	0.0766656	2	8	370.236	1.7	0.3	0.06	4	-2	-1.1	0	0	0	1	0
C21H38O5	1.01184	0.0507054	1	8	370.272	1.81	0.238	0.03	3	-2	-1.33333	0	0	0	1	0
C22H42O4	1.1316	-0.289255	0	1	370.309	1.909	0.182	0	2	-2	-1.54545	0	0	0	1	0
C19H17NO7	0.802231	-0.230355	0	1	371.101	0.895	0.368	0.52	12	5	0	1	0	0	0	0
C16H21NO9	0.916174	-0.295896	0	2	371.122	1.312	0.562	0.14	7	-2	0	0	0	1	0	0
C20H21NO6	1.06021	0.664137	0	2	371.137	1.05	0.3	0.44	11	5	-0.3	0	0	1	0	0
C17H25NO8	1.02187	-0.210431	0	2	371.159	1.471	0.471	0.08	6	-2	-0.352941	0	0	1	0	0
C16H25N3O7	1.04382	0.121651	0	7	371.17	1.562	0.438	0	6	-1	-0.125	0	0	0	1	0
C18H29NO7	1.18139	-0.0606831	0	1	371.195	1.611	0.389	0.04	5	-2	-0.666667	0	0	0	1	0
C17H29N3O6	1.11248	0.216229	0	6	371.206	1.706	0.353	0	5	-1	-0.470588	0	0	0	1	0
C18H33N3O5	1.1662	1.34282	0	1	371.243	1.833	0.278	0	4	-1	-0.777778	0	0	0	1	0
C20H37NO5	1.1316	-0.289255	0	1	371.268	1.85	0.25	0	3	-2	-1.2	0	0	0	1	0
C17H8O10	-1.05687	0.441394	4	0	372.012	0.471	0.588	0.75	14	4	0.705882	1	1	0	0	0
C14H12O12	-1.08596	0.40882	6	0	372.033	0.857	0.857	0.38	9	-3	0.857143	0	0	1	0	0
C18H12O9	0.143032	-0.104968	7	6	372.049	0.667	0.5	0.63	13	4	0.333333	1	0	0	0	0
C15H16O11	-0.736898	-0.624528	4	3	372.07	1.067	0.733	0.26	8	-3	0.4	0	0	1	0	0
C19H16O8	-0.376611	-0.534222	1	2	372.085	0.842	0.421	0.53	12	4	0	1	0	0	0	0
C16H20O10	0.891966	-0.503531	0	1	372.106	1.25	0.625	0.18	7	-3	0	0	0	1	0	0
C14H20N4O8	0.891966	-0.503531	0	1	372.129	1.429	0.571	0	7	-1	0.571429	0	0	1	0	0
C17H25O7P	1.22128	0.834029	0	3	372.134	1.471	0.412	0.12	6	-1	-0.647059	0	0	1	0	0
C24H20O4	1.1316	-0.289255	0	1	372.137	0.833	0.167	0.59	15	11	-0.5	1	0	0	0	0
C17H24O9	0.891966	-0.503531	0	1	372.143	1.412	0.529	0.12	6	-3	-0.352941	0	0	1	0	0
C15H24N4O7	1.04262	0.0543084	0	6	372.165	1.6	0.467	0	6	-1	0.133333	0	0	0	1	0
C20H24N2O5	1.37586	0.800681	0	1	372.169	1.2	0.25	0.35	10	5	-0.4	0	0	1	0	0
C18H28O8	0.831474	-0.335489	1	2	372.179	1.556	0.444	0.07	5	-3	-0.666667	0	0	0	1	0
C17H28N2O7	0.891966	-0.503531	0	1	372.19	1.647	0.412	0	5	-2	-0.470588	0	0	0	1	0
C22H28O5	1.06983	0.11821	0	6	372.194	1.273	0.227	0.33	9	4	-0.818182	0	0	1	0	0
C19H32O5S	-0.401638	-0.398786	1	0	372.198	1.684	0.263	0.03	4	-1	-1.05263	0	0	0	1	0
C16H28N4O6	1.01169	0.0707161	0	6	372.201	1.75	0.375	0	5	-1	-0.25	0	0	0	1	0
C19H32O7	0.913245	-0.303895	1	4	372.215	1.684	0.368	0.03	4	-3	-0.947368	0	0	0	1	0
C23H32O4	1.06724	-0.180763	0	3	372.231	1.391	0.174	0.29	8	4	-1.04348	0	0	1	0	0
C17H32N4O5	0.289966	1.27447	2	3	372.238	1.882	0.294	0	4	-1	-0.588235	0	0	0	1	0
C20H36O6	0.860467	0.109169	3	8	372.252	1.8	0.3	0	3	-3	-1.2	0	0	0	1	0
C21H40O5	1.06392	0.0845149	0	8	372.288	1.905	0.238	0	2	-3	-1.42857	0	0	0	1	0
C18H15NO8	-0.401638	-0.398786	1	0	373.08	0.833	0.444	0.54	12	4	0.222222	1	0	0	0	0
C19H19NO7	1.05772	0.648206	0	2	373.117	1	0.368	0.45	11	4	-0.105263	0	0	1	0	0
C16H23NO9	1.02074	-0.11662	0	2	373.138	1.438	0.562	0.05	6	-3	-0.125	0	0	1	0	0
C15H23N3O8	0.858473	-0.401572	0	2	373.149	1.533	0.533	0	6	-2	0.133333	0	0	0	1	0
C19H23N3O5	1.1662	1.34282	0	1	373.164	1.211	0.263	0.33	10	5	-0.210526	0	0	1	0	0
C17H27NO8	1.05571	-0.104443	0	2	373.174	1.588	0.471	0	5	-3	-0.470588	0	0	0	1	0
C16H27N3O7	1.00084	-0.067176	0	3	373.185	1.688	0.438	0	5	-2	-0.25	0	0	0	1	0
C21H27NO5	-1.36378	1.45903	2	0	373.19	1.286	0.238	0.31	9	4	-0.666667	0	0	1	0	0
C18H31NO7	1.07643	0.00121942	0	4	373.211	1.722	0.389	0	4	-3	-0.777778	0	0	0	1	0
C17H31N3O6	0.197937	1.01151	2	6	373.222	1.824	0.353	0	4	-2	-0.588235	0	0	0	1	0
C26H31NO	1.1662	1.34282	0	1	373.241	1.192	0.038	0.43	12	11	-1	0	0	1	0	0
C17H10O10	-1.03486	0.34037	6	0	374.028	0.588	0.588	0.67	13	3	0.588235	1	1	0	0	0
C14H14O12	-0.248708	-0.425648	2	1	374.049	1	0.857	0.25	8	-4	0.714286	0	0	1	0	0
C18H14O9	0.0469493	-0.269087	5	4	374.064	0.778	0.5	0.56	12	3	0.222222	1	0	0	0	0
C15H19O9P	1.18139	-0.0606831	0	1	374.077	1.267	0.6	0.16	7	-2	-0.0666667	0	0	1	0	0
C15H18O11	-0.651715	-0.641945	4	4	374.085	1.2	0.733	0.16	7	-4	0.266667	0	0	1	0	0
C18H18N2O7	0.0871111	0.30711	2	2	374.112	1	0.389	0.44	11	4	0.111111	0	0	1	0	0
C16H23O8P	1.22305	0.481699	0	4	374.114	1.438	0.5	0.09	6	-2	-0.4375	0	0	1	0	0
C16H22O10	-0.142696	-0.608817	3	3	374.122	1.375	0.625	0.09	6	-4	-0.125	0	0	1	0	0
C14H22N4O8	0.947263	-0.418921	0	2	374.144	1.571	0.571	0	6	-2	0.428571	0	0	0	1	0
C19H22N2O6	1.05759	0.647392	0	2	374.148	1.158	0.316	0.36	10	4	-0.210526	0	0	1	0	0
C17H26O9	0.748551	-0.358421	1	2	374.158	1.529	0.529	0.04	5	-4	-0.470588	0	0	0	1	0
C18H30O6S	-1.23557	1.62302	1	0	374.177	1.667	0.333	0	4	-2	-0.888889	0	0	0	1	0
C15H26N4O7	1.0624	0.534132	0	3	374.181	1.733	0.467	0	5	-2	0	0	0	0	1	0
C25H26O3	1.00702	-0.240774	0	3	374.189	1.04	0.12	0.49	13	10	-0.8	0	0	1	0	0
C18H30O8	0.694342	-0.197936	3	6	374.195	1.667	0.444	0	4	-4	-0.777778	0	0	0	1	0
C22H30O5	0.784461	-0.0468929	2	8	374.21	1.364	0.227	0.28	8	3	-0.909091	0	0	1	0	0
C16H30N4O6	0.603921	1.23622	1	2	374.217	1.875	0.375	0	4	-2	-0.375	0	0	0	1	0
C26H30O2	-0.273245	1.51075	1	1	374.225	1.154	0.077	0.44	12	10	-1	0	0	1	0	0
C19H34O7	0.955191	0.200858	2	8	374.231	1.789	0.368	0	3	-4	-1.05263	0	0	0	1	0
C23H34O4	1.14673	-0.195465	0	3	374.246	1.478	0.174	0.24	7	3	-1.13043	0	0	1	0	0
C20H38O6	1.05013	0.284192	1	8	374.267	1.9	0.3	0	2	-4	-1.3	0	0	0	1	0
C15H21NO10	0.868561	-0.188238	0	2	375.117	1.4	0.667	0	6	-4	0.133333	0	0	1	0	0
C19H21NO7	0.860754	-0.193195	0	2	375.132	1.105	0.368	0.38	10	3	-0.210526	0	0	1	0	0
C16H25NO9	1.05131	0.322383	0	5	375.153	1.562	0.562	0	5	-4	-0.25	0	0	0	1	0
C15H25N3O8	0.891966	-0.503531	0	1	375.165	1.667	0.533	0	5	-3	0	0	0	0	1	0
C20H25NO6	0.933536	-0.146981	0	1	375.169	1.25	0.3	0.31	9	3	-0.5	0	0	1	0	0
C19H25N3O5	1.1662	1.34282	0	1	375.18	1.316	0.263	0.26	9	4	-0.315789	0	0	1	0	0
C17H29NO8	1.1316	-0.289255	0	1	375.19	1.706	0.471	0	4	-4	-0.588235	0	0	0	1	0
C20H29N3O4	1.1662	1.34282	0	1	375.216	1.45	0.2	0.2	8	4	-0.6	0	0	1	0	0
C25H29NO2	1.1662	1.34282	0	1	375.22	1.16	0.08	0.43	12	10	-0.88	0	0	1	0	0
C20H8O8	-1.20452	0.582104	2	0	376.022	0.4	0.4	0.81	17	9	0.4	1	1	0	0	0
C17H12O10	-0.910039	0.159155	6	1	376.044	0.706	0.588	0.58	12	2	0.470588	1	0	0	0	0
C14H16O12	-0.629608	-0.265231	3	1	376.065	1.143	0.857	0.12	7	-5	0.571429	0	0	1	0	0
C18H16O9	-0.372314	-0.535164	1	2	376.08	0.889	0.5	0.48	11	2	0.111111	0	0	1	0	0
C17H16N2O8	1.0771	0.772292	0	2	376.091	0.941	0.471	0.45	11	3	0.352941	0	0	1	0	0
C15H21O9P	1.09822	-0.125224	0	3	376.093	1.4	0.6	0.05	6	-3	-0.2	0	0	1	0	0
C15H20O11	-0.346502	-0.337647	3	4	376.101	1.333	0.733	0.05	6	-5	0.133333	0	0	1	0	0
C18H20N2O7	-1.27784	0.785694	6	3	376.128	1.111	0.389	0.36	10	3	0	0	0	1	0	0
C23H20O5	1.14092	-0.192316	0	1	376.132	0.87	0.217	0.56	14	9	-0.434783	1	0	0	0	0
C16H24O10	0.265148	-0.28788	3	4	376.138	1.5	0.625	0	5	-5	-0.25	0	0	0	1	0
C17H20N4O6	1.1662	1.34282	0	1	376.139	1.176	0.353	0.3	10	4	0.235294	0	0	1	0	0
C19H24N2O6	1.13878	1.0426	0	3	376.164	1.263	0.316	0.29	9	3	-0.315789	0	0	1	0	0
C17H29O7P	1.23539	0.713491	0	4	376.166	1.706	0.412	0	4	-3	-0.882353	0	0	0	1	0
C24H24O4	0.975407	-0.283837	0	4	376.168	1	0.167	0.5	13	9	-0.666667	0	0	1	0	0
C17H28O9	0.721198	-0.237749	1	4	376.174	1.647	0.529	0	4	-5	-0.588235	0	0	0	1	0
C18H24N4O5	1.1662	1.34282	0	1	376.175	1.333	0.278	0.22	9	4	-0.111111	0	0	1	0	0
C15H28N4O7	1.1662	1.34282	0	1	376.196	1.867	0.467	0	4	-3	-0.133333	0	0	0	1	0
C18H32O8	1.10134	0.235873	0	8	376.21	1.778	0.444	0	3	-5	-0.888889	0	0	0	1	0
C22H32O5	0.983828	0.0401938	1	8	376.225	1.455	0.227	0.23	7	2	-1	0	0	1	0	0
C19H36O7	1.25256	0.860551	0	3	376.247	1.895	0.368	0	2	-5	-1.15789	0	0	0	1	0
C23H36O4	1.07906	-0.27901	0	4	376.262	1.565	0.174	0.19	6	2	-1.21739	0	0	0	1	0
C20H40O6	1.0422	0.459028	1	7	376.283	2	0.3	0	1	-5	-1.4	0	0	0	1	0
C18H19NO8	0.249468	-0.275992	1	1	377.112	1.056	0.444	0.38	10	2	0	0	0	1	0	0
C15H23NO10	0.86613	-0.189781	0	2	377.133	1.533	0.667	0	5	-5	0	0	0	0	1	0
C19H23NO7	0.911629	-0.334876	0	2	377.148	1.211	0.368	0.31	9	2	-0.315789	0	0	1	0	0
C18H23N3O6	1.1662	1.34282	0	1	377.159	1.278	0.333	0.25	9	3	-0.111111	0	0	1	0	0
C16H27NO9	0.924969	-0.209601	0	3	377.169	1.688	0.562	0	4	-5	-0.375	0	0	0	1	0
C19H27N3O5	1.02787	0.411513	0	2	377.196	1.421	0.263	0.19	8	3	-0.421053	0	0	1	0	0
C20H31N3O4	1.1662	1.34282	0	1	377.232	1.55	0.2	0.13	7	3	-0.7	0	0	0	1	0
C16H10O11	-0.776923	-0.113958	2	0	378.023	0.625	0.688	0.62	12	1	0.75	1	0	0	0	0
C20H10O8	-1.22856	0.665515	4	0	378.038	0.5	0.4	0.75	16	8	0.3	1	1	0	0	0
C17H14O10	-0.64832	-0.293358	4	2	378.059	0.824	0.588	0.5	11	1	0.352941	0	0	1	0	0
C11H23O12P	-1.25053	-0.416849	7	0	378.093	2.091	1.091	0	1	-11	0.0909091	0	0	0	0	0
C18H18O9	0.891966	-0.503531	0	1	378.096	1	0.5	0.41	10	1	0	0	0	1	0	0
C17H18N2O8	1.04748	0.582668	0	2	378.107	1.059	0.471	0.36	10	2	0.235294	0	0	1	0	0
C15H23O9P	1.1561	0.2708	0	7	378.109	1.533	0.6	0	5	-4	-0.333333	0	0	0	1	0
C22H18O6	-0.110304	-0.443177	1	1	378.111	0.818	0.273	0.58	14	8	-0.272727	1	0	0	0	0
C15H22O11	-0.0771725	-0.31127	3	5	378.117	1.467	0.733	0	5	-6	0	0	0	1	0	0
C19H22O8	0.891966	-0.503531	0	1	378.132	1.158	0.421	0.33	9	1	-0.315789	0	0	1	0	0
C18H22N2O7	0.991706	0.112379	1	7	378.143	1.222	0.389	0.28	9	2	-0.111111	0	0	1	0	0
C16H27O8P	1.26501	0.735516	0	3	378.145	1.688	0.5	0	4	-4	-0.6875	0	0	0	1	0
C16H26O10	0.326066	-0.26854	3	6	378.153	1.625	0.625	0	4	-6	-0.375	0	0	0	1	0
C17H31O7P	1.22487	0.693047	0	4	378.181	1.824	0.412	0	3	-4	-1	0	0	0	1	0
C24H26O4	0.997512	-0.241819	0	3	378.184	1.083	0.167	0.45	12	8	-0.75	0	0	1	0	0
C17H30O9	1.18711	0.379947	0	5	378.19	1.765	0.529	0	3	-6	-0.705882	0	0	0	1	0
C18H26N4O5	1.1662	1.34282	0	1	378.191	1.444	0.278	0.13	8	3	-0.222222	0	0	1	0	0
C21H30O6	0.421687	-0.235942	3	4	378.205	1.429	0.286	0.22	7	1	-0.857143	0	0	1	0	0
C18H34O8	1.1662	1.34282	0	1	378.226	1.889	0.444	0	2	-6	-1	0	0	0	1	0
C22H34O5	0.975176	0.0512528	1	8	378.241	1.545	0.227	0.18	6	1	-1.09091	0	0	0	1	0
C23H38O4	1.07433	-0.2822	0	4	378.278	1.652	0.174	0.14	5	1	-1.30435	0	0	0	1	0
C17H17NO9	0.07299	-0.309274	1	1	379.091	1	0.529	0.39	10	1	0.235294	0	0	1	0	0
C14H21NO11	0.907472	-0.174462	0	3	379.112	1.5	0.786	0	5	-6	0.285714	0	0	0	1	0
C18H21NO8	1.02661	-0.213836	0	2	379.127	1.167	0.444	0.31	9	1	-0.111111	0	0	1	0	0
C17H21N3O7	0.891966	-0.503531	0	1	379.139	1.235	0.412	0.24	9	2	0.117647	0	0	1	0	0
C15H25NO10	1.02581	-0.213261	0	2	379.148	1.667	0.667	0	4	-6	-0.133333	0	0	0	1	0
C19H25NO7	1.03174	-0.217523	0	2	379.164	1.316	0.368	0.24	8	1	-0.421053	0	0	1	0	0
C18H25N3O6	1.1662	1.34282	0	1	379.175	1.389	0.333	0.17	8	2	-0.222222	0	0	1	0	0
C19H29N3O5	1.1662	1.34282	0	1	379.211	1.526	0.263	0.11	7	2	-0.526316	0	0	0	1	0
C19H8O9	-1.0938	0.773367	3	0	380.017	0.421	0.474	0.79	16	7	0.526316	1	1	0	0	0
C16H12O11	-1.04253	0.341838	6	0	380.039	0.75	0.688	0.52	11	0	0.625	1	0	0	0	0
C20H12O8	-1.14079	0.205112	6	0	380.054	0.6	0.4	0.69	15	7	0.2	1	1	0	0	0
C17H16O10	-0.67094	-0.61724	4	3	380.075	0.941	0.588	0.42	10	0	0.235294	0	0	1	0	0
C14H21O10P	1.29122	0.425769	0	2	380.088	1.5	0.714	0	5	-5	-0.0714286	0	0	0	1	0
C21H16O7	-1.13374	-0.632488	5	2	380.09	0.762	0.333	0.6	14	7	-0.0952381	1	0	0	0	0
C18H20O9	0.891966	-0.503531	0	1	380.111	1.111	0.5	0.33	9	0	-0.111111	0	0	1	0	0
C17H20N2O8	0.496218	-0.0130991	3	6	380.123	1.176	0.471	0.27	9	1	0.117647	0	0	1	0	0
C15H25O9P	1.17859	0.412476	0	6	380.124	1.667	0.6	0	4	-5	-0.466667	0	0	0	1	0
C15H24O11	1.3079	0.497418	0	2	380.132	1.6	0.733	0	4	-7	-0.133333	0	0	0	1	0
C16H20N4O7	1.18139	-0.0606831	0	1	380.134	1.25	0.438	0.18	9	2	0.375	0	0	1	0	0
C18H24N2O7	1.08644	0.602231	0	3	380.159	1.333	0.389	0.2	8	1	-0.222222	0	0	1	0	0
C16H29O8P	1.25147	0.263413	0	3	380.161	1.812	0.5	0	3	-5	-0.8125	0	0	0	1	0
C17H24N4O6	1.09657	0.874019	0	2	380.17	1.412	0.353	0.1	8	2	0	0	0	1	0	0
C20H28O7	0.371181	-0.407563	4	4	380.184	1.4	0.35	0.21	7	0	-0.7	0	0	1	0	0
C17H33O7P	1.25239	0.870026	0	3	380.197	1.941	0.412	0	2	-5	-1.11765	0	0	0	1	0
C28H28O	1.1662	1.34282	0	1	380.215	1	0.036	0.53	15	14	-0.928571	1	0	0	0	0
C22H36O5	1.05742	0.0604348	0	8	380.257	1.636	0.227	0.13	5	0	-1.18182	0	0	0	1	0
C19H40O5S	0.891966	-0.503531	0	1	380.26	2.105	0.263	0	0	-5	-1.47368	0	0	0	0	1
C23H40O4	0.891966	-0.503531	0	1	380.293	1.739	0.174	0.1	4	0	-1.3913	0	0	0	1	0
C18H23NO8	0.630146	-0.241698	1	4	381.143	1.278	0.444	0.23	8	0	-0.222222	0	0	1	0	0
C17H23N3O7	1.08202	0.776074	0	2	381.154	1.353	0.412	0.14	8	1	0	0	0	1	0	0
C18H27N3O6	1.11594	1.00445	0	2	381.191	1.5	0.333	0.08	7	1	-0.333333	0	0	0	1	0
C20H31NO6	1.1316	-0.289255	0	1	381.216	1.55	0.3	0.12	6	0	-0.8	0	0	0	1	0
C19H10O9	-1.11422	0.440761	6	0	382.033	0.526	0.474	0.72	15	6	0.421053	1	1	0	0	0
C16H14O11	-0.733582	-0.200973	5	3	382.054	0.875	0.688	0.43	10	-1	0.5	0	0	1	0	0
C20H14O8	-0.810993	-0.286227	4	0	382.069	0.7	0.4	0.62	14	6	0.1	1	0	0	0	0
C14H23O10P	1.29724	0.452437	0	2	382.104	1.643	0.714	0	4	-6	-0.214286	0	0	0	1	0
C14H22O12	-0.401638	-0.398786	1	0	382.112	1.571	0.857	0	4	-8	0.142857	0	0	0	1	0
C18H22O9	-0.320752	-1.04808	1	1	382.127	1.222	0.5	0.26	8	-1	-0.222222	0	0	1	0	0
C17H22N2O8	1.17558	0.733972	0	3	382.138	1.294	0.471	0.18	8	0	0	0	0	1	0	0
C15H27O9P	1.26161	0.771147	0	3	382.14	1.8	0.6	0	3	-6	-0.6	0	0	0	1	0
C22H22O6	0.891966	-0.503531	0	1	382.142	1	0.273	0.47	12	6	-0.454545	0	0	1	0	0
C19H26O8	0.0732292	-0.871173	1	1	382.163	1.368	0.421	0.2	7	-1	-0.526316	0	0	1	0	0
C17H26N4O6	1.18139	-0.0606831	0	1	382.186	1.529	0.353	0	7	1	-0.117647	0	0	0	1	0
C17H34O7S	0.891966	-0.503531	0	1	382.203	2	0.412	0	1	-6	-1.05882	0	0	0	1	0
C21H34O6	0.738358	-0.298571	2	4	382.236	1.619	0.286	0.11	5	-1	-1.04762	0	0	0	1	0
C22H38O5	1.04598	-0.00173962	0	8	382.272	1.727	0.227	0.08	4	-1	-1.27273	0	0	0	1	0
C15H17N3O9	-1.50174	0.617998	2	0	383.097	1.133	0.6	0.2	9	0	0.666667	0	0	1	0	0
C20H17NO7	1.1316	-0.289255	0	1	383.101	0.85	0.35	0.55	13	6	0	1	0	0	0	0
C17H21NO9	0.224994	-0.280607	1	1	383.122	1.235	0.529	0.22	8	-1	0	0	0	1	0	0
C21H21NO6	1.03638	0.511546	0	2	383.137	1	0.286	0.47	12	6	-0.285714	0	0	1	0	0
C18H25NO8	0.67252	-0.0834814	1	3	383.159	1.389	0.444	0.15	7	-1	-0.333333	0	0	1	0	0
C17H25N3O7	1.13422	0.507978	0	3	383.17	1.471	0.412	0.05	7	0	-0.117647	0	0	1	0	0
C21H25N3O4	1.1662	1.34282	0	1	383.185	1.19	0.19	0.38	11	7	-0.380952	0	0	1	0	0
C19H29NO7	1.06034	-0.143172	0	3	383.195	1.526	0.368	0.1	6	-1	-0.631579	0	0	0	1	0
C20H33NO6	1.1316	-0.289255	0	1	383.231	1.65	0.3	0.06	5	-1	-0.9	0	0	0	1	0
C18H8O10	-0.985152	0.192423	5	0	384.012	0.444	0.556	0.77	15	5	0.666667	1	1	0	0	0
C12H17O12P	-0.401638	-0.398786	1	0	384.046	1.417	1	0	5	-7	0.583333	0	0	1	0	0
C19H12O9	-1.02335	0.286506	6	0	384.049	0.632	0.474	0.66	14	5	0.315789	1	0	0	0	0
C16H16O11	-0.920327	-0.780397	4	3	384.07	1	0.688	0.33	9	-2	0.375	0	0	1	0	0
C20H16O8	-0.462424	-0.513774	1	1	384.085	0.8	0.4	0.56	13	5	0	1	0	0	0	0
[truncated: 4,627 more rows]

## Sheet: Table S3_POMonly
Table S3. Results of Non-Metric multidimentional scaling analysis (NMDS) of POM samples based on Bray Curtis dissimilarity, including scores (samples) and molecular data loadings for the first two axes (NMDS1 and NMDS2) as shown in Figure S4B
Each formula is assigned to a molecular category and several indices are calculated (see table s7) to easily visualize main trends associated to the molecular loadings along NMDS1
In the sample name, L and D stands for light and dark conditions, and HW and Na for particulate organic matter (POM) extracted with hot water and NaOH, respectively.
In the molecular data it is additionally indicated the number of occurrences that each molecular formula appeared in each habitat (for ice- and snow-algae habitat up to 16 and 6 POM samples, respectively).
Notice that due to insufficient particulate material there are less samples for the red snow experiment
Samples	NMDS1	NMDS2	Occurrences in ice-algae dominated samples	Occurrences in snow-algae dominated samples	Neutral mass	H/C	O/C	AI-mod	DBE	DBE-O	NOSC	Aromatics	Condensed aromatics	Highly unsaturated	Unsaturated aliphatics	Saturated
T0_IceT	-0.315821	-0.275436	-	-	-	-	-	-	-	-	-	-	-	-	-	-
T4_IceLT	-0.296898	-0.185139	-	-	-	-	-	-	-	-	-	-	-	-	-	-
T7_IceLT	-0.296791	-0.175444	-	-	-	-	-	-	-	-	-	-	-	-	-	-
T12_IceLT	-0.45608	-0.202439	-	-	-	-	-	-	-	-	-	-	-	-	-	-
T22_IceLT	0.218079	0.367295	-	-	-	-	-	-	-	-	-	-	-	-	-	-
T4_IceDT	-0.367402	0.0295903	-	-	-	-	-	-	-	-	-	-	-	-	-	-
T12_IceDT	-0.517003	-0.17161	-	-	-	-	-	-	-	-	-	-	-	-	-	-
T22_IceDT	-0.227517	0.296333	-	-	-	-	-	-	-	-	-	-	-	-	-	-
T0_SnowHW	0.437237	-0.367692	-	-	-	-	-	-	-	-	-	-	-	-	-	-
T24_SnowLHW	0.498226	-0.29331	-	-	-	-	-	-	-	-	-	-	-	-	-	-
T24_SnowDHW	0.474998	-0.190002	-	-	-	-	-	-	-	-	-	-	-	-	-	-
T0_IceNa	-0.105213	0.176811	-	-	-	-	-	-	-	-	-	-	-	-	-	-
T4_IceLNa	-0.175072	0.0590687	-	-	-	-	-	-	-	-	-	-	-	-	-	-
T7_IceLNa	-0.0489568	0.454889	-	-	-	-	-	-	-	-	-	-	-	-	-	-
T12_IceLNa	-0.257447	0.113351	-	-	-	-	-	-	-	-	-	-	-	-	-	-
T22_IceLNa	0.133653	0.0381172	-	-	-	-	-	-	-	-	-	-	-	-	-	-
T4_IceDNa	-0.0625977	0.0457333	-	-	-	-	-	-	-	-	-	-	-	-	-	-
T12_IceDNa	-0.166136	0.134088	-	-	-	-	-	-	-	-	-	-	-	-	-	-
T22_IceDNa	-0.0854666	-0.0765936	-	-	-	-	-	-	-	-	-	-	-	-	-	-
T0_SnowNa	0.604495	0.029204	-	-	-	-	-	-	-	-	-	-	-	-	-	-
T24_SnowLNa	0.489028	0.132647	-	-	-	-	-	-	-	-	-	-	-	-	-	-
T24_SnowDNa	0.522685	0.0605382	-	-	-	-	-	-	-	-	-	-	-	-	-	-
Total formulae	NMDS1	NMDS2
7610
C4H6O3	0.0253226	0.0942252	16	6	102.032	1.5	0.75	0.2	2	-1	0	0	0	0	1	0
C5H10O2	0.354438	-0.075552	16	6	102.069	2	0.4	0	1	-1	-1.2	0	0	0	1	0
C4H9NO2	-0.743734	-0.270531	2	0	103.064	2.25	0.5	0	1	-1	-0.5	0	0	0	0	0
C4H8O3	0.216411	0.71103	2	0	104.048	2	0.75	0	1	-2	-0.5	0	0	0	1	0
C6H4O2	-0.549244	0.0724582	5	0	108.022	0.667	0.333	0.8	5	3	0	1	1	0	0	0
C7H8O	-0.338661	0.210614	16	6	108.058	1.143	0.143	0.54	4	3	-0.857143	1	0	0	0	0
C6H7NO	0.0195807	-0.353353	5	3	109.053	1.167	0.167	0.56	4	3	-0.333333	1	0	0	0	0
C6H6O2	-0.341164	0.170891	16	6	110.037	1	0.333	0.6	4	2	-0.333333	1	0	0	0	0
C7H10O	0.0864745	0.0653388	16	6	110.074	1.429	0.143	0.38	3	2	-1.14286	0	0	1	0	0
C5H5NO2	-0.366363	0.5391	7	0	111.033	1	0.4	0.67	4	2	0.4	1	1	0	0	0
C4H4N2O2	-0.462301	0.364641	3	0	112.028	1	0.5	1	4	2	1.5	1	1	0	0	0
C6H8O2	0.0394122	0.128417	16	6	112.053	1.333	0.333	0.4	3	1	-0.666667	0	0	1	0	0
C5H7NO2	-0.200134	-0.261799	2	1	113.048	1.4	0.4	0.33	3	1	0	0	0	1	0	0
C5H6O3	0.033568	-0.00616845	16	6	114.032	1.2	0.6	0.43	3	0	0	0	0	1	0	0
C6H10O2	0.260816	0.00687608	15	6	114.069	1.667	0.333	0.2	2	0	-1	0	0	0	1	0
C7H14O	0.196228	0.250009	8	5	114.105	2	0.143	0.08	1	0	-1.71429	0	0	0	1	0
C4H5NO3	-0.358845	0.171815	1	0	115.027	1.25	0.75	0.33	3	0	1	0	0	1	0	0
C5H9NO2	-0.430616	-0.399544	6	1	115.064	1.8	0.4	0	2	0	-0.4	0	0	0	1	0
C4H4O4	-0.0668766	0.0243222	14	5	116.012	1	1	0.5	3	-1	1	0	0	1	0	0
C5H8O3	0.0388753	0.124039	16	6	116.048	1.6	0.6	0.14	2	-1	-0.4	0	0	0	1	0
C5H11NO2	-0.286851	-0.434788	7	3	117.08	2.2	0.4	0	1	-1	-0.8	0	0	0	0	0
C4H6O4	0.227251	0.148889	5	5	118.027	1.5	1	0	2	-2	0.5	0	0	0	1	0
C8H6O	-0.465719	0.15331	9	0	118.042	0.75	0.125	0.73	6	5	-0.5	1	1	0	0	0
C7H5NO	-0.358845	0.171815	1	0	119.038	0.714	0.143	0.82	6	5	0	1	1	0	0	0
C7H4O2	-0.344131	0.351686	15	0	120.022	0.571	0.286	0.83	6	4	0	1	1	0	0	0
C4H8O4	-0.603733	-0.508805	1	0	120.043	2	1	0	1	-3	0	0	0	0	1	0
C9H12	0.994583	-0.810283	0	1	120.094	1.333	0	0.44	4	4	-1.33333	0	0	1	0	0
C7H7NO	0.252934	-0.787705	1	1	121.053	1	0.143	0.64	5	4	-0.285714	1	0	0	0	0
C6H5NO2	-0.0989484	-0.130725	3	1	123.033	0.833	0.333	0.75	5	3	0.333333	1	1	0	0	0
C7H9NO	0.0181771	-0.47206	5	3	123.069	1.286	0.143	0.45	4	3	-0.571429	0	0	1	0	0
C7H8O2	-0.168156	0.177255	16	6	124.053	1.143	0.286	0.5	4	2	-0.571429	0	0	1	0	0
C6H7NO2	-0.103356	-0.0603858	11	3	125.048	1.167	0.333	0.5	4	2	0	0	0	1	0	0
C4H2N2O3	-0.464267	0.833085	1	0	126.007	0.5	0.75	3	5	2	2.5	1	1	0	0	0
C6H9NO2	0.35961	-0.667797	4	3	127.064	1.5	0.333	0.25	3	1	-0.333333	0	0	0	1	0
C5H4O4	-0.0189696	0.202302	4	2	128.011	0.8	0.8	0.67	4	0	0.8	1	1	0	0	0
C6H8O3	0.270797	-0.0873195	15	6	128.048	1.333	0.5	0.33	3	0	-0.333333	0	0	1	0	0
C5H8N2O2	-0.338269	0.129633	5	1	128.059	1.6	0.4	0	3	1	0.4	0	0	0	1	0
C8H16O	-0.0244856	0.308753	16	6	128.121	2	0.125	0.07	1	0	-1.75	0	0	0	1	0
C5H7NO3	-0.192371	0.188707	16	4	129.043	1.4	0.6	0.2	3	0	0.4	0	0	1	0	0
C6H11NO2	0.10083	-0.886603	1	1	129.08	1.833	0.333	0	2	0	-0.666667	0	0	0	1	0
C9H6O	-0.178725	-0.206283	1	0	130.042	0.667	0.111	0.76	7	6	-0.444444	1	1	0	0	0
C7H14O2	0.0504716	0.258014	15	6	130.1	2	0.286	0	1	-1	-1.42857	0	0	0	1	0
C6H14N2O	0.994583	-0.810283	0	1	130.111	2.333	0.167	0	1	0	-1	0	0	0	0	0
C6H13NO2	-0.124938	-0.0570093	16	6	131.095	2.167	0.333	0	1	-1	-1	0	0	0	0	0
C8H4O2	-0.426646	-0.177332	3	0	132.022	0.5	0.25	0.86	7	5	0	1	1	0	0	0
C5H8O4	0.0143507	0.136918	16	6	132.043	1.6	0.8	0	2	-2	0	0	0	0	1	0
C9H8O	-0.331852	0.151851	14	1	132.058	0.889	0.111	0.65	6	5	-0.666667	1	0	0	0	0
C8H8N2	-0.340883	0.380897	1	0	132.069	1	0	0.67	6	6	-0.25	1	1	0	0	0
C6H12O3	0.111709	0.220997	12	5	132.079	2	0.5	0	1	-2	-1	0	0	0	1	0
C5H16N4	0.947891	-0.522357	0	1	132.138	3.2	0	0	0	0	-0.8	0	0	0	0	1
C4H7NO4	0.0241916	-0.0378083	6	2	133.038	1.75	1	0	2	-2	1	0	0	0	1	0
C8H6O2	-0.410161	0.212773	16	0	134.037	0.75	0.25	0.71	6	4	-0.25	1	1	0	0	0
C9H10O	0.0833553	0.126103	16	6	134.074	1.111	0.111	0.53	5	4	-0.888889	1	0	0	0	0
C10H14	0.994583	-0.810283	0	1	134.11	1.4	0	0.4	4	4	-1.4	0	0	1	0	0
C7H5NO2	-0.404949	0.114731	11	1	135.033	0.714	0.286	0.8	6	4	0.285714	1	1	0	0	0
C8H9NO	-0.0406532	-0.209518	7	3	135.069	1.125	0.125	0.54	5	4	-0.5	1	0	0	0	0
C7H4O3	-0.41417	0.267688	15	0	136.017	0.571	0.429	0.82	6	3	0.285714	1	1	0	0	0
C7H7NO2	-0.124158	-0.0416864	13	3	137.048	1	0.286	0.6	5	3	0	1	0	0	0	0
C8H11NO	0.31169	-0.359715	4	3	137.085	1.375	0.125	0.38	4	3	-0.75	0	0	1	0	0
C6H2O4	-0.603733	-0.508805	1	0	137.996	0.333	0.667	1	6	2	1	1	1	0	0	0
C8H10O2	0.200061	-0.0016245	16	6	138.069	1.25	0.25	0.43	4	2	-0.75	0	0	1	0	0
C9H14O	0.163264	-0.0125307	16	6	138.105	1.556	0.111	0.29	3	2	-1.33333	0	0	0	1	0
C6H5NO3	-0.242869	0.262267	14	3	139.027	0.833	0.5	0.71	5	2	0.666667	1	1	0	0	0
C7H9NO2	-0.170946	-0.20302	13	3	139.064	1.286	0.286	0.4	4	2	-0.285714	0	0	1	0	0
C6H4O4	-0.393098	0.131548	15	2	140.012	0.667	0.667	0.75	5	1	0.666667	1	1	0	0	0
C9H16O	-0.0252586	0.270976	16	6	140.121	1.778	0.111	0.18	2	1	-1.55556	0	0	0	1	0
C6H7NO3	0.994583	-0.810283	0	1	141.043	1.167	0.5	0.43	4	1	0.333333	0	0	1	0	0
C7H11NO2	0.167297	-0.204382	3	2	141.08	1.571	0.286	0.2	3	1	-0.571429	0	0	0	1	0
C8H15NO	-1.04618	-0.4711	1	0	141.116	1.875	0.125	0.08	2	1	-1.25	0	0	0	1	0
C7H10O3	0.00943559	0.00558081	16	3	142.064	1.429	0.429	0.27	3	0	-0.571429	0	0	1	0	0
C6H10N2O2	-0.340883	0.380897	1	0	142.075	1.667	0.333	0	3	1	0	0	0	0	1	0
C9H18O	0.113839	0.469334	6	2	142.136	2	0.111	0.06	1	0	-1.77778	0	0	0	1	0
C6H9NO3	-0.443159	-0.522764	2	0	143.059	1.5	0.5	0.14	3	0	0	0	0	0	1	0
C7H13NO2	-0.0903094	-0.685273	3	2	143.095	1.857	0.286	0	2	0	-0.857143	0	0	0	1	0
C5H8N2O3	-0.603733	-0.508805	1	0	144.054	1.6	0.6	0	3	0	0.8	0	0	0	1	0
C7H12O3	0.0293336	0.189267	16	6	144.079	1.714	0.429	0.09	2	-1	-0.857143	0	0	0	1	0
C8H16O2	-0.000954128	0.290614	16	6	144.116	2	0.25	0	1	-1	-1.5	0	0	0	1	0
C7H16N2O	0.169944	-0.775546	1	1	144.127	2.286	0.143	0	1	0	-1.14286	0	0	0	0	0
C9H7NO	-0.264252	0.119744	16	3	145.053	0.778	0.111	0.73	7	6	-0.222222	1	1	0	0	0
C6H11NO3	0.915666	-0.85125	0	3	145.074	1.833	0.5	0	2	-1	-0.333333	0	0	0	1	0
C5H6O5	0.189571	-0.241693	6	4	146.022	1.2	1	0.2	3	-2	0.8	0	0	1	0	0
C9H6O2	-0.45086	0.158378	16	0	146.037	0.667	0.222	0.75	7	5	-0.222222	1	1	0	0	0
C6H10O4	0.451211	-0.134606	16	6	146.058	1.667	0.667	0	2	-2	-0.333333	0	0	0	1	0
C5H10N2O3	-0.603635	-0.496506	2	0	146.07	2	0.6	0	2	-1	0.4	0	0	0	1	0
C10H10O	-0.274434	-0.0294786	11	3	146.074	1	0.1	0.58	6	5	-0.8	1	0	0	0	0
C7H14O3	0.0795902	0.240792	15	6	146.095	2	0.429	0	1	-2	-1.14286	0	0	0	1	0
C8H5NO2	-0.234463	0.543815	7	0	147.033	0.625	0.25	0.83	7	5	0.25	1	1	0	0	0
C5H9NO4	-0.0667345	0.220798	9	2	147.054	1.8	0.8	0	2	-2	0.4	0	0	0	1	0
C9H9NO	-0.774134	-0.459277	5	0	147.069	1	0.111	0.6	6	5	-0.444444	1	0	0	0	0
C8H4O3	-0.388037	0.242341	14	0	148.017	0.5	0.375	0.85	7	4	0.25	1	1	0	0	0
C5H8O5	0.920185	-0.237636	1	6	148.038	1.6	1	0	2	-3	0.4	0	0	0	1	0
C6H12O4	0.926726	-0.925027	0	2	148.074	2	0.667	0	1	-3	-0.666667	0	0	0	1	0
C8H7NO2	-0.458813	-0.116281	10	1	149.048	0.875	0.25	0.67	6	4	0	1	1	0	0	0
C9H11NO	0.197301	-0.321969	3	2	149.085	1.222	0.111	0.47	5	4	-0.666667	0	0	1	0	0
C8H9NO2	-0.0903853	-0.3811	10	3	151.064	1.125	0.25	0.5	5	3	-0.25	0	0	1	0	0
C9H13NO	0.2234	-0.558594	3	3	151.1	1.444	0.111	0.33	4	3	-0.888889	0	0	1	0	0
C10H16O	0.299104	-0.0313647	16	6	152.121	1.6	0.1	0.26	3	2	-1.4	0	0	0	1	0
C7H7NO3	-0.136654	-0.149912	11	3	153.043	1	0.429	0.56	5	2	0.285714	1	0	0	0	0
C8H11NO2	-0.216646	-0.0890412	12	3	153.08	1.375	0.25	0.33	4	2	-0.5	0	0	1	0	0
C10H18O	-0.0765732	0.295435	16	6	154.136	1.8	0.1	0.16	2	1	-1.6	0	0	0	1	0
C6H5NO4	-0.34181	0.285979	10	0	155.022	0.833	0.667	0.67	5	1	1	1	1	0	0	0
C7H9NO3	-0.33996	-0.191136	8	3	155.059	1.286	0.429	0.33	4	1	0	0	0	1	0	0
C8H13NO2	0.368823	-0.648828	5	3	155.095	1.625	0.25	0.17	3	1	-0.75	0	0	0	1	0
C6H4O5	-0.320968	0.328888	5	0	156.006	0.667	0.833	0.71	5	0	1	1	1	0	0	0
C11H8O	-0.923713	-0.557021	1	0	156.058	0.727	0.091	0.71	8	7	-0.545455	1	1	0	0	0
C7H12N2O2	-0.000668145	0.30817	10	2	156.09	1.714	0.286	0	3	1	-0.285714	0	0	0	1	0
C9H16O2	0.0445884	0.185403	16	6	156.116	1.778	0.222	0.12	2	0	-1.33333	0	0	0	1	0
C10H20O	0.351165	0.51958	4	2	156.152	2	0.1	0.05	1	0	-1.8	0	0	0	1	0
C6H7NO4	-0.524432	0.323103	1	0	157.038	1.167	0.667	0.33	4	0	0.666667	0	0	1	0	0
C7H11NO3	-0.18527	-0.278314	10	3	157.074	1.571	0.429	0.11	3	0	-0.285714	0	0	0	1	0
C8H15NO2	0.0302502	-0.498933	5	3	157.111	1.875	0.25	0	2	0	-1	0	0	0	1	0
C6H6O3S	-0.923713	-0.557021	1	0	158.004	1	0.5	0.43	4	1	0.333333	0	0	1	0	0
C6H6O5	-0.179534	-0.0242743	11	3	158.022	1	0.833	0.43	4	-1	0.666667	0	0	1	0	0
C10H6O2	-0.354925	0.232245	3	0	158.037	0.6	0.2	0.78	8	6	-0.2	1	1	0	0	0
C11H10O	-0.358051	-0.217763	11	2	158.074	0.909	0.091	0.62	7	6	-0.727273	1	0	0	0	0
C8H14O3	0.0453733	0.20571	16	6	158.095	1.75	0.375	0.08	2	-1	-1	0	0	0	1	0
C6H9NO4	0.421622	-0.389591	2	1	159.054	1.5	0.667	0	3	-1	0.333333	0	0	0	1	0
C10H9NO	-0.657073	-0.367337	3	0	159.069	0.9	0.1	0.65	7	6	-0.4	1	0	0	0	0
C7H13NO3	0.523935	-0.593798	8	6	159.09	1.857	0.429	0	2	-1	-0.571429	0	0	0	1	0
C9H4O3	-0.440387	0.169754	10	0	160.017	0.444	0.333	0.87	8	5	0.222222	1	1	0	0	0
C6H8O5	0.26902	-0.0701474	11	6	160.038	1.333	0.833	0.14	3	-2	0.333333	0	0	1	0	0
C7H12O4	0.115918	0.166575	16	6	160.074	1.714	0.571	0	2	-2	-0.571429	0	0	0	1	0
C8H16O3	0.0483431	0.266699	16	6	160.11	2	0.375	0	1	-2	-1.25	0	0	0	1	0
C9H7NO2	-0.408207	0.154761	13	0	161.048	0.778	0.222	0.71	7	5	0	1	1	0	0	0
C10H11NO	-0.348716	-0.44175	4	1	161.085	1.1	0.1	0.53	6	5	-0.6	1	0	0	0	0
C9H6O3	-0.44133	0.0919905	16	4	162.032	0.667	0.333	0.73	7	4	0	1	1	0	0	0
C6H10O5	-0.18869	0.0803924	15	5	162.053	1.667	0.833	0	2	-3	0	0	0	0	1	0
C10H10O2	-0.0970942	0.0747826	16	6	162.069	1	0.2	0.56	6	4	-0.6	1	0	0	0	0
C7H14O4	0.335988	0.0411892	4	3	162.09	2	0.571	0	1	-3	-0.857143	0	0	0	1	0
C11H14O	0.0455383	0.0565115	16	6	162.105	1.273	0.091	0.43	5	4	-1.09091	0	0	1	0	0
C12H18	0.994583	-0.810283	0	1	162.141	1.5	0	0.33	4	4	-1.5	0	0	0	1	0
C8H5NO3	-0.365656	0.273977	15	1	163.027	0.625	0.375	0.82	7	4	0.5	1	1	0	0	0
C9H9NO2	-0.298567	-0.0715973	14	3	163.064	1	0.222	0.57	6	4	-0.222222	1	0	0	0	0
C10H13NO	-0.209719	-0.484047	3	1	163.1	1.3	0.1	0.41	5	4	-0.8	0	0	1	0	0
C8H4O4	-0.372497	0.285123	16	0	164.012	0.5	0.5	0.83	7	3	0.5	1	1	0	0	0
C9H12N2O	0.0381406	-0.0488735	2	0	164.096	1.333	0.111	0.38	5	4	-0.444444	0	0	1	0	0
C11H16O	0.0703375	0.124251	16	6	164.121	1.455	0.091	0.33	4	3	-1.27273	0	0	1	0	0
C8H7NO3	-0.358132	-0.156587	13	3	165.043	0.875	0.375	0.64	6	3	0.25	1	0	0	0	0
C9H11NO2	-0.205915	-0.0263305	16	5	165.08	1.222	0.222	0.43	5	3	-0.444444	0	0	1	0	0
C10H15NO	0.495701	-0.563855	1	2	165.116	1.5	0.1	0.29	4	3	-1	0	0	0	1	0
C7H2O5	-0.358845	0.171815	1	0	165.991	0.286	0.714	1	7	2	1.14286	1	1	0	0	0
C8H10N2O2	-0.491163	-0.580216	2	0	166.075	1.25	0.25	0.4	5	3	0	0	0	1	0	0
C11H18O	0.0739301	0.184361	15	6	166.136	1.636	0.091	0.24	3	2	-1.45455	0	0	0	1	0
C7H5NO4	-0.218271	0.622274	6	0	167.022	0.714	0.571	0.75	6	2	0.857143	1	1	0	0	0
C8H9NO3	-0.115382	-0.144335	13	4	167.059	1.125	0.375	0.45	5	2	0	0	0	1	0	0
C9H13NO2	-0.239637	-0.190089	11	4	167.095	1.444	0.222	0.29	4	2	-0.666667	0	0	1	0	0
C7H4O5	-0.488197	0.137935	15	0	168.006	0.571	0.714	0.78	6	1	0.857143	1	1	0	0	0
C7H8N2O3	-0.145588	-0.351729	2	1	168.054	1.143	0.429	0.43	5	2	0.571429	0	0	1	0	0
C12H8O	-0.479999	-0.119139	6	0	168.058	0.667	0.083	0.74	9	8	-0.5	1	1	0	0	0
C8H12N2O2	-0.330146	0.227564	12	0	168.09	1.5	0.25	0.2	4	2	-0.25	0	0	0	1	0
C11H20O	-0.000805844	0.306528	13	5	168.152	1.818	0.091	0.14	2	1	-1.63636	0	0	0	1	0
C7H7NO4	-0.200727	0.0475673	11	3	169.038	1	0.571	0.5	5	1	0.571429	0	0	1	0	0
C8H11NO3	0.0161673	-0.356663	9	3	169.074	1.375	0.375	0.27	4	1	-0.25	0	0	1	0	0
C9H15NO2	0.167952	-0.31021	11	3	169.111	1.667	0.222	0.14	3	1	-0.888889	0	0	0	1	0
C11H6O2	-0.399808	0.166014	3	0	170.037	0.545	0.182	0.8	9	7	-0.181818	1	1	0	0	0
C12H10O	-0.67457	-0.297969	8	0	170.074	0.833	0.083	0.65	8	7	-0.666667	1	0	0	0	0
C8H14N2O2	-0.391271	-0.0489853	5	0	170.106	1.75	0.25	0	3	1	-0.5	0	0	0	1	0
C10H18O2	0.0783942	0.139213	16	6	170.131	1.8	0.2	0.11	2	0	-1.4	0	0	0	1	0
C11H22O	0.744804	0.29158	1	1	170.168	2	0.091	0.05	1	0	-1.81818	0	0	0	1	0
C7H9NO4	0.696274	-0.773816	1	3	171.054	1.286	0.571	0.25	4	0	0.285714	0	0	1	0	0
C8H13NO3	0.635483	-0.517495	1	3	171.09	1.625	0.375	0.09	3	0	-0.5	0	0	0	1	0
C9H17NO2	-0.603733	-0.508805	1	0	171.126	1.889	0.222	0	2	0	-1.11111	0	0	0	1	0
C7H8O5	0.169915	-0.103688	14	6	172.038	1.143	0.714	0.33	4	-1	0.285714	0	0	1	0	0
C11H8O2	-0.40632	0.244527	16	0	172.053	0.727	0.182	0.7	8	6	-0.363636	1	1	0	0	0
C7H12N2O3	-0.280101	0.38711	8	0	172.085	1.714	0.429	0	3	0	0	0	0	0	1	0
C12H12O	-0.403835	-0.476715	8	2	172.089	1	0.083	0.57	7	6	-0.833333	1	0	0	0	0
C10H7NO2	-0.639544	-0.411161	4	0	173.048	0.7	0.2	0.75	8	6	0	1	1	0	0	0
C7H11NO4	0.112758	-0.471712	5	3	173.069	1.571	0.571	0	3	-1	0	0	0	0	1	0
C11H11NO	-0.603733	-0.508805	1	0	173.085	1	0.091	0.58	7	6	-0.545455	1	0	0	0	0
C8H15NO3	0.648968	-0.553109	4	6	173.106	1.875	0.375	0	2	-1	-0.75	0	0	0	1	0
C10H6O3	-0.489767	0.0798283	16	0	174.032	0.6	0.3	0.76	8	5	0	1	1	0	0	0
C7H10O5	0.51657	-0.194136	16	6	174.053	1.429	0.714	0.11	3	-2	0	0	0	1	0	0
C8H14O4	0.104968	0.218166	16	6	174.09	1.75	0.5	0	2	-2	-0.75	0	0	0	1	0
C7H14N2O3	0.619327	-0.549319	1	1	174.101	2	0.429	0	2	-1	-0.285714	0	0	0	1	0
C12H14O	-0.0999343	-0.0179348	14	6	174.105	1.167	0.083	0.48	6	5	-1	0	0	1	0	0
C9H18O3	0.018654	0.326551	16	6	174.126	2	0.333	0	1	-2	-1.33333	0	0	0	1	0
C9H5NO3	-0.389461	0.0711699	4	0	175.027	0.556	0.333	0.85	8	5	0.444444	1	1	0	0	0
C10H9NO2	-0.266808	-0.123314	13	3	175.064	0.9	0.2	0.62	7	5	-0.2	1	0	0	0	0
C11H13NO	0.515599	-0.515468	1	2	175.1	1.182	0.091	0.47	6	5	-0.727273	0	0	1	0	0
C9H4O4	-0.552465	0.00279198	15	0	176.012	0.444	0.444	0.86	8	4	0.444444	1	1	0	0	0
C6H8O6	-0.149343	-0.146396	6	2	176.033	1.333	1	0	3	-3	0.666667	0	0	1	0	0
C7H12O5	0.101057	0.145852	16	6	176.069	1.714	0.714	0	2	-3	-0.285714	0	0	0	1	0
C8H16O4	0.210684	0.0470977	16	6	176.105	2	0.5	0	1	-3	-1	0	0	0	1	0
C12H16O	0.0373688	0.0293563	15	6	176.121	1.333	0.083	0.39	5	4	-1.16667	0	0	1	0	0
C9H7NO3	-0.485542	0.0472074	15	1	177.043	0.778	0.333	0.69	7	4	0.222222	1	1	0	0	0
C10H11NO2	-0.125265	-0.0313949	14	3	177.08	1.1	0.2	0.5	6	4	-0.4	0	0	1	0	0
C11H15NO	0.871987	-1.01759	0	1	177.116	1.364	0.091	0.37	5	4	-0.909091	0	0	1	0	0
C6H10O6	0.733935	0.0438776	3	4	178.048	1.667	1	0	2	-4	0.333333	0	0	0	1	0
C12H18O	0.0658175	0.176992	15	6	178.136	1.5	0.083	0.3	4	3	-1.33333	0	0	0	1	0
C8H5NO4	-0.507285	0.0727266	14	0	179.022	0.625	0.5	0.8	7	3	0.75	1	1	0	0	0
C11H17NO	0.50094	-0.882847	1	2	179.132	1.545	0.091	0.26	4	3	-1.09091	0	0	0	1	0
C8H8N2O3	0.871987	-1.01759	0	1	180.054	1	0.375	0.56	6	3	0.5	1	0	0	0	0
C6H12O6	-0.283758	0.0513357	6	0	180.064	2	1	0	1	-5	0	0	0	0	1	0
C9H12N2O2	-0.192889	0.31521	2	0	180.09	1.333	0.222	0.33	5	3	-0.222222	0	0	1	0	0
C8H7NO4	-0.25837	0.00530636	13	3	181.038	0.875	0.5	0.6	6	2	0.5	1	0	0	0	0
C9H11NO3	-0.0732105	-5.78174e-05	16	6	181.074	1.222	0.333	0.38	5	2	-0.222222	0	0	1	0	0
C10H15NO2	-0.254882	-0.418125	9	3	181.111	1.5	0.2	0.25	4	2	-0.8	0	0	0	1	0
C12H6O2	-0.116605	1.04753	2	0	182.037	0.5	0.167	0.82	10	8	-0.166667	1	1	0	0	0
C8H10N2O3	-0.452628	-0.185152	6	0	182.07	1.25	0.375	0.33	5	2	0.25	0	0	1	0	0
C13H10O	-0.380242	0.135962	3	0	182.074	0.769	0.077	0.68	9	8	-0.615385	1	1	0	0	0
C9H14N2O2	-0.398146	-0.599771	6	2	182.106	1.556	0.222	0.17	4	2	-0.444444	0	0	0	1	0
C11H18O2	-0.0152063	0.239815	16	6	182.131	1.636	0.182	0.2	3	1	-1.27273	0	0	0	1	0
C12H22O	0.0518314	0.428324	7	2	182.168	1.833	0.083	0.13	2	1	-1.66667	0	0	0	1	0
C7H5NO5	-0.253314	0.314906	4	0	183.017	0.714	0.714	0.71	6	1	1.14286	1	1	0	0	0
C8H9NO4	-0.141659	0.0248562	14	4	183.054	1.125	0.5	0.4	5	1	0.25	0	0	1	0	0
C9H13NO3	0.0327719	-0.163704	10	5	183.09	1.444	0.333	0.23	4	1	-0.444444	0	0	1	0	0
C10H17NO2	0.299902	-0.62188	4	4	183.126	1.7	0.2	0.12	3	1	-1	0	0	0	1	0
C7H4O6	-1.04618	-0.4711	1	0	184.001	0.571	0.857	0.75	6	0	1.14286	1	1	0	0	0
C12H8O2	-0.453057	0.162384	14	0	184.053	0.667	0.167	0.73	9	7	-0.333333	1	1	0	0	0
C8H12N2O3	-0.220894	-0.675693	3	2	184.085	1.5	0.375	0.11	4	1	0	0	0	0	1	0
C13H12O	-0.349224	0.283799	2	0	184.089	0.923	0.077	0.6	8	7	-0.769231	1	0	0	0	0
C9H16N2O2	-0.203694	-0.384814	8	3	184.122	1.778	0.222	0	3	1	-0.666667	0	0	0	1	0
C11H20O2	0.00278578	0.251505	16	6	184.147	1.818	0.182	0.1	2	0	-1.45455	0	0	0	1	0
C11H7NO2	-0.242631	0.152711	2	0	185.048	0.636	0.182	0.78	9	7	0	1	1	0	0	0
C8H11NO4	0.0319468	-0.137585	14	5	185.069	1.375	0.5	0.2	4	0	0	0	0	1	0	0
C7H11N3O3	-0.358845	0.171815	1	0	185.081	1.571	0.429	0	4	1	0.571429	0	0	0	1	0
C9H15NO3	0.0959772	-0.442953	6	3	185.106	1.667	0.333	0.08	3	0	-0.666667	0	0	0	1	0
C10H19NO2	0.188601	-0.515725	1	1	185.142	1.9	0.2	0	2	0	-1.2	0	0	0	1	0
C7H6O4S	-0.132755	0.134649	1	0	185.999	0.857	0.571	0.5	5	1	0.571429	0	0	1	0	0
C11H6O3	-0.35868	0.313965	15	0	186.032	0.545	0.273	0.79	9	6	0	1	1	0	0	0
C7H10N2O4	-0.0642998	-0.261626	7	2	186.065	1.429	0.571	0	4	0	0.571429	0	0	1	0	0
C8H14N2O3	0.0917674	-0.0326912	6	2	186.101	1.75	0.375	0	3	0	-0.25	0	0	0	1	0
C13H14O	0.0242867	-0.610833	1	1	186.105	1.077	0.077	0.52	7	6	-0.923077	1	0	0	0	0
C10H18O3	-0.0108718	0.253957	16	6	186.126	1.8	0.3	0.06	2	-1	-1.2	0	0	0	1	0
C11H22O2	-0.0918989	0.469165	9	2	186.163	2	0.182	0	1	-1	-1.63636	0	0	0	1	0
C10H5NO3	-0.358845	0.171815	1	0	187.027	0.5	0.3	0.87	9	6	0.4	1	1	0	0	0
C11H9NO2	-0.437085	0.148655	11	0	187.064	0.818	0.182	0.67	8	6	-0.181818	1	1	0	0	0
C8H13NO4	0.0230671	-0.511959	9	3	187.085	1.625	0.5	0	3	-1	-0.25	0	0	0	1	0
C9H17NO3	0.581856	-0.40007	1	3	187.121	1.889	0.333	0	2	-1	-0.888889	0	0	0	1	0
C8H17N3O2	-0.0724524	0.58058	5	1	187.133	2.125	0.25	0	2	0	-0.5	0	0	0	0	0
C10H4O4	-0.391846	0.182513	13	0	188.012	0.4	0.4	0.88	9	5	0.4	1	1	0	0	0
C7H8O4S	0.994583	-0.810283	0	1	188.015	1.143	0.571	0.25	4	0	0.285714	0	0	1	0	0
C8H12O5	0.26638	0.0200224	16	6	188.069	1.5	0.625	0.09	3	-2	-0.25	0	0	0	1	0
C8H16N2O3	0.0134624	0.143536	7	4	188.117	2	0.375	0	2	-1	-0.5	0	0	0	1	0
C13H16O	0.0656555	-0.0956999	12	6	188.121	1.231	0.077	0.44	6	5	-1.07692	0	0	1	0	0
C10H20O3	0.0327902	0.318119	16	6	188.142	2	0.3	0	1	-2	-1.4	0	0	0	1	0
C10H7NO3	-0.315014	0.128739	16	3	189.043	0.7	0.3	0.73	8	5	0.2	1	1	0	0	0
C7H11NO5	0.98466	-0.71216	0	3	189.064	1.571	0.714	0	3	-2	0.285714	0	0	0	1	0
C11H11NO2	-0.262201	-0.245445	12	3	189.08	1	0.182	0.56	7	5	-0.363636	1	0	0	0	0
C8H15NO4	0.136145	-0.892601	1	1	189.101	1.875	0.5	0	2	-2	-0.5	0	0	0	1	0
C12H15NO	-0.358845	0.171815	1	0	189.116	1.25	0.083	0.43	6	5	-0.833333	0	0	1	0	0
C7H10O6	0.723326	-0.209739	3	6	190.048	1.429	0.857	0	3	-3	0.285714	0	0	1	0	0
C8H14O5	0.136836	0.118556	16	6	190.085	1.75	0.625	0	2	-3	-0.5	0	0	0	1	0
C9H18O4	0.0595562	0.147254	16	6	190.121	2	0.444	0	1	-3	-1.11111	0	0	0	1	0
C13H18O	0.00159975	0.131885	16	6	190.136	1.385	0.077	0.36	5	4	-1.23077	0	0	1	0	0
C9H5NO4	-0.327265	0.360083	14	0	191.022	0.556	0.444	0.83	8	4	0.666667	1	1	0	0	0
C10H9NO3	-0.29633	0.0246458	16	4	191.059	0.9	0.3	0.6	7	4	0	1	0	0	0	0
C11H13NO2	-0.0652479	-0.0670103	14	5	191.095	1.182	0.182	0.44	6	4	-0.545455	0	0	1	0	0
C12H17NO	0.912213	-0.755137	0	2	191.132	1.417	0.083	0.33	5	4	-1	0	0	1	0	0
C9H4O5	-0.393394	0.284674	16	0	192.006	0.444	0.556	0.85	8	3	0.666667	1	1	0	0	0
C6H8O7	-0.524432	0.323103	1	0	192.028	1.333	1.167	0	3	-4	1	0	0	1	0	0
C7H12O6	0.972099	-0.671635	0	2	192.064	1.714	0.857	0	2	-4	0	0	0	0	1	0
C10H12N2O2	-0.260035	0.312679	4	0	192.09	1.2	0.2	0.43	6	4	-0.2	0	0	1	0	0
C8H16O5	0.959173	-0.155273	1	6	192.1	2	0.625	0	1	-4	-0.75	0	0	0	1	0
C13H20O	0.113193	0.168713	12	6	192.152	1.538	0.077	0.28	4	3	-1.38462	0	0	0	1	0
C9H7NO4	-0.416922	0.0876583	15	2	193.038	0.778	0.444	0.67	7	3	0.444444	1	1	0	0	0
C10H11NO3	0.099921	-0.180486	16	6	193.074	1.1	0.3	0.47	6	3	-0.2	0	0	1	0	0
C11H15NO2	0.0302459	-0.169152	12	5	193.111	1.364	0.182	0.33	5	3	-0.727273	0	0	1	0	0
C12H19NO	0.871987	-1.01759	0	1	193.147	1.583	0.083	0.24	4	3	-1.16667	0	0	0	1	0
C13H6O2	-0.178725	-0.206283	1	0	194.037	0.462	0.154	0.83	11	9	-0.153846	1	1	0	0	0
C6H10O7	-0.067708	-0.185926	2	1	194.043	1.667	1.167	0	2	-5	0.666667	0	0	0	1	0
C14H10O	-0.178725	-0.206283	1	0	194.074	0.714	0.071	0.7	10	9	-0.571429	1	1	0	0	0
C10H14N2O2	-0.307352	-0.00362404	7	0	194.106	1.4	0.2	0.29	5	3	-0.4	0	0	1	0	0
C8H5NO5	-0.292009	0.369424	10	0	195.017	0.625	0.625	0.78	7	2	1	1	1	0	0	0
C9H9NO4	-0.179525	-0.175346	14	3	195.054	1	0.444	0.5	6	2	0.222222	0	0	1	0	0
C11H17NO2	0.220963	-0.715818	3	3	195.126	1.545	0.182	0.22	4	2	-0.909091	0	0	0	1	0
C8H4O6	-0.43117	0.259088	15	0	196.001	0.5	0.75	0.8	7	1	1	1	1	0	0	0
C13H8O2	-0.353761	0.0654578	15	1	196.053	0.615	0.154	0.75	10	8	-0.307692	1	1	0	0	0
C6H12O7	-0.202054	0.266334	4	0	196.059	2	1.167	0	1	-6	0.333333	0	0	0	1	0
C9H12N2O3	0.264984	-0.609598	3	3	196.085	1.333	0.333	0.27	5	2	0	0	0	1	0	0
C10H16N2O2	0.917363	-0.940858	0	2	196.122	1.6	0.2	0.14	4	2	-0.6	0	0	0	1	0
C13H24O	0.263419	0.505518	5	1	196.183	1.846	0.077	0.12	2	1	-1.69231	0	0	0	1	0
C8H7NO5	-0.0175292	-0.125063	7	2	197.033	0.875	0.625	0.56	6	1	0.75	1	0	0	0	0
C12H7NO2	-0.243105	0.152789	2	0	197.048	0.583	0.167	0.8	10	8	0	1	1	0	0	0
C9H11NO4	-0.0641167	-0.124462	14	6	197.069	1.222	0.444	0.33	5	1	0	0	0	1	0	0
C10H15NO3	-0.142387	-0.367992	11	3	197.106	1.5	0.3	0.2	4	1	-0.6	0	0	0	1	0
C11H19NO2	0.921945	-0.933112	0	2	197.142	1.727	0.182	0.11	3	1	-1.09091	0	0	0	1	0
C12H6O3	-0.43573	0.143048	13	0	198.032	0.5	0.25	0.81	10	7	0	1	1	0	0	0
C8H10N2O4	0.923552	-0.930394	0	2	198.065	1.25	0.5	0.25	5	1	0.5	0	0	1	0	0
C13H10O2	-0.420455	0.10643	16	1	198.069	0.769	0.154	0.67	9	7	-0.461538	1	1	0	0	0
C9H14N2O3	0.0443412	-0.557998	6	3	198.101	1.556	0.333	0.09	4	1	-0.222222	0	0	0	1	0
C10H18N2O2	0.220878	-0.679218	5	3	198.137	1.8	0.2	0	3	1	-0.8	0	0	0	1	0
C13H26O	0.0437299	0.493184	8	3	198.199	2	0.077	0.04	1	0	-1.84615	0	0	0	1	0
C8H9NO5	0.194909	-0.325782	4	3	199.049	1.125	0.625	0.33	5	0	0.5	0	0	1	0	0
C12H9NO2	-0.430755	0.0988604	12	0	199.064	0.75	0.167	0.7	9	7	-0.166667	1	1	0	0	0
C9H13NO4	0.140646	-0.245683	14	5	199.085	1.444	0.444	0.17	4	0	-0.222222	0	0	1	0	0
C8H13N3O3	-0.279989	0.356089	2	0	199.096	1.625	0.375	0	4	1	0.25	0	0	0	1	0
C10H17NO3	0.656174	-0.60613	1	4	199.121	1.7	0.3	0.07	3	0	-0.8	0	0	0	1	0
C11H21NO2	-0.158654	-0.730801	2	1	199.158	1.909	0.182	0	2	0	-1.27273	0	0	0	1	0
C12H8O3	-0.389719	0.206009	16	1	200.048	0.667	0.25	0.71	9	6	-0.166667	1	1	0	0	0
C8H12N2O4	0.0608745	-0.127332	7	3	200.08	1.5	0.5	0	4	0	0.25	0	0	0	1	0
C9H16N2O3	0.3097	-0.227556	4	3	200.117	1.778	0.333	0	3	0	-0.444444	0	0	0	1	0
C14H16O	0.868912	-0.539489	1	3	200.121	1.143	0.071	0.48	7	6	-1	0	0	1	0	0
C11H20O3	-0.00721032	0.207057	16	6	200.142	1.818	0.273	0.05	2	-1	-1.27273	0	0	0	1	0
C11H7NO3	-0.370905	0.384305	8	0	201.043	0.636	0.273	0.76	9	6	0.181818	1	1	0	0	0
C8H11NO5	0.0781672	-0.481681	6	3	201.064	1.375	0.625	0.11	4	-1	0.25	0	0	1	0	0
C12H11NO2	-0.269483	0.0734812	14	2	201.08	0.917	0.167	0.6	8	6	-0.333333	1	0	0	0	0
C9H15NO4	0.150104	-0.283812	14	6	201.101	1.667	0.444	0	3	-1	-0.444444	0	0	0	1	0
C9H19N3O2	-0.0225464	-0.0929224	2	0	201.148	2.111	0.222	0	2	0	-0.666667	0	0	0	0	0
C7H6O5S	-0.535317	0.593203	3	0	201.994	0.857	0.714	0.43	5	0	0.857143	0	0	1	0	0
C11H6O4	-0.465951	0.105149	16	0	202.027	0.545	0.364	0.78	9	5	0.181818	1	1	0	0	0
C8H10O6	0.218483	-0.0577797	15	6	202.048	1.25	0.75	0.2	4	-2	0.25	0	0	1	0	0
C8H14N2O4	0.279339	-0.161607	6	3	202.096	1.75	0.5	0	3	-1	0	0	0	0	1	0
C9H18N2O3	0.0808309	-0.0589465	6	3	202.132	2	0.333	0	2	-1	-0.666667	0	0	0	1	0
C14H18O	0.150977	-0.0266165	9	6	202.136	1.286	0.071	0.41	6	5	-1.14286	0	0	1	0	0
C11H22O3	-0.130832	0.313831	16	5	202.157	2	0.273	0	1	-2	-1.45455	0	0	0	1	0
C15H22	-0.280338	0.419531	9	0	202.173	1.467	0	0.33	5	5	-1.46667	0	0	1	0	0
C10H5NO4	-0.291264	0.148081	4	0	203.022	0.5	0.4	0.86	9	5	0.6	1	1	0	0	0
C7H9NO6	0.0198442	-0.0621537	2	0	203.043	1.286	0.857	0	4	-2	0.857143	0	0	1	0	0
C11H9NO3	-0.459405	-0.1076	13	1	203.059	0.818	0.273	0.65	8	5	0	1	0	0	0	0
C8H13NO5	0.102526	-0.203035	12	6	203.08	1.625	0.625	0	3	-2	0	0	0	0	1	0
C12H13NO2	0.0319226	-0.273074	11	3	203.095	1.083	0.167	0.5	7	5	-0.5	0	0	1	0	0
C9H17NO4	-0.000137451	0.127513	2	0	203.116	1.889	0.444	0	2	-2	-0.666667	0	0	0	1	0
C13H17NO	0.926157	-0.925989	0	2	203.132	1.308	0.077	0.39	6	5	-0.923077	0	0	1	0	0
C10H4O5	-0.559718	-0.0640714	16	0	204.006	0.4	0.5	0.87	9	4	0.6	1	1	0	0	0
C7H8O5S	-0.768749	-0.452095	6	0	204.01	1.143	0.714	0.14	4	-1	0.571429	0	0	1	0	0
C8H12O6	0.370787	-0.056613	14	6	204.064	1.5	0.75	0	3	-3	0	0	0	0	1	0
C11H12N2O2	-0.583291	-0.338853	11	1	204.09	1.091	0.182	0.5	7	5	-0.181818	0	0	1	0	0
C9H16O5	0.163492	0.12554	16	6	204.1	1.778	0.556	0	2	-3	-0.666667	0	0	0	1	0
C10H20O4	0.127856	0.127957	16	6	204.137	2	0.4	0	1	-3	-1.2	0	0	0	1	0
C14H20O	-0.13138	-0.0081758	12	6	204.152	1.429	0.071	0.33	5	4	-1.28571	0	0	1	0	0
C15H24	-0.213906	0.527331	10	1	204.188	1.6	0	0.27	4	4	-1.6	0	0	0	1	0
C10H7NO4	-0.303678	0.0391657	14	5	205.038	0.7	0.4	0.71	8	4	0.4	1	1	0	0	0
C9H7N3O3	0.930583	-0.918505	0	2	205.049	0.778	0.333	0.78	8	5	0.888889	1	1	0	0	0
C11H11NO3	-0.25402	0.0191741	15	3	205.074	1	0.273	0.53	7	4	-0.181818	1	0	0	0	0
C12H15NO2	0.0371006	-0.0582389	11	3	205.111	1.25	0.167	0.4	6	4	-0.666667	0	0	1	0	0
C8H14O6	0.0694271	-0.0231656	9	6	206.08	1.75	0.75	0	2	-4	-0.25	0	0	0	1	0
C9H18O5	0.702377	-0.263935	2	5	206.116	2	0.556	0	1	-4	-0.888889	0	0	0	1	0
C13H18O2	0.195983	0.053345	16	6	206.131	1.385	0.154	0.33	5	3	-1.07692	0	0	1	0	0
C9H5NO5	-0.376673	0.268821	14	0	207.017	0.556	0.556	0.82	8	3	0.888889	1	1	0	0	0
C10H9NO4	-0.383374	-0.0455017	14	3	207.054	0.9	0.4	0.57	7	3	0.2	1	0	0	0	0
C11H13NO3	0.0372614	-0.100589	16	6	207.09	1.182	0.273	0.41	6	3	-0.363636	0	0	1	0	0
C12H17NO2	0.0666409	-0.37754	11	5	207.126	1.417	0.167	0.3	5	3	-0.833333	0	0	1	0	0
C9H4O6	-0.355705	0.277754	16	1	208.001	0.444	0.667	0.83	8	2	0.888889	1	1	0	0	0
C14H8O2	-0.293133	0.10626	4	0	208.053	0.571	0.143	0.77	11	9	-0.285714	1	1	0	0	0
C10H12N2O3	-0.098633	-0.147089	8	2	208.085	1.2	0.3	0.38	6	3	0	0	0	1	0	0
C16H16	-0.132755	0.134649	1	0	208.126	1	0	0.56	9	9	-1	1	0	0	0	0
C14H24O	-0.13741	0.150979	2	0	208.183	1.714	0.071	0.19	3	2	-1.57143	0	0	0	1	0
C9H7NO5	-0.463693	0.0539959	13	0	209.033	0.778	0.556	0.64	7	2	0.666667	1	0	0	0	0
C10H11NO4	-0.0623989	-0.283935	14	6	209.069	1.1	0.4	0.43	6	2	0	0	0	1	0	0
C9H11N3O3	-0.5264	-0.257681	4	1	209.081	1.222	0.333	0.33	6	3	0.444444	0	0	1	0	0
C12H19NO2	0.690961	-0.809966	1	3	209.142	1.583	0.167	0.2	4	2	-1	0	0	0	1	0
C13H6O3	-0.248809	0.488501	6	0	210.032	0.462	0.231	0.83	11	8	0	1	1	0	0	0
C9H10N2O4	0.871987	-1.01759	0	1	210.065	1.111	0.444	0.4	6	2	0.444444	0	0	1	0	0
C14H10O2	-0.3245	0.343499	15	0	210.069	0.714	0.143	0.69	10	8	-0.428571	1	1	0	0	0
C10H14N2O3	-0.212082	-0.278364	9	2	210.101	1.4	0.3	0.23	5	2	-0.2	0	0	1	0	0
C11H18N2O2	-0.132755	0.134649	1	0	210.137	1.636	0.182	0.12	4	2	-0.727273	0	0	0	1	0
C14H26O	0.159371	0.221485	3	1	210.199	1.857	0.071	0.11	2	1	-1.71429	0	0	0	1	0
C8H5NO6	-0.171896	0.985339	2	0	211.012	0.625	0.75	0.75	7	1	1.25	1	1	0	0	0
C9H9NO5	-0.0533324	-0.267157	9	3	211.049	1	0.556	0.45	6	1	0.444444	0	0	1	0	0
C13H9NO2	-0.471087	0.13337	10	0	211.064	0.692	0.154	0.73	10	8	-0.153846	1	1	0	0	0
C10H13NO4	-0.0914423	-0.0944663	16	6	211.085	1.3	0.4	0.29	5	1	-0.2	0	0	1	0	0
C9H13N3O3	-0.742109	-0.580541	3	0	211.096	1.444	0.333	0.11	5	2	0.222222	0	0	1	0	0
C11H17NO3	0.372452	-0.539554	6	4	211.121	1.545	0.273	0.18	4	1	-0.727273	0	0	0	1	0
C12H21NO2	0.871987	-1.01759	0	1	211.158	1.75	0.167	0.1	3	1	-1.16667	0	0	0	1	0
C8H4O7	-0.340883	0.380897	1	0	211.996	0.5	0.875	0.78	7	0	1.25	1	1	0	0	0
C13H8O3	-0.290372	0.0872603	16	2	212.048	0.615	0.231	0.74	10	7	-0.153846	1	1	0	0	0
C9H12N2O4	-0.0610332	-0.200597	8	3	212.08	1.333	0.444	0.2	5	1	0.222222	0	0	1	0	0
C10H16N2O3	0.266954	-0.641524	4	3	212.117	1.6	0.3	0.08	4	1	-0.4	0	0	0	1	0
C13H24O2	-0.0865276	0.383449	14	3	212.178	1.846	0.154	0.08	2	0	-1.53846	0	0	0	1	0
C14H28O	0.118091	0.215607	3	1	212.215	2	0.071	0.04	1	0	-1.85714	0	0	0	1	0
C8H7NO6	-0.1408	0.0927797	4	1	213.028	0.875	0.75	0.5	6	0	1	0	0	1	0	0
C12H7NO3	-0.344426	-0.00397911	13	1	213.043	0.583	0.25	0.79	10	7	0.166667	1	1	0	0	0
C9H11NO5	0.0108597	-0.451007	9	3	213.064	1.222	0.556	0.27	5	0	0.222222	0	0	1	0	0
C13H11NO2	-0.595714	-0.319081	6	0	213.08	0.846	0.154	0.64	9	7	-0.307692	1	0	0	0	0
C10H15NO4	0.123346	-0.29345	14	6	213.101	1.5	0.4	0.14	4	0	-0.4	0	0	0	1	0
C9H15N3O3	-0.696267	-0.497334	4	0	213.112	1.667	0.333	0	4	1	0	0	0	0	1	0
C11H19NO3	0.0401469	-0.464761	2	1	213.137	1.727	0.273	0.06	3	0	-0.909091	0	0	0	1	0
C8H6O7	-0.263718	0.454884	8	0	214.012	0.75	0.875	0.56	6	-1	1	1	0	0	0	0
C12H6O4	-0.381992	0.20416	16	1	214.027	0.5	0.333	0.8	10	6	0.166667	1	1	0	0	0
C12H10N2O2	-0.358845	0.171815	1	0	214.075	0.833	0.167	0.67	9	7	0	1	1	0	0	0
C9H14N2O4	-0.175765	-0.144139	13	3	214.096	1.556	0.444	0	4	0	0	0	0	0	1	0
C14H14O2	-0.100056	0.125206	14	5	214.1	1	0.143	0.54	8	6	-0.714286	1	0	0	0	0
C8H14N4O3	-0.176292	0.96621	2	0	214.107	1.75	0.375	0	4	1	0.5	0	0	0	1	0
C10H18N2O3	-0.0570728	-0.488304	7	3	214.132	1.8	0.3	0	3	0	-0.6	0	0	0	1	0
C12H22O3	-0.0375688	0.303254	16	6	214.157	1.833	0.25	0.05	2	-1	-1.33333	0	0	0	1	0
C13H26O2	0.0150134	0.487746	7	2	214.194	2	0.154	0	1	-1	-1.69231	0	0	0	1	0
C11H5NO4	-0.264909	0.265432	5	0	215.022	0.455	0.364	0.88	10	6	0.545455	1	1	0	0	0
C12H9NO3	-0.470531	0.096603	14	0	215.059	0.75	0.25	0.68	9	6	0	1	1	0	0	0
C9H13NO5	-0.0426928	-0.439408	7	3	215.08	1.444	0.556	0.09	4	-1	0	0	0	1	0	0
C13H13NO2	-0.407985	-0.194703	10	2	215.095	1	0.154	0.55	8	6	-0.461538	1	0	0	0	0
C10H17NO4	0.1263	-0.346274	10	4	215.116	1.7	0.4	0	3	-1	-0.6	0	0	0	1	0
C9H17N3O3	0.994583	-0.810283	0	1	215.128	1.889	0.333	0	3	0	-0.222222	0	0	0	1	0
C11H21NO3	-0.424167	-0.232356	4	0	215.153	1.909	0.273	0	2	-1	-1.09091	0	0	0	1	0
C10H21N3O2	0.412091	-0.510426	1	1	215.164	2.1	0.2	0	2	0	-0.8	0	0	0	0	0
C11H4O5	-0.487514	0.00306563	12	0	216.006	0.364	0.455	0.88	10	5	0.545455	1	1	0	0	0
C9H12O4S	0.936593	-0.908342	0	2	216.046	1.333	0.444	0.17	4	0	-0.222222	0	0	1	0	0
C8H12N2O5	0.61166	-0.71338	1	2	216.075	1.5	0.625	0	4	-1	0.5	0	0	0	1	0
C12H12N2O2	0.193268	-0.0729905	1	1	216.09	1	0.167	0.56	8	6	-0.166667	1	0	0	0	0
C9H16N2O4	0.590754	-0.688039	4	5	216.112	1.778	0.444	0	3	-1	-0.222222	0	0	0	1	0
C11H20O4	-0.0546801	0.222429	16	6	216.137	1.818	0.364	0	2	-2	-1.09091	0	0	0	1	0
C10H20N2O3	-0.314657	-0.679512	1	1	216.148	2	0.3	0	2	-1	-0.8	0	0	0	1	0
C15H20O	0.047577	-0.067563	13	6	216.152	1.333	0.067	0.38	6	5	-1.2	0	0	1	0	0
C12H24O3	-0.160957	0.36143	15	4	216.173	2	0.25	0	1	-2	-1.5	0	0	0	1	0
C11H7NO4	-0.528985	-0.149137	12	0	217.038	0.636	0.364	0.75	9	5	0.363636	1	1	0	0	0
C8H11NO6	0.204426	-0.0507402	2	1	217.059	1.375	0.75	0	4	-2	0.5	0	0	1	0	0
C12H11NO3	-0.309454	-0.0540371	14	3	217.074	0.917	0.25	0.58	8	5	-0.166667	1	0	0	0	0
C9H15NO5	0.149934	-0.331684	10	6	217.096	1.667	0.556	0	3	-2	-0.222222	0	0	0	1	0
C13H15NO2	0.0128097	-0.390156	8	4	217.111	1.154	0.154	0.45	7	5	-0.615385	0	0	1	0	0
C10H19NO4	0.335171	-0.659465	3	3	217.132	1.9	0.4	0	2	-2	-0.8	0	0	0	1	0
C8H10O7	0.9371	-0.907484	0	2	218.043	1.25	0.875	0.11	4	-3	0.5	0	0	1	0	0
C8H14N2O5	-0.178725	-0.206283	1	0	218.091	1.75	0.625	0	3	-2	0.25	0	0	0	1	0
C12H14N2O2	-0.34265	0.438082	4	0	218.106	1.167	0.167	0.44	7	5	-0.333333	0	0	1	0	0
C10H18O5	0.122794	0.158527	16	6	218.116	1.8	0.5	0	2	-3	-0.8	0	0	0	1	0
C11H22O4	0.11948	-0.0999817	16	6	218.152	2	0.364	0	1	-3	-1.27273	0	0	0	1	0
C15H22O	-0.153649	0.184208	14	4	218.168	1.467	0.067	0.31	5	4	-1.33333	0	0	1	0	0
C10H5NO5	-0.449481	-0.0561518	4	0	219.017	0.5	0.5	0.85	9	4	0.8	1	1	0	0	0
C11H9NO4	-0.424754	0.0405481	15	2	219.054	0.818	0.364	0.62	8	4	0.181818	1	0	0	0	0
C12H13NO3	-0.130692	-0.296363	13	4	219.09	1.083	0.25	0.47	7	4	-0.333333	0	0	1	0	0
C9H17NO5	0.93425	-0.912305	0	2	219.111	1.889	0.556	0	2	-3	-0.444444	0	0	0	1	0
C13H17NO2	0.0187718	-0.563617	6	3	219.126	1.308	0.154	0.36	6	4	-0.769231	0	0	1	0	0
C10H4O6	-0.57468	-0.0754944	16	0	220.001	0.4	0.6	0.86	9	3	0.8	1	1	0	0	0
C15H8O2	-0.37004	0.118416	3	0	220.053	0.533	0.133	0.79	12	10	-0.266667	1	1	0	0	0
C8H12O7	1.01982	-0.23884	0	6	220.059	1.5	0.875	0	3	-4	0.25	0	0	0	1	0
C11H12N2O3	0.127621	-0.478697	3	1	220.085	1.091	0.273	0.47	7	4	0	0	0	1	0	0
C9H16O6	0.0736674	0.116226	16	6	220.095	1.778	0.667	0	2	-4	-0.444444	0	0	0	1	0
C12H16N2O2	-0.230661	0.150743	2	0	220.122	1.333	0.167	0.33	6	4	-0.5	0	0	1	0	0
C10H20O5	-0.0335482	0.249207	11	4	220.132	2	0.5	0	1	-4	-1	0	0	0	1	0
C14H20O2	0.113317	0.0677408	16	6	220.147	1.429	0.143	0.31	5	3	-1.14286	0	0	1	0	0
C15H24O	-0.0822295	0.328895	8	2	220.183	1.6	0.067	0.24	4	3	-1.46667	0	0	0	1	0
C10H7NO5	-0.54649	-0.0645177	14	0	221.033	0.7	0.5	0.69	8	3	0.6	1	1	0	0	0
C11H11NO4	-0.166433	0.0286243	16	6	221.069	1	0.364	0.5	7	3	0	0	0	1	0	0
C12H15NO3	-0.0290774	-0.180001	14	6	221.106	1.25	0.25	0.37	6	3	-0.5	0	0	1	0	0
C13H19NO2	0.187698	-0.501948	5	3	221.142	1.462	0.154	0.27	5	3	-0.923077	0	0	1	0	0
C15H10O2	-0.369378	-0.0165616	7	0	222.069	0.667	0.133	0.71	11	9	-0.4	1	1	0	0	0
C8H14O7	-0.671936	-0.344662	8	0	222.075	1.75	0.875	0	2	-5	0	0	0	0	1	0
C11H14N2O3	-0.128919	0.0941135	11	3	222.101	1.273	0.273	0.33	6	3	-0.181818	0	0	1	0	0
C15H26O	0.163067	0.506709	6	3	222.199	1.733	0.067	0.17	3	2	-1.6	0	0	0	1	0
C9H5NO6	-0.546119	0.0159388	14	0	223.012	0.556	0.667	0.8	8	2	1.11111	1	1	0	0	0
C10H9NO5	-0.508557	-0.159951	13	1	223.049	0.9	0.5	0.54	7	2	0.4	1	0	0	0	0
C14H9NO2	-0.358845	0.171815	1	0	223.064	0.643	0.143	0.75	11	9	-0.142857	1	1	0	0	0
C11H13NO4	-0.212873	-0.186715	15	6	223.085	1.182	0.364	0.38	6	2	-0.181818	0	0	1	0	0
C10H13N3O3	-0.481579	-0.232611	2	0	223.096	1.3	0.3	0.27	6	3	0.2	0	0	1	0	0
C12H17NO3	0.172639	-0.237568	12	5	223.121	1.417	0.25	0.26	5	2	-0.666667	0	0	1	0	0
C13H21NO2	0.464301	-0.60132	1	2	223.158	1.615	0.154	0.18	4	2	-1.07692	0	0	0	1	0
C14H8O3	-0.300907	0.176417	15	1	224.048	0.571	0.214	0.76	11	8	-0.142857	1	1	0	0	0
C10H12N2O4	0.202009	-0.535016	4	3	224.08	1.2	0.4	0.33	6	2	0.2	0	0	1	0	0
C11H16N2O3	-0.185554	-0.194589	12	4	224.117	1.455	0.273	0.2	5	2	-0.363636	0	0	1	0	0
C15H28O	-0.100753	0.43504	10	3	224.215	1.867	0.067	0.1	2	1	-1.73333	0	0	0	1	0
C9H7NO6	-0.460018	-0.152878	7	0	225.028	0.778	0.667	0.6	7	1	0.888889	1	0	0	0	0
C10H11NO5	-0.136919	-0.246182	12	4	225.064	1.1	0.5	0.38	6	1	0.2	0	0	1	0	0
C9H11N3O4	-0.231174	0.271396	3	0	225.075	1.222	0.444	0.25	6	2	0.666667	0	0	1	0	0
C11H15NO4	-0.0272757	-0.177681	14	6	225.101	1.364	0.364	0.25	5	1	-0.363636	0	0	1	0	0
C12H19NO3	0.455044	-0.636598	3	3	225.137	1.583	0.25	0.16	4	1	-0.833333	0	0	0	1	0
C9H6O7	-0.380097	0.334789	16	3	226.012	0.667	0.778	0.64	7	0	0.888889	1	0	0	0	0
C13H6O4	-0.342446	0.326988	14	0	226.027	0.462	0.308	0.82	11	7	0.153846	1	1	0	0	0
C9H10N2O5	-0.397532	-0.636261	5	2	226.06	1.111	0.556	0.33	6	1	0.666667	0	0	1	0	0
C10H14N2O4	-0.0842725	-0.2368	13	3	226.096	1.4	0.4	0.17	5	1	0	0	0	1	0	0
C11H18N2O3	0.33974	-0.665083	3	3	226.132	1.636	0.273	0.07	4	1	-0.545455	0	0	0	1	0
C14H26O2	0.00719189	0.404162	12	3	226.194	1.857	0.143	0.08	2	0	-1.57143	0	0	0	1	0
C15H30O	0.0746166	0.503648	7	3	226.23	2	0.067	0.03	1	0	-1.86667	0	0	0	1	0
C9H9NO6	-0.0534279	-0.0619703	8	2	227.044	1	0.667	0.4	6	0	0.666667	0	0	1	0	0
C13H9NO3	-0.452587	0.110135	12	0	227.059	0.692	0.231	0.71	10	7	0	1	1	0	0	0
C10H13NO5	0.120609	-0.389564	10	5	227.08	1.3	0.5	0.23	5	0	0	0	0	1	0	0
C9H13N3O4	0.261738	0.113422	1	0	227.091	1.444	0.444	0	5	1	0.444444	0	0	1	0	0
C11H17NO4	0.17377	-0.315396	12	6	227.116	1.545	0.364	0.12	4	0	-0.545455	0	0	0	1	0
C10H17N3O3	-0.367601	-0.368331	7	2	227.128	1.7	0.3	0	4	1	-0.2	0	0	0	1	0
C12H4O5	-0.290234	0.0277911	2	0	228.006	0.333	0.417	0.89	11	6	0.5	1	1	0	0	0
C9H8O7	-0.39844	0.149313	13	0	228.028	0.889	0.778	0.45	6	-1	0.666667	0	0	1	0	0
C10H12O4S	1.2082	0.0885805	0	1	228.046	1.2	0.4	0.29	5	1	-0.2	0	0	1	0	0
C9H12N2O5	-0.0161064	-0.0087622	9	3	228.075	1.333	0.556	0.11	5	0	0.444444	0	0	1	0	0
C10H16N2O4	-0.0580852	-0.0922903	16	5	228.112	1.6	0.4	0	4	0	-0.2	0	0	0	1	0
C11H20N2O3	-0.241729	-0.0400006	15	3	228.148	1.818	0.273	0	3	0	-0.727273	0	0	0	1	0
C16H20O	0.947891	-0.522357	0	1	228.152	1.25	0.062	0.42	7	6	-1.125	0	0	1	0	0
C13H24O3	-0.0823728	0.339078	16	6	228.173	1.846	0.231	0.04	2	-1	-1.38462	0	0	0	1	0
C12H7NO4	-0.361762	-0.130513	12	1	229.038	0.583	0.333	0.78	10	6	0.333333	1	1	0	0	0
C9H11NO6	0.540919	-0.639532	3	3	229.059	1.222	0.667	0.2	5	-1	0.444444	0	0	1	0	0
C13H11NO3	-0.450267	-0.00100882	14	1	229.074	0.846	0.231	0.62	9	6	-0.153846	1	0	0	0	0
C10H15NO5	-0.0625509	-0.32634	11	5	229.096	1.5	0.5	0.08	4	-1	-0.2	0	0	0	1	0
C14H15NO2	0.445056	-0.569828	2	2	229.111	1.071	0.143	0.5	8	6	-0.571429	0	0	1	0	0
C11H19NO4	0.324491	-0.616652	8	4	229.132	1.727	0.364	0	3	-1	-0.727273	0	0	0	1	0
C10H19N3O3	-0.603733	-0.508805	1	0	229.143	1.9	0.3	0	3	0	-0.4	0	0	0	1	0
C11H23N3O2	0.622711	-0.555592	1	1	229.18	2.091	0.182	0	2	0	-0.909091	0	0	0	0	0
C12H6O5	-0.371634	0.166618	16	1	230.022	0.5	0.417	0.79	10	5	0.333333	1	1	0	0	0
C9H10O5S	0.969119	-0.78692	0	3	230.025	1.111	0.556	0.27	5	0	0.222222	0	0	1	0	0
C9H10O7	-0.0806345	0.0206617	9	3	230.043	1.111	0.778	0.27	5	-2	0.444444	0	0	1	0	0
C12H10N2O3	-0.376275	-0.0685513	3	0	230.07	0.833	0.25	0.65	9	6	0.166667	1	0	0	0	0
C9H14N2O5	0.112299	-0.292658	5	2	230.091	1.556	0.556	0	4	-1	0.222222	0	0	0	1	0
C13H14N2O2	-0.326917	0.261872	4	0	230.106	1.077	0.154	0.5	8	6	-0.307692	0	0	1	0	0
C10H18N2O4	0.606186	-0.67358	4	4	230.127	1.8	0.4	0	3	-1	-0.4	0	0	0	1	0
C11H22N2O3	-0.224232	-0.100313	14	3	230.164	2	0.273	0	2	-1	-0.909091	0	0	0	1	0
C13H26O3	-0.191596	0.37294	15	3	230.189	2	0.231	0	1	-2	-1.53846	0	0	0	1	0
C11H5NO5	-0.312537	0.225567	5	0	231.017	0.455	0.455	0.87	10	5	0.727273	1	1	0	0	0
C12H9NO4	-0.405675	0.00983379	14	2	231.054	0.75	0.333	0.67	9	5	0.166667	1	1	0	0	0
C9H13NO6	0.260419	-0.677519	3	2	231.075	1.444	0.667	0	4	-2	0.222222	0	0	1	0	0
C13H13NO3	-0.241765	0.00639018	15	3	231.09	1	0.231	0.52	8	5	-0.307692	1	0	0	0	0
C10H17NO5	-0.112115	-0.281333	12	6	231.111	1.7	0.5	0	3	-2	-0.4	0	0	0	1	0
C14H17NO2	0.607267	-0.716755	1	3	231.126	1.214	0.143	0.42	7	5	-0.714286	0	0	1	0	0
C11H21NO4	0.144819	-0.583637	4	2	231.148	1.909	0.364	0	2	-2	-0.909091	0	0	0	1	0
C11H4O6	-0.497639	0.0180064	14	0	232.001	0.364	0.545	0.88	10	4	0.727273	1	1	0	0	0
C9H12O7	0.240778	-0.149235	11	6	232.059	1.333	0.778	0.09	4	-3	0.222222	0	0	1	0	0
C12H12N2O3	-0.37425	-0.0584323	9	1	232.085	1	0.25	0.53	8	5	0	1	0	0	0	0
C10H16O6	0.240563	0.0429845	16	6	232.095	1.6	0.6	0	3	-3	-0.4	0	0	0	1	0
C9H16N2O5	0.0589218	-0.0337897	2	0	232.106	1.778	0.556	0	3	-2	0	0	0	0	1	0
C13H16N2O2	-0.216189	0.651623	4	0	232.122	1.231	0.154	0.4	7	5	-0.461538	0	0	1	0	0
C11H20O5	0.0205503	0.163207	16	6	232.132	1.818	0.455	0	2	-3	-0.909091	0	0	0	1	0
C12H24O4	-0.0396538	0.309061	14	6	232.168	2	0.333	0	1	-3	-1.33333	0	0	0	1	0
C16H24O	-0.234386	0.26018	3	0	232.183	1.5	0.062	0.29	5	4	-1.375	0	0	0	1	0
C11H7NO5	-0.463277	0.138045	15	0	233.033	0.636	0.455	0.73	9	4	0.545455	1	1	0	0	0
C12H11NO4	-0.380011	-0.0317985	14	3	233.069	0.917	0.333	0.56	8	4	0	1	0	0	0	0
C13H15NO3	-0.0725619	-0.190538	13	6	233.106	1.154	0.231	0.43	7	4	-0.461538	0	0	1	0	0
C14H19NO2	0.378225	-0.697729	2	3	233.142	1.357	0.143	0.33	6	4	-0.857143	0	0	1	0	0
C11H6O6	-0.520967	-0.106042	16	2	234.017	0.545	0.545	0.75	9	3	0.545455	1	1	0	0	0
C11H10N2O4	0.164547	-0.207978	1	1	234.065	0.909	0.364	0.57	8	4	0.363636	1	0	0	0	0
C16H10O2	-0.029089	-0.0976713	2	0	234.069	0.625	0.125	0.73	12	10	-0.375	1	1	0	0	0
C9H14O7	0.0227968	-0.0947306	14	6	234.074	1.556	0.778	0	3	-4	0	0	0	0	1	0
C12H14N2O3	-0.275309	0.345218	11	1	234.101	1.167	0.25	0.41	7	4	-0.166667	0	0	1	0	0
C10H18O6	0.0836559	0.136048	16	6	234.111	1.8	0.6	0	2	-4	-0.6	0	0	0	1	0
C11H22O5	-0.00904299	0.184577	16	6	234.147	2	0.455	0	1	-4	-1.09091	0	0	0	1	0
C10H5NO6	-0.267309	0.477822	13	0	235.012	0.5	0.6	0.83	9	3	1	1	1	0	0	0
C11H9NO5	-0.533598	-0.1755	13	1	235.049	0.818	0.455	0.6	8	3	0.363636	1	0	0	0	0
C12H13NO4	-0.174649	-0.164875	14	4	235.085	1.083	0.333	0.44	7	3	-0.166667	0	0	1	0	0
C13H17NO3	-0.135249	-0.336991	12	4	235.121	1.308	0.231	0.33	6	3	-0.615385	0	0	1	0	0
C14H21NO2	0.475619	-0.725247	2	2	235.158	1.5	0.143	0.25	5	3	-1	0	0	0	1	0
C10H4O7	-0.303346	0.380723	16	1	235.996	0.4	0.7	0.85	9	2	1	1	1	0	0	0
C15H8O3	-0.401319	0.23145	8	0	236.048	0.533	0.2	0.78	12	9	-0.133333	1	1	0	0	0
C9H16O5S	-0.186427	0.363539	2	0	236.072	1.778	0.556	0	2	-3	-0.444444	0	0	0	1	0
C11H12N2O4	0.606179	-0.658872	1	2	236.08	1.091	0.364	0.43	7	3	0.181818	0	0	1	0	0
C9H16O7	0.947891	-0.522357	0	1	236.09	1.778	0.778	0	2	-5	-0.222222	0	0	0	1	0
C12H16N2O3	-0.0628918	-0.0379824	9	3	236.117	1.333	0.25	0.29	6	3	-0.333333	0	0	1	0	0
C16H28O	-0.178725	-0.206283	1	0	236.215	1.75	0.062	0.16	3	2	-1.625	0	0	0	1	0
C10H7NO6	-0.500482	-0.0104831	13	0	237.028	0.7	0.6	0.67	8	2	0.8	1	1	0	0	0
C14H7NO3	0.871987	-1.01759	0	1	237.043	0.5	0.214	0.83	12	9	0.142857	1	1	0	0	0
C11H11NO5	-0.24484	-0.122241	14	6	237.064	1	0.455	0.47	7	2	0.181818	0	0	1	0	0
C15H11NO2	-0.349375	0.282048	2	0	237.08	0.733	0.133	0.69	11	9	-0.266667	1	1	0	0	0
C12H15NO4	0.00938283	-0.316197	13	6	237.101	1.25	0.333	0.33	6	2	-0.333333	0	0	1	0	0
C13H19NO3	0.103248	-0.329612	11	6	237.137	1.462	0.231	0.24	5	2	-0.769231	0	0	1	0	0
C10H6O7	-0.492186	0.110355	16	0	238.012	0.6	0.7	0.69	8	1	0.8	1	1	0	0	0
C14H6O4	-0.387043	0.327542	7	0	238.027	0.429	0.286	0.83	12	8	0.142857	1	1	0	0	0
C15H10O3	-0.437629	0.148008	14	0	238.064	0.667	0.2	0.7	11	8	-0.266667	1	1	0	0	0
C11H14N2O4	0.178976	-0.112196	6	3	238.096	1.273	0.364	0.29	6	2	0	0	0	1	0	0
C16H14O2	-0.34553	-0.173166	6	0	238.1	0.875	0.125	0.6	10	8	-0.625	1	0	0	0	0
C12H18N2O3	0.13641	-0.383944	4	2	238.132	1.5	0.25	0.18	5	2	-0.5	0	0	0	1	0
C15H26O2	0.0561516	0.317114	12	4	238.194	1.733	0.133	0.14	3	1	-1.46667	0	0	0	1	0
C10H9NO6	-0.587505	-0.237172	11	0	239.044	0.9	0.6	0.5	7	1	0.6	0	0	1	0	0
C14H9NO3	-0.55252	-0.231488	8	0	239.059	0.643	0.214	0.74	11	8	0	1	1	0	0	0
C10H13N3O4	-0.582223	-0.0627076	3	0	239.091	1.3	0.4	0.2	6	2	0.4	0	0	1	0	0
C15H13NO2	0.261738	0.113422	1	0	239.095	0.867	0.133	0.62	10	8	-0.4	1	0	0	0	0
C12H17NO4	0.155857	-0.289128	11	6	239.116	1.417	0.333	0.22	5	1	-0.5	0	0	1	0	0
C13H21NO3	0.670034	-0.761174	1	3	239.153	1.615	0.231	0.14	4	1	-0.923077	0	0	0	1	0
C14H8O4	-0.309883	0.112209	16	2	240.043	0.571	0.286	0.75	11	7	0	1	1	0	0	0
C10H12N2O5	-0.10294	-0.307859	8	3	240.075	1.2	0.5	0.27	6	1	0.4	0	0	1	0	0
C11H16N2O4	-0.218942	0.234122	16	3	240.112	1.455	0.364	0.14	5	1	-0.181818	0	0	1	0	0
C15H28O2	-0.0394869	0.383538	12	3	240.209	1.867	0.133	0.07	2	0	-1.6	0	0	0	1	0
C9H7NO7	-0.362115	0.245004	2	0	241.023	0.778	0.778	0.56	7	0	1.11111	1	0	0	0	0
C13H7NO4	-0.434794	0.11247	12	0	241.038	0.538	0.308	0.8	11	7	0.307692	1	1	0	0	0
C10H11NO6	-0.217092	-0.131907	10	3	241.059	1.1	0.6	0.33	6	0	0.4	0	0	1	0	0
C9H11N3O5	-0.132755	0.134649	1	0	241.071	1.222	0.556	0.14	6	1	0.888889	0	0	1	0	0
C14H11NO3	-0.54002	0.0638867	10	0	241.074	0.786	0.214	0.65	10	7	-0.142857	1	0	0	0	0
C11H15NO5	-0.0289883	-0.173838	14	6	241.096	1.364	0.455	0.2	5	0	-0.181818	0	0	1	0	0
C15H15NO2	0.123889	-0.783776	1	1	241.111	1	0.133	0.54	9	7	-0.533333	1	0	0	0	0
C12H19NO4	0.108915	-0.178539	14	5	241.132	1.583	0.333	0.11	4	0	-0.666667	0	0	0	1	0
C11H19N3O3	-0.235891	-0.107798	8	2	241.143	1.727	0.273	0	4	1	-0.363636	0	0	0	1	0
C9H6O8	-0.45969	0.279263	16	0	242.007	0.667	0.889	0.6	7	-1	1.11111	1	0	0	0	0
C13H6O5	-0.41203	0.180621	16	0	242.022	0.462	0.385	0.81	11	6	0.307692	1	1	0	0	0
C10H10O5S	-0.178725	-0.206283	1	0	242.025	1	0.5	0.38	6	1	0.2	0	0	1	0	0
C10H10O7	-0.354731	-0.21115	13	3	242.043	1	0.7	0.38	6	-1	0.4	0	0	1	0	0
C10H14N2O5	-0.282192	-0.176571	11	4	242.091	1.4	0.5	0.09	5	0	0.2	0	0	1	0	0
C9H14N4O4	-0.132755	0.134649	1	0	242.102	1.556	0.444	0	5	1	0.666667	0	0	0	1	0
C14H14N2O2	-0.132755	0.134649	1	0	242.106	1	0.143	0.55	9	7	-0.285714	1	0	0	0	0
C11H18N2O4	-0.0205198	-0.0120853	16	6	242.127	1.636	0.364	0	4	0	-0.363636	0	0	0	1	0
C14H26O3	0.000216277	0.368816	16	6	242.189	1.857	0.214	0.04	2	-1	-1.42857	0	0	0	1	0
C13H9NO4	-0.503779	-0.0932192	12	0	243.054	0.692	0.308	0.7	10	6	0.153846	1	1	0	0	0
C10H13NO6	0.0554013	-0.146122	10	3	243.075	1.3	0.6	0.17	5	-1	0.2	0	0	1	0	0
C9H13N3O5	0.994583	-0.810283	0	1	243.086	1.444	0.556	0	5	0	0.666667	0	0	1	0	0
C14H13NO3	-0.296797	-0.099001	14	3	243.09	0.929	0.214	0.57	9	6	-0.285714	1	0	0	0	0
C11H17NO5	0.47059	-0.452556	6	5	243.111	1.545	0.455	0.07	4	-1	-0.363636	0	0	0	1	0
C10H17N3O4	0.301058	-0.445789	3	2	243.122	1.7	0.4	0	4	0	0	0	0	0	1	0
C15H17NO2	0.968138	-0.647208	0	2	243.126	1.133	0.133	0.46	8	6	-0.666667	0	0	1	0	0
C12H21NO4	0.395804	-0.425254	6	5	243.148	1.75	0.333	0	3	-1	-0.833333	0	0	0	1	0
C12H25N3O2	-0.249147	-0.64608	1	1	243.195	2.083	0.167	0	2	0	-1	0	0	0	0	0
C12H4O6	-0.522372	-0.137886	5	0	244.001	0.333	0.5	0.89	11	5	0.666667	1	1	0	0	0
C9H8O8	-0.358671	0.243347	2	0	244.022	0.889	0.889	0.4	6	-2	0.888889	0	0	1	0	0
C13H8O5	-0.418623	0.123758	16	3	244.038	0.615	0.385	0.71	10	5	0.153846	1	1	0	0	0
C10H12O5S	0.941548	-0.899963	0	2	244.041	1.2	0.5	0.23	5	0	0	0	0	1	0	0
C10H12O7	0.162976	-0.0874172	15	6	244.059	1.2	0.7	0.23	5	-2	0.2	0	0	1	0	0
C9H12N2O6	-0.324603	-0.267135	3	0	244.07	1.333	0.667	0	5	-1	0.666667	0	0	1	0	0
C13H12N2O3	-0.255549	0.154834	2	0	244.085	0.923	0.231	0.58	9	6	0	1	0	0	0	0
C10H16N2O5	-0.156943	-0.19905	12	4	244.106	1.6	0.5	0	4	-1	0	0	0	0	1	0
C14H16N2O2	-0.132755	0.134649	1	0	244.122	1.143	0.143	0.45	8	6	-0.428571	0	0	1	0	0
C16H20O2	0.208924	-0.109675	10	6	244.147	1.25	0.125	0.4	7	5	-1	0	0	1	0	0
C13H24O4	-0.171882	0.226933	16	6	244.168	1.846	0.308	0	2	-2	-1.23077	0	0	0	1	0
C12H24N2O3	-0.0895741	-0.0136559	9	2	244.179	2	0.25	0	2	-1	-1	0	0	0	1	0
C17H24O	-0.311011	0.519465	3	0	244.183	1.412	0.059	0.33	6	5	-1.29412	0	0	1	0	0
C14H28O3	-0.0895228	0.346962	16	5	244.204	2	0.214	0	1	-2	-1.57143	0	0	0	1	0
C12H7NO5	-0.546903	-0.164136	10	0	245.033	0.583	0.417	0.76	10	5	0.5	1	1	0	0	0
C13H11NO4	-0.425615	-0.137424	13	2	245.069	0.846	0.308	0.6	9	5	0	1	0	0	0	0
C10H15NO6	0.234243	-0.482415	7	4	245.09	1.5	0.6	0	4	-2	0	0	0	0	1	0
C14H15NO3	-0.137323	-0.235874	10	3	245.106	1.071	0.214	0.48	8	5	-0.428571	0	0	1	0	0
C11H19NO5	-0.0935287	-0.316106	11	5	245.127	1.727	0.455	0	3	-2	-0.545455	0	0	0	1	0
C10H19N3O4	-0.256969	-0.0145237	7	1	245.138	1.9	0.4	0	3	-1	-0.2	0	0	0	1	0
C15H19NO2	0.448761	-0.683	1	3	245.142	1.267	0.133	0.38	7	5	-0.8	0	0	1	0	0
C12H23NO4	-0.603613	-0.493714	2	0	245.163	1.917	0.333	0	2	-2	-1	0	0	0	1	0
C12H6O6	-0.508861	0.000962071	15	1	246.017	0.5	0.5	0.78	10	4	0.5	1	1	0	0	0
C12H10N2O4	-0.0120414	0.128153	2	0	246.065	0.833	0.333	0.62	9	5	0.333333	1	0	0	0	0
C17H10O2	-0.178725	-0.206283	1	0	246.069	0.588	0.118	0.75	13	11	-0.352941	1	1	0	0	0
C10H14O7	0.305649	-0.103979	16	6	246.074	1.4	0.7	0.08	4	-3	0	0	0	1	0	0
C9H14N2O6	0.0517253	-0.0390131	2	0	246.086	1.556	0.667	0	4	-2	0.444444	0	0	0	1	0
C13H14N2O3	-0.366275	0.222839	3	0	246.101	1.077	0.231	0.47	8	5	-0.153846	0	0	1	0	0
C10H18N2O5	0.0804492	-0.324906	9	3	246.122	1.8	0.5	0	3	-2	-0.2	0	0	0	1	0
C14H18N2O2	-0.2494	0.153824	2	0	246.137	1.286	0.143	0.36	7	5	-0.571429	0	0	1	0	0
C12H22O5	-0.0391553	0.162215	16	6	246.147	1.833	0.417	0	2	-3	-1	0	0	0	1	0
C13H26O4	-0.189243	0.184304	15	5	246.184	2	0.308	0	1	-3	-1.38462	0	0	0	1	0
C17H26O	-0.475908	-0.213926	2	0	246.199	1.529	0.059	0.27	5	4	-1.41176	0	0	0	1	0
C11H5NO6	-0.517852	-0.231873	8	0	247.012	0.455	0.545	0.86	10	4	0.909091	1	1	0	0	0
C12H9NO5	-0.4647	0.0191142	13	0	247.049	0.75	0.417	0.65	9	4	0.333333	1	0	0	0	0
C13H13NO4	-0.230381	-0.0798741	16	3	247.085	1	0.308	0.5	8	4	-0.153846	0	0	1	0	0
C14H17NO3	0.0390111	-0.480087	7	4	247.121	1.214	0.214	0.39	7	4	-0.571429	0	0	1	0	0
C15H21NO2	0.994583	-0.810283	0	1	247.158	1.4	0.133	0.31	6	4	-0.933333	0	0	1	0	0
C15H4O2S	-0.105335	1.27499	1	0	247.994	0.267	0.133	0.92	14	12	0.133333	1	1	0	0	0
C11H4O7	-0.551606	-0.0450424	15	0	247.996	0.364	0.636	0.87	10	3	0.909091	1	1	0	0	0
C9H12O6S	0.290495	0.144369	2	1	248.036	1.333	0.667	0	4	-2	0.222222	0	0	1	0	0
C16H8O3	-0.506782	0.0134299	5	0	248.048	0.5	0.188	0.79	13	10	-0.125	1	1	0	0	0
C9H12O8	0.994583	-0.810283	0	1	248.054	1.333	0.889	0	4	-4	0.444444	0	0	1	0	0
C17H12O2	-0.178725	-0.206283	1	0	248.084	0.706	0.118	0.69	12	10	-0.470588	1	1	0	0	0
C10H16O7	0.118734	0.0716514	16	6	248.09	1.6	0.7	0	3	-4	-0.2	0	0	0	1	0
C13H16N2O3	-0.139196	0.261622	9	1	248.117	1.231	0.231	0.37	7	4	-0.307692	0	0	1	0	0
C11H20O6	0.076289	0.145049	16	6	248.127	1.818	0.545	0	2	-4	-0.727273	0	0	0	1	0
C12H24O5	0.0644829	0.231609	12	6	248.163	2	0.417	0	1	-4	-1.16667	0	0	0	1	0
C17H28O	-0.117366	0.860988	3	0	248.215	1.647	0.059	0.21	4	3	-1.52941	0	0	0	1	0
C11H7NO6	-0.458856	0.0776985	14	0	249.028	0.636	0.545	0.71	9	3	0.727273	1	1	0	0	0
C12H11NO5	-0.404271	-0.156323	14	3	249.064	0.917	0.417	0.53	8	3	0.166667	1	0	0	0	0
C16H11NO2	-0.178725	-0.206283	1	0	249.08	0.688	0.125	0.71	12	10	-0.25	1	1	0	0	0
C13H15NO4	-0.150162	-0.0747357	16	4	249.101	1.154	0.308	0.4	7	3	-0.307692	0	0	1	0	0
C14H19NO3	0.090486	-0.42959	7	4	249.137	1.357	0.214	0.3	6	3	-0.714286	0	0	1	0	0
C15H23NO2	0.169037	-0.898188	1	1	249.173	1.533	0.133	0.23	5	3	-1.06667	0	0	0	1	0
C11H6O7	-0.495126	0.0448457	16	0	250.012	0.545	0.636	0.73	9	2	0.727273	1	1	0	0	0
C15H6O4	-0.368798	0.116833	3	0	250.027	0.4	0.267	0.85	13	9	0.133333	1	1	0	0	0
C16H10O3	-0.430816	0.199029	13	0	250.064	0.625	0.188	0.72	12	9	-0.25	1	1	0	0	0
C9H14O8	1.09908	-0.370553	0	2	250.069	1.556	0.889	0	3	-5	0.222222	0	0	0	1	0
C10H18O5S	0.0860148	0.0550091	7	4	250.088	1.8	0.5	0	2	-3	-0.6	0	0	0	1	0
C12H14N2O4	-0.0935442	-0.0872707	8	2	250.096	1.167	0.333	0.38	7	3	0	0	0	1	0	0
C10H18O7	-0.0531833	0.0634757	5	2	250.106	1.8	0.7	0	2	-5	-0.4	0	0	0	1	0
C13H18N2O3	0.0551532	-0.145583	6	2	250.132	1.385	0.231	0.26	6	3	-0.461538	0	0	1	0	0
C11H22O6	-0.104153	0.657754	4	0	250.142	2	0.545	0	1	-5	-0.909091	0	0	0	1	0
C10H5NO7	-0.348068	0.297263	2	0	251.007	0.5	0.7	0.82	9	2	1.2	1	1	0	0	0
C11H9NO6	-0.565888	-0.125146	13	0	251.044	0.818	0.545	0.57	8	2	0.545455	1	0	0	0	0
C15H9NO3	-0.293282	0.0341885	2	0	251.059	0.6	0.2	0.76	12	9	0	1	1	0	0	0
C12H13NO5	-0.218178	-0.188264	14	5	251.08	1.083	0.417	0.41	7	2	0	0	0	1	0	0
C13H17NO4	0.109961	-0.226201	14	6	251.116	1.308	0.308	0.3	6	2	-0.461538	0	0	1	0	0
C11H8O7	-0.553051	-0.12915	16	4	252.028	0.727	0.636	0.6	8	1	0.545455	1	0	0	0	0
C15H8O4	-0.392508	0.182588	14	1	252.043	0.533	0.267	0.77	12	8	0	1	1	0	0	0
C11H12N2O5	0.410777	-0.47383	2	3	252.075	1.091	0.455	0.38	7	2	0.363636	0	0	1	0	0
C10H20O5S	0.943946	0.219171	1	3	252.104	2	0.5	0	1	-4	-0.8	0	0	0	1	0
C12H16N2O4	-0.0876016	0.161848	11	4	252.112	1.333	0.333	0.25	6	2	-0.166667	0	0	1	0	0
C13H20N2O3	0.964278	-0.623406	0	2	252.148	1.538	0.231	0.16	5	2	-0.615385	0	0	0	1	0
C16H28O2	-0.00414969	0.419171	11	3	252.209	1.75	0.125	0.13	3	1	-1.5	0	0	0	1	0
C10H7NO7	-0.521858	-0.324161	3	0	253.023	0.7	0.7	0.64	8	1	1	1	0	0	0	0
C14H7NO4	-0.118016	-0.0931104	3	1	253.038	0.5	0.286	0.82	12	8	0.285714	1	1	0	0	0
C11H11NO6	-0.328737	-0.0657518	14	2	253.059	1	0.545	0.43	7	1	0.363636	0	0	1	0	0
C15H11NO3	-0.54978	-0.113116	7	0	253.074	0.733	0.2	0.68	11	8	-0.133333	1	1	0	0	0
C12H15NO5	0.0299244	-0.125252	15	6	253.096	1.25	0.417	0.29	6	1	-0.166667	0	0	1	0	0
C11H15N3O4	-0.183754	-0.420209	3	1	253.107	1.364	0.364	0.17	6	2	0.181818	0	0	1	0	0
C13H19NO4	0.138028	-0.313287	12	6	253.132	1.462	0.308	0.2	5	1	-0.615385	0	0	1	0	0
C14H23NO3	0.994583	-0.810283	0	1	253.168	1.643	0.214	0.13	4	1	-1	0	0	0	1	0
C10H6O8	-0.341882	0.320022	16	1	254.007	0.6	0.8	0.67	8	0	1	1	1	0	0	0
C14H6O5	-0.231186	0.0567613	10	1	254.022	0.429	0.357	0.83	12	7	0.285714	1	1	0	0	0
C10H10N2O6	-0.625605	-0.642691	2	0	254.054	1	0.6	0.4	7	1	0.8	0	0	1	0	0
C15H10O4	-0.389179	0.209342	16	0	254.058	0.667	0.267	0.69	11	7	-0.133333	1	1	0	0	0
C11H14N2O5	-0.11877	-0.306608	10	3	254.091	1.273	0.455	0.23	6	1	0.181818	0	0	1	0	0
C9H18O8	0.269154	-0.00691858	1	3	254.101	2	0.889	0	1	-7	-0.222222	0	0	0	1	0
C12H18N2O4	0.0801155	-0.335508	8	3	254.127	1.5	0.333	0.12	5	1	-0.333333	0	0	0	1	0
C10H9NO7	-0.288175	0.251167	5	0	255.038	0.9	0.7	0.45	7	0	0.8	0	0	1	0	0
C14H9NO4	-0.455057	0.0546261	13	0	255.054	0.643	0.286	0.73	11	7	0.142857	1	1	0	0	0
C11H13NO6	-0.17199	-0.310235	11	4	255.075	1.182	0.545	0.29	6	0	0.181818	0	0	1	0	0
C10H13N3O5	-0.743482	-0.586799	3	0	255.086	1.3	0.5	0.11	6	1	0.6	0	0	1	0	0
C15H13NO3	-0.152088	0.0629805	5	1	255.09	0.867	0.2	0.6	10	7	-0.266667	1	0	0	0	0
C12H17NO5	0.172708	-0.348567	12	6	255.111	1.417	0.417	0.18	5	0	-0.333333	0	0	1	0	0
C11H17N3O4	-0.320064	-0.271232	5	1	255.122	1.545	0.364	0	5	1	0	0	0	0	1	0
C16H17NO2	0.125614	-0.760262	1	1	255.126	1.062	0.125	0.5	9	7	-0.625	0	0	1	0	0
C13H21NO4	0.226892	-0.340731	10	6	255.148	1.615	0.308	0.1	4	0	-0.769231	0	0	0	1	0
C12H21N3O3	-0.467931	-0.412141	2	0	255.159	1.75	0.25	0	4	1	-0.5	0	0	0	1	0
C13H4O6	-0.178725	-0.206283	1	0	256.001	0.308	0.462	0.9	12	6	0.615385	1	1	0	0	0
C10H8O8	-0.371917	0.359547	15	0	256.022	0.8	0.8	0.5	7	-1	0.8	0	0	1	0	0
C14H8O5	-0.388282	0.0497722	16	4	256.038	0.571	0.357	0.74	11	6	0.142857	1	1	0	0	0
C10H12N2O6	0.261738	0.113422	1	0	256.07	1.2	0.6	0.2	6	0	0.6	0	0	1	0	0
C11H16N2O5	-0.0801133	-0.102296	15	3	256.106	1.455	0.455	0.08	5	0	0	0	0	1	0	0
C13H20O3S	-0.603733	-0.508805	1	0	256.114	1.538	0.231	0.14	4	1	-0.923077	0	0	0	1	0
C10H16N4O4	0.459219	-0.510985	1	2	256.118	1.6	0.4	0	5	1	0.4	0	0	0	1	0
C15H16N2O2	-0.358845	0.171815	1	0	256.122	1.067	0.133	0.5	9	7	-0.4	0	0	1	0	0
C12H20N2O4	0.194546	-0.514189	7	3	256.143	1.667	0.333	0	4	0	-0.5	0	0	0	1	0
C13H7NO5	-0.426114	-0.128324	12	1	257.033	0.538	0.385	0.79	11	6	0.461538	1	1	0	0	0
C10H11NO7	-0.241702	0.26355	2	0	257.054	1.1	0.7	0.27	6	-1	0.6	0	0	1	0	0
C14H11NO4	-0.558085	-0.130206	13	0	257.069	0.786	0.286	0.64	10	6	0	1	0	0	0	0
C11H15NO6	0.053115	-0.357455	11	5	257.09	1.364	0.545	0.14	5	-1	0	0	0	1	0	0
C10H15N3O5	-0.0447875	-0.268931	4	1	257.102	1.5	0.5	0	5	0	0.4	0	0	0	1	0
C15H15NO3	0.118713	-0.462473	7	4	257.106	1	0.2	0.52	9	6	-0.4	1	0	0	0	0
C12H19NO5	0.213646	-0.356746	8	5	257.127	1.583	0.417	0.06	4	-1	-0.5	0	0	0	1	0
C11H19N3O4	-0.138646	-0.156499	4	1	257.138	1.727	0.364	0	4	0	-0.181818	0	0	0	1	0
C16H19NO2	0.263816	-0.436215	2	2	257.142	1.188	0.125	0.43	8	6	-0.75	0	0	1	0	0
C13H23NO4	-0.260549	-0.451344	8	3	257.163	1.769	0.308	0	3	-1	-0.923077	0	0	0	1	0
C14H27NO3	-0.132755	0.134649	1	0	257.2	1.929	0.214	0	2	-1	-1.28571	0	0	0	1	0
C13H6O6	-0.461225	0.058939	15	1	258.017	0.462	0.462	0.8	11	5	0.461538	1	1	0	0	0
C10H10O8	-0.28261	0.326725	10	1	258.038	1	0.8	0.33	6	-2	0.6	0	0	1	0	0
C11H14O5S	0.986181	-0.727958	0	3	258.057	1.273	0.455	0.2	5	0	-0.181818	0	0	1	0	0
C10H14N2O6	0.27281	-0.334814	5	3	258.086	1.4	0.6	0	5	-1	0.4	0	0	1	0	0
C14H14N2O3	-0.26437	0.476132	5	0	258.101	1	0.214	0.52	9	6	-0.142857	1	0	0	0	0
C11H18N2O5	-0.066209	-0.0705997	15	5	258.122	1.636	0.455	0	4	-1	-0.181818	0	0	0	1	0
C15H18N2O2	-0.50238	-0.0401396	3	0	258.137	1.2	0.133	0.42	8	6	-0.533333	0	0	1	0	0
C12H22N2O4	0.453127	-0.618967	5	5	258.159	1.833	0.333	0	3	-1	-0.666667	0	0	0	1	0
C17H22O2	-0.0530147	-0.0500611	12	6	258.163	1.294	0.118	0.38	7	5	-1.05882	0	0	1	0	0
C11H22N4O3	0.871987	-1.01759	0	1	258.17	2	0.273	0	3	0	-0.363636	0	0	0	1	0
C14H26O4	-0.0248263	0.242427	16	6	258.184	1.857	0.286	0	2	-2	-1.28571	0	0	0	1	0
C15H30O3	-0.0580093	0.326654	15	5	258.22	2	0.2	0	1	-2	-1.6	0	0	0	1	0
C12H5NO6	-0.171291	0.219385	5	0	259.012	0.417	0.5	0.88	11	5	0.833333	1	1	0	0	0
C13H9NO5	-0.511406	-0.118791	12	0	259.049	0.692	0.385	0.68	10	5	0.307692	1	1	0	0	0
C10H13NO7	0.93087	-0.918019	0	2	259.07	1.3	0.7	0.09	5	-2	0.4	0	0	1	0	0
C14H13NO4	-0.351079	-0.0585306	15	3	259.085	0.929	0.286	0.55	9	5	-0.142857	1	0	0	0	0
C11H17NO6	0.0804031	-0.390382	11	6	259.106	1.545	0.545	0	4	-2	-0.181818	0	0	0	1	0
C10H17N3O5	0.146935	-0.73711	2	2	259.117	1.7	0.5	0	4	-1	0.2	0	0	0	1	0
C15H17NO3	0.22418	-0.464609	7	4	259.121	1.133	0.2	0.44	8	5	-0.533333	0	0	1	0	0
C12H21NO5	0.0708457	-0.315692	10	6	259.143	1.75	0.417	0	3	-2	-0.666667	0	0	0	1	0
C11H21N3O4	-0.116496	0.156833	8	2	259.154	1.909	0.364	0	3	-1	-0.363636	0	0	0	1	0
C16H21NO2	-0.641771	-0.760467	1	0	259.158	1.312	0.125	0.36	7	5	-0.875	0	0	1	0	0
C13H25NO4	-0.543011	-0.343874	8	1	259.179	1.923	0.308	0	2	-2	-1.07692	0	0	0	1	0
C12H4O7	-0.447294	0.0488688	14	0	259.996	0.333	0.583	0.88	11	4	0.833333	1	1	0	0	0
C13H8O6	-0.459373	0.0976282	16	1	260.033	0.615	0.462	0.7	10	4	0.307692	1	1	0	0	0
C17H8O3	-0.178725	-0.206283	1	0	260.048	0.471	0.176	0.81	14	11	-0.117647	1	1	0	0	0
C13H12N2O4	-0.473271	-0.0835776	9	0	260.08	0.923	0.308	0.56	9	5	0.153846	1	0	0	0	0
C11H16O7	0.304064	-0.0448676	16	6	260.09	1.455	0.636	0.07	4	-3	-0.181818	0	0	1	0	0
C10H16N2O6	0.517825	-0.412799	3	3	260.101	1.6	0.6	0	4	-2	0.2	0	0	0	1	0
C14H16N2O3	-0.243467	0.0389519	12	3	260.117	1.143	0.214	0.43	8	5	-0.285714	0	0	1	0	0
C12H20O6	0.0952191	0.0785586	16	6	260.127	1.667	0.5	0	3	-3	-0.666667	0	0	0	1	0
C11H20N2O5	0.0204612	-0.195345	13	5	260.138	1.818	0.455	0	3	-2	-0.363636	0	0	0	1	0
C13H24O5	-0.0301756	0.0867594	16	6	260.163	1.846	0.385	0	2	-3	-1.07692	0	0	0	1	0
C17H24O2	0.0709529	0.126552	13	5	260.178	1.412	0.118	0.31	6	4	-1.17647	0	0	1	0	0
C14H28O4	0.00800537	0.253416	16	6	260.199	2	0.286	0	1	-3	-1.42857	0	0	0	1	0
C12H7NO6	-0.493781	-0.0963929	12	0	261.028	0.583	0.5	0.75	10	4	0.666667	1	1	0	0	0
C13H11NO5	-0.346559	0.0982046	16	3	261.064	0.846	0.385	0.58	9	4	0.153846	1	0	0	0	0
C14H15NO4	-0.111083	-0.0947585	16	5	261.101	1.071	0.286	0.45	8	4	-0.285714	0	0	1	0	0
C13H15N3O3	-0.336874	0.0450442	4	0	261.112	1.154	0.231	0.41	8	5	0	0	0	1	0	0
C11H19NO6	0.284331	-0.638569	3	2	261.122	1.727	0.545	0	3	-3	-0.363636	0	0	0	1	0
C15H19NO3	0.00292241	-0.537712	7	4	261.137	1.267	0.2	0.36	7	4	-0.666667	0	0	1	0	0
C12H6O7	-0.511574	0.0164528	16	1	262.012	0.5	0.583	0.76	10	3	0.666667	1	1	0	0	0
C16H6O4	-0.385044	0.109655	2	0	262.027	0.375	0.25	0.86	14	10	0.125	1	1	0	0	0
C10H14O6S	1.09829	0.146948	0	2	262.052	1.4	0.6	0	4	-2	0	0	0	1	0	0
C12H10N2O5	-0.358845	0.171815	1	0	262.06	0.833	0.417	0.6	9	4	0.5	1	0	0	0	0
C17H10O3	-0.536192	-0.148823	9	0	262.064	0.588	0.176	0.74	13	10	-0.235294	1	1	0	0	0
C10H14O8	0.499259	-0.21394	6	6	262.069	1.4	0.8	0	4	-4	0.2	0	0	1	0	0
C13H14N2O4	-0.237673	0.0508376	13	3	262.096	1.077	0.308	0.44	8	4	0	0	0	1	0	0
C11H18O7	0.109645	0.0671566	16	6	262.106	1.636	0.636	0	3	-4	-0.363636	0	0	0	1	0
C14H18N2O3	-0.180577	0.000651219	12	3	262.132	1.286	0.214	0.33	7	4	-0.428571	0	0	1	0	0
C12H22O6	0.0609692	0.134243	16	6	262.142	1.833	0.5	0	2	-4	-0.833333	0	0	0	1	0
C13H26O5	-0.121761	0.160349	12	4	262.179	2	0.385	0	1	-4	-1.23077	0	0	0	1	0
C17H26O2	-0.0674132	0.262477	14	4	262.194	1.529	0.118	0.25	5	3	-1.29412	0	0	0	1	0
C18H30O	-0.603518	-0.481784	1	0	262.23	1.667	0.056	0.2	4	3	-1.55556	0	0	0	1	0
C11H5NO7	-0.358845	0.171815	1	0	263.007	0.455	0.636	0.85	10	3	1.09091	1	1	0	0	0
C12H9NO6	-0.560827	-0.137087	13	0	263.044	0.75	0.5	0.62	9	3	0.5	1	0	0	0	0
C16H9NO3	-0.297958	0.0440036	2	0	263.059	0.562	0.188	0.78	13	10	0	1	1	0	0	0
C13H13NO5	-0.304846	-0.127185	15	3	263.08	1	0.385	0.47	8	3	0	0	0	1	0	0
C12H13N3O4	-0.281255	0.353131	2	0	263.091	1.083	0.333	0.43	8	4	0.333333	0	0	1	0	0
C14H17NO4	0.0072562	-0.152005	16	6	263.116	1.214	0.286	0.36	7	3	-0.428571	0	0	1	0	0
C15H21NO3	0.0311824	-0.392802	8	5	263.153	1.4	0.2	0.28	6	3	-0.8	0	0	1	0	0
C11H4O8	-0.74283	-0.298641	9	0	263.991	0.364	0.727	0.86	10	2	1.09091	1	1	0	0	0
C16H8O4	-0.420476	0.0973129	14	1	264.043	0.5	0.25	0.79	13	9	0	1	1	0	0	0
C12H12N2O5	-0.104741	-0.0137918	6	1	264.075	1	0.417	0.47	8	3	0.333333	0	0	1	0	0
C17H12O3	-0.542419	-0.0160603	14	0	264.079	0.706	0.176	0.68	12	9	-0.352941	1	1	0	0	0
C10H16O8	0.46748	-0.395806	5	6	264.085	1.6	0.8	0	3	-5	0	0	0	0	1	0
C13H16N2O4	-0.101378	0.128708	14	3	264.112	1.231	0.308	0.33	7	3	-0.153846	0	0	1	0	0
C11H20O7	-0.0600731	0.0348506	15	6	264.121	1.818	0.636	0	2	-5	-0.545455	0	0	0	1	0
C14H20N2O3	0.0704601	-0.202143	8	3	264.148	1.429	0.214	0.24	6	3	-0.571429	0	0	1	0	0
C12H24O6	0.0112393	0.154741	5	2	264.158	2	0.5	0	1	-5	-1	0	0	0	1	0
C17H28O2	-0.0687773	0.247011	11	3	264.209	1.647	0.118	0.19	4	2	-1.41176	0	0	0	1	0
C11H7NO7	-0.575408	-0.239397	11	0	265.023	0.636	0.636	0.69	9	2	0.909091	1	1	0	0	0
C15H7NO4	-0.178725	-0.206283	1	0	265.038	0.467	0.267	0.83	13	9	0.266667	1	1	0	0	0
C12H11NO6	-0.481056	-0.0473379	15	1	265.059	0.917	0.5	0.5	8	2	0.333333	0	0	1	0	0
C16H11NO3	-0.2513	0.365474	8	0	265.074	0.688	0.188	0.7	12	9	-0.125	1	1	0	0	0
C13H15NO5	-0.0996178	-0.0670114	16	6	265.096	1.154	0.385	0.37	7	2	-0.153846	0	0	1	0	0
C12H15N3O4	0.190778	-0.227012	1	1	265.107	1.25	0.333	0.29	7	3	0.166667	0	0	1	0	0
C14H19NO4	0.0979944	-0.230267	14	6	265.132	1.357	0.286	0.27	6	2	-0.571429	0	0	1	0	0
C11H6O8	-0.513217	0.00113259	16	0	266.007	0.545	0.727	0.71	9	1	0.909091	1	1	0	0	0
C15H6O5	-0.400454	0.201559	9	0	266.022	0.4	0.333	0.84	13	8	0.266667	1	1	0	0	0
C16H10O4	-0.393378	0.212598	16	0	266.058	0.625	0.25	0.71	12	8	-0.125	1	1	0	0	0
C10H18O6S	1.04375	0.175911	0	1	266.083	1.8	0.6	0	2	-4	-0.4	0	0	0	1	0
C12H14N2O5	0.182232	-0.361239	7	3	266.091	1.167	0.417	0.33	7	2	0.166667	0	0	1	0	0
C13H18N2O4	-0.0397327	0.14644	14	3	266.127	1.385	0.308	0.22	6	2	-0.307692	0	0	1	0	0
C17H30O2	-0.0489643	0.376125	9	2	266.225	1.765	0.118	0.12	3	1	-1.52941	0	0	0	1	0
C11H9NO7	-0.585956	-0.183609	11	0	267.038	0.818	0.636	0.54	8	1	0.727273	1	0	0	0	0
C15H9NO4	-0.226375	0.464936	7	0	267.054	0.6	0.267	0.75	12	8	0.133333	1	1	0	0	0
C12H13NO6	-0.492161	-0.179461	15	3	267.075	1.083	0.5	0.38	7	1	0.166667	0	0	1	0	0
C11H13N3O5	-0.132755	0.134649	1	0	267.086	1.182	0.455	0.27	7	2	0.545455	0	0	1	0	0
C16H13NO3	-0.400479	-0.166832	3	0	267.09	0.812	0.188	0.63	11	8	-0.25	1	0	0	0	0
C13H17NO5	0.0708642	-0.168374	15	6	267.111	1.308	0.385	0.26	6	1	-0.307692	0	0	1	0	0
C12H17N3O4	-0.177641	-0.325823	10	3	267.122	1.417	0.333	0.14	6	2	0	0	0	1	0	0
C11H8O8	-0.335906	0.287094	16	1	268.022	0.727	0.727	0.57	8	0	0.727273	1	0	0	0	0
C15H8O5	-0.363796	0.118141	16	1	268.038	0.533	0.333	0.76	12	7	0.133333	1	1	0	0	0
C11H12N2O6	0.926436	-0.925517	0	2	268.07	1.091	0.545	0.33	7	1	0.545455	0	0	1	0	0
C12H16N2O5	-0.172337	-0.0660772	14	4	268.106	1.333	0.417	0.2	6	1	0	0	0	1	0	0
C13H20N2O4	0.381815	-0.666355	4	3	268.143	1.538	0.308	0.11	5	1	-0.461538	0	0	0	1	0
C17H32O2	0.0818668	0.241779	7	3	268.241	1.882	0.118	0.06	2	0	-1.64706	0	0	0	1	0
C11H11NO7	-0.38126	0.181144	12	0	269.054	1	0.636	0.38	7	0	0.545455	0	0	1	0	0
C15H11NO4	-0.503736	-0.00119682	13	0	269.069	0.733	0.267	0.67	11	7	0	1	1	0	0	0
C12H15NO6	-0.0929413	-0.203633	14	6	269.09	1.25	0.5	0.25	6	0	0	0	0	1	0	0
C11H15N3O5	-0.433042	-0.370028	4	0	269.102	1.364	0.455	0.09	6	1	0.363636	0	0	1	0	0
C16H15NO3	-0.393512	-0.372779	6	2	269.106	0.938	0.188	0.56	10	7	-0.375	1	0	0	0	0
C13H19NO5	0.107457	-0.236562	13	6	269.127	1.462	0.385	0.16	5	0	-0.461538	0	0	1	0	0
C12H19N3O4	-0.392436	-0.314843	6	1	269.138	1.583	0.333	0	5	1	-0.166667	0	0	0	1	0
C14H23NO4	0.253735	-0.31667	9	6	269.163	1.643	0.286	0.09	4	0	-0.857143	0	0	0	1	0
C10H6O9	-0.488778	0.156369	15	0	270.002	0.6	0.9	0.64	8	-1	1.2	1	0	0	0	0
[truncated: 6,811 more rows]

## Sheet: Table_S4_IceSignal
Table S4. Main molecular composition of glacier ice-algae dominated samples based on the first axis (NMDS1 ≤ 0.45) from Non-Metric multidimentional scaling (NMDS) in Figure 1
[truncated: 4,086 more rows]
[truncated: 10 more columns]

[truncated: 3 more sheets: Table_S5_SnowSignal, Table S6, Table_S7]
